# Supplementary material for: Acetyl-CoA metabolism drives epigenome change and contributes to carcinogenesis risk in fatty liver disease
Source: Genome Med. 2022 Jun 23;14:67. doi: 10.1186/s13073-022-01071-5 (PMC9219160; doi:10.1186/s13073-022-01071-5)
Supplement: Supplementary file 1 — Additional file 1. Liver Cohort Baseline Clinical Data. [file 13073_2022_1071_MOESM1_ESM.xlsx]

## Sheet: Sheet1
Patient ID	Aetiology	Cancer	Age at operation (yrs)	Gender	Ethnicity	Diabetic	Fibrosis score (Kleiner)	Qualitative fibrosis stage	UKELD	BMI
PD36713	NORMAL	Colorectal Ca	67.2	Male	White British	No	0	Nil	NA	21.3
PD36714	NORMAL	Colorectal Ca	77.1	Male	White British	No	1	Minimal	NA	23.86
PD36715	NORMAL	Colorectal Ca	64.1	Male	White British	No	1	Minimal	NA	34.03
PD36717	NORMAL	Colorectal Ca	72.9	Male	White British	No	1	Minimal	NA	30.12
PD36718	NORMAL	Colorectal Ca	49.1	Male	White Balkans	No	1	Minimal	NA	23.6
PD37105	ARLD	HCC	65.4	Female	White British	Diet-controlled	4	Cirrhosis	46	33.6
PD37107	ARLD	HCC	43.4	Male	White Polish	No	4	Cirrhosis	61	36.4
PD37111	ARLD	HCC	67.4	Male	White British	No	4	Cirrhosis	53	24.5
PD37110	ARLD	HCC	65.8	Male	White British	No	4	Cirrhosis	56	23.7
PD37113	NAFLD	HCC	65.2	Male	White British	Diet-controlled	4	Cirrhosis	54	38.7
PD37114	NAFLD	HCC	61.5	Male	White British	Insulin-controlled	4	Cirrhosis	50	31.4
PD37116	NAFLD	HCC	66.6	Male	White British	No	4	Cirrhosis	56	31.2
PD37115	NAFLD	HCC	64.8	Male	White British	No	4	Cirrhosis	60	24.7
PD37118	NAFLD	HCC	61.1	Male	White British	Tablet-controlled	4	Cirrhosis	50	36.5
PD37230b	ARLD	Nil	58.3	Male	White British	No	4	Cirrhosis	64	28.4
PD37231b	ARLD	Nil	45.2603	Male	White British	No	4	Cirrhosis	67	20.7
PD37232b	ARLD	Nil	40.7	Female	White British	No	4	Cirrhosis	60	23.5
PD37234b	ARLD	Nil	37.9	Female	White British	No	4	Cirrhosis	63	21.1
PD37237b	ARLD	Nil	50.8	Male	White Irish	No	4	Cirrhosis	60	25.7
PD37238b	NAFLD	Nil	46	Male	White Irish	Tablet-controlled	4	Cirrhosis	53	34.7
PD37239b	NAFLD	Nil	56.7	Female	White British	Tablet-controlled	4	Cirrhosis	55	32.4
PD37240b	NAFLD	Nil	61.2	Male	White British	Tablet-controlled	4	Cirrhosis	52	26.6
PD37243b	NAFLD	Nil	28.6	Male	White British	No	4	Cirrhosis	52	39.14
PD37245b	NAFLD	Nil	42.4	Male	White British	No	4	Cirrhosis	64	38.95
PD48367	NAFLD	Nil	68.7	Male	White British	Tablet-controlled	4	Severe	50	26.7
PD48372	NAFLD	Nil	68.2	Male	White British	Tablet-controlled	4	Cirrhosis	55	29.2
PD37904b	NAFLD	HCC	73.7123	Male	White British	Tablet-controlled	3	Moderate	45	33.66
PD37907b	NAFLD	HCC	76.1342	Male	White British	No	2	Mild	45	26.23
PD37909b	NAFLD	HCC	76.2356	Male	White British	No	0	Nil	43	30.37
PD37910b	NAFLD	HCC	71.3397	Male	White British	Insulin-controlled	2	Mild	46	27
PD37914b	NAFLD	HCC	69.7397	Female	White British	Tablet-controlled	1	Minimal	42	24.16
PD37915b	NAFLD	HCC	69.211	Male	White British	Tablet-controlled	3	Moderate	49	27.7
PD37917b	ARLD	HCC	72.0274	Male	White British	No	3	Severe	44	23.58
PD37918b	NAFLD	HCC	66.2411	Male	White British	Diet-controlled	1	Minimal	54	26.3
