# Supplementary material for: Acetyl-CoA metabolism drives epigenome change and contributes to carcinogenesis risk in fatty liver disease
Source: Genome Med. 2022 Jun 23;14:67. doi: 10.1186/s13073-022-01071-5 (PMC9219160; doi:10.1186/s13073-022-01071-5)
Supplement: Supplementary file 3 — Additional file 3. ChIPseq significant histone peaks. [file 13073_2022_1071_MOESM3_ESM.xlsx]

## Sheet: Info
	4 ChIP seq samples
	Aligned to hg38 Human Genome
	Raw files and description of groups and methods available at NCBI Short Reads Archive, BioProject accession number PRJNA741105 at http://www.ncbi.nlm.nih.gov/bioproject/741105.
	Peak analysis performed by Genewiz.com
	C12	Control media IHH cells H4K16ac immunoprecipitation
	O16	Oleic acid supplemented media IHH cells H4K16ac immunoprecipitation
	CX	Control media IHH cells gamma H2AX immunoprecipitation
	OX	Oleic acid supplemented media IHH cells gamma H2AX immunoprecipitation

## Sheet: C16 Peaks
Chromosome	Region	Name	source	ENSEMBL	gene_version	gene_name	gene_source	gene_biotype	havana_gene	havana_gene_version	Peak shape score	P-value
1	complement(2049203..2050070)	RP11-547D24.3	havana	ENSG00000226969	1	RP11-547D24.3	havana	antisense	OTTHUMG00000041087	1	1.65193	0.0492745
1	3785008..3785538	RP1-286D6.5	havana	ENSG00000272153	1	RP1-286D6.5	havana	antisense	OTTHUMG00000185643	1	1.78712	0.0369589
1	5564071..5564143	MIR4417	ensembl	ENSG00000264341	1	MIR4417	ensembl	miRNA			2.20101	0.0138675
1	complement(6429834..6429896)	MIR4252	ensembl	ENSG00000265392	1	MIR4252	ensembl	miRNA			3.1101	0.00093513
1	complement(8512985..8513065)	AL096855.1	ensembl	ENSG00000280851	1	AL096855.1	ensembl	miRNA			2.21089	0.0135216
1	complement(9151668..9151777)	MIR34A	ensembl	ENSG00000207865	1	MIR34A	ensembl	miRNA			1.68164	0.046319
1	complement(9202579..9202619)	RP3-510D11.1	havana	ENSG00000282129	1	RP3-510D11.1	havana	lincRNA	OTTHUMG00000001762	2	1.84487	0.0325283
1	complement(10429881..10430677)	RP4-736L20.3	havana	ENSG00000271989	1	RP4-736L20.3	havana	antisense	OTTHUMG00000185648	1	1.98607	0.0235129
1	10895761..10895998	HSPE1P24	havana	ENSG00000225158	2	HSPE1P24	havana	processed_pseudogene	OTTHUMG00000002034	2	1.75666	0.0394876
1	12191713..12191773	MIR4632	ensembl	ENSG00000263676	1	MIR4632	ensembl	miRNA			1.75852	0.0393296
1	complement(12578957..12579023)	MIR6730	ensembl	ENSG00000276830	1	MIR6730	ensembl	miRNA			1.67397	0.0470679
1	complement(16006160..16006671)	RP11-5P18.5	havana	ENSG00000233078	1	RP11-5P18.5	havana	antisense	OTTHUMG00000009524	1	1.70627	0.0439791
1	complement(16533886..16536172)	RP5-875O13.1	ensembl_havana	ENSG00000233421	4	RP5-875O13.1	ensembl_havana	lincRNA	OTTHUMG00000002488	1	2.51897	0.005885
1	complement(16562319..16613562)	NBPF1	ensembl_havana	ENSG00000219481	10	NBPF1	ensembl_havana	protein_coding	OTTHUMG00000002487	10	2.08648	0.0184675
1	16617391..16617729	RP5-1182A14.5	havana	ENSG00000271732	1	RP5-1182A14.5	havana	lincRNA	OTTHUMG00000185682	1	3.64574	0.000133314
1	complement(16618969..16628650)	CROCCP2	havana	ENSG00000282056	1	CROCCP2	havana	transcribed_unprocessed_pseudogene			4.41983	4.9389e-06
1	complement(16629670..16644683)	CROCCP2	havana	ENSG00000215908	7	CROCCP2	havana	transcribed_unprocessed_pseudogene	OTTHUMG00000037884	4	3.53852	0.000201188
1	16645622..16650289	MST1P2	havana	ENSG00000186301	8	MST1P2	havana	unprocessed_pseudogene	OTTHUMG00000057487	4	3.3607	0.000388725
1	complement(16687339..16720157)	ESPNP	havana	ENSG00000268869	5	ESPNP	havana	transcribed_unprocessed_pseudogene	OTTHUMG00000000803	5	3.47598	0.000254491
1	16701546..16705594	RP1-163M9.7	havana	ENSG00000279151	1	RP1-163M9.7	havana	lincRNA	OTTHUMG00000189501	1	4.0379	2.69664e-05
1	complement(16754910..16770237)	MST1L	havana	ENSG00000186715	10	MST1L	havana	transcribed_unprocessed_pseudogene	OTTHUMG00000002578	3	1.9406	0.0261537
1	complement(16858949..16859021)	MIR3675	ensembl	ENSG00000263811	1	MIR3675	ensembl	miRNA			1.87086	0.0306824
1	16870945..16874092	RP11-108M9.3	ensembl_havana	ENSG00000228549	3	RP11-108M9.3	ensembl_havana	lincRNA	OTTHUMG00000002203	1	3.18935	0.000712964
1	16873708..16873851	RNU1-5P	ensembl	ENSG00000277234	1	RNU1-5P	ensembl	snRNA			4.68127	1.42554e-06
1	complement(16888538..16889649)	RP11-108M9.4	havana	ENSG00000238142	1	RP11-108M9.4	havana	lincRNA	OTTHUMG00000002204	1	2.64988	0.00402603
1	16889095..16889602	RP11-108M9.5	havana	ENSG00000235241	1	RP11-108M9.5	havana	processed_pseudogene	OTTHUMG00000002205	1	3.29588	0.000490573
1	complement(16904339..16904776)	RP11-108M9.6	havana	ENSG00000272426	1	RP11-108M9.6	havana	lincRNA	OTTHUMG00000185683	1	2.10544	0.0176266
1	17747169..17747222	AL136529.1	ensembl	ENSG00000278471	1	AL136529.1	ensembl	miRNA			2.05412	0.0199818
1	complement(19814029..19815278)	RNF186	ensembl_havana	ENSG00000178828	6	RNF186	ensembl_havana	protein_coding	OTTHUMG00000002709	1	1.89021	0.0293649
1	22010985..22011088	RNU6-776P	ensembl	ENSG00000201273	1	RNU6-776P	ensembl	snRNA			2.21697	0.0133126
1	22266239..22266300	MIR4418	ensembl	ENSG00000266564	1	MIR4418	ensembl	miRNA			2.5612	0.00521552
1	23244765..23245224	RP5-1057J7.1	havana	ENSG00000215381	3	RP5-1057J7.1	havana	processed_pseudogene	OTTHUMG00000003221	1	1.79093	0.0366526
1	26006216..26006299	SCARNA18	ensembl	ENSG00000252691	1	SCARNA18	ensembl	scaRNA			2.39854	0.00823018
1	complement(26169947..26171821)	RP11-96L14.7	havana	ENSG00000236782	5	RP11-96L14.7	havana	antisense	OTTHUMG00000007539	1	1.81702	0.0346072
1	complement(26642286..26642389)	snoU13	ensembl	ENSG00000238316	1	snoU13	ensembl	snoRNA			2.35339	0.00930144
1	complement(27675603..27675709)	RNU6-949P	ensembl	ENSG00000206767	1	RNU6-949P	ensembl	snRNA			1.80485	0.0355493
1	complement(28580920..28581054)	SNORA16A	ensembl	ENSG00000280498	1	SNORA16A	ensembl	snoRNA			1.97928	0.0238921
1	complement(28580920..28581056)	SNORA16A	ensembl	ENSG00000274582	1	SNORA16A	ensembl	snoRNA			2.02397	0.0214864
1	29432481..29432562	AL139151.1	ensembl	ENSG00000266678	1	AL139151.1	ensembl	miRNA			2.43788	0.00738681
1	complement(29708851..29709547)	RP4-656G21.1	havana	ENSG00000228176	1	RP4-656G21.1	havana	lincRNA	OTTHUMG00000037527	1	1.68672	0.0458289
1	32086949..32087007	MIR5585	ensembl	ENSG00000266203	1	MIR5585	ensembl	miRNA			2.28993	0.0110127
1	complement(32204769..32206814)	RP4-622L5.7	havana	ENSG00000224066	1	RP4-622L5.7	havana	antisense	OTTHUMG00000005740	3	1.66618	0.047839
1	36256467..36256559	AL360074.1	ensembl	ENSG00000278491	1	AL360074.1	ensembl	miRNA			2.2013	0.0138574
1	37480230..37480289	MIR6732	ensembl	ENSG00000278228	1	MIR6732	ensembl	miRNA			3.04239	0.00117352
1	complement(38950825..38950925)	Y_RNA	ensembl	ENSG00000207466	1	Y_RNA	ensembl	misc_RNA			1.70888	0.0437364
1	42140635..42141391	RP11-319C21.1	havana	ENSG00000228776	2	RP11-319C21.1	havana	processed_pseudogene	OTTHUMG00000007025	2	1.6753	0.0469373
1	complement(43447776..43448644)	SZT2-AS1	havana	ENSG00000229372	1	SZT2-AS1	havana	antisense	OTTHUMG00000007428	1	1.84472	0.0325389
1	complement(44172506..44172719)	RP5-891H21.1	havana	ENSG00000227994	1	RP5-891H21.1	havana	processed_pseudogene	OTTHUMG00000007576	2	1.71465	0.043205
1	44775864..44775943	SNORD55	ensembl	ENSG00000264294	1	SNORD55	ensembl	snoRNA			2.48694	0.00644237
1	45326905..45328533	HPDL	ensembl_havana	ENSG00000186603	5	HPDL	ensembl_havana	protein_coding	OTTHUMG00000007681	1	1.67356	0.047109
1	complement(45581219..45581321)	AL355480.1	ensembl	ENSG00000280836	1	AL355480.1	ensembl	pseudogene			2.16932	0.015029
1	complement(45592722..45592814)	AL355480.2	ensembl	ENSG00000281112	1	AL355480.2	ensembl	pseudogene			2.34442	0.00952845
1	complement(46435525..46435607)	AL137797.1	ensembl	ENSG00000273854	1	AL137797.1	ensembl	miRNA			3.21882	0.000643591
1	complement(46967679..46967874)	CYP4A26P	havana	ENSG00000259832	1	CYP4A26P	havana	unprocessed_pseudogene	OTTHUMG00000172700	1	1.82386	0.0340867
1	48089368..48089634	CYP46A4P	havana	ENSG00000237180	1	CYP46A4P	havana	processed_pseudogene	OTTHUMG00000007962	1	1.80798	0.0353048
1	51059837..51059905	MIR4421	ensembl	ENSG00000265538	1	MIR4421	ensembl	miRNA			2.04967	0.0201984
1	52754322..52754462	RNU2-30P	ensembl	ENSG00000252018	1	RNU2-30P	ensembl	snRNA			1.6663	0.0478273
1	53304536..53307462	RP4-784A16.4	havana	ENSG00000232762	1	RP4-784A16.4	havana	antisense	OTTHUMG00000008935	1	1.64641	0.0498398
1	54524824..54524931	RP5-866L20.2	havana	ENSG00000237173	1	RP5-866L20.2	havana	processed_pseudogene	OTTHUMG00000008360	1	1.77873	0.037642
1	complement(55938714..55939280)	PIGQP1	havana	ENSG00000227104	3	PIGQP1	havana	transcribed_unprocessed_pseudogene	OTTHUMG00000129005	3	1.65053	0.0494175
1	56966280..56966362	AL161740.1	ensembl	ENSG00000221591	1	AL161740.1	ensembl	miRNA			1.67303	0.0471611
1	62905180..62905482	RP4-771M4.2	havana	ENSG00000237163	1	RP4-771M4.2	havana	processed_pseudogene	OTTHUMG00000009139	1	1.72622	0.0421539
1	complement(67239440..67239527)	AL109843.1	ensembl	ENSG00000221733	1	AL109843.1	ensembl	miRNA			2.06188	0.0196098
1	complement(68161761..68163090)	CTBP2P8	havana	ENSG00000234383	1	CTBP2P8	havana	processed_pseudogene	OTTHUMG00000009154	1	2.0387	0.0207401
1	77779904..77779999	RNA5SP21	ensembl	ENSG00000222849	1	RNA5SP21	ensembl	rRNA			2.03007	0.0211749
1	complement(88498309..88498676)	RP11-76N22.1	havana	ENSG00000230053	2	RP11-76N22.1	havana	processed_pseudogene	OTTHUMG00000010004	2	2.14044	0.0161598
1	complement(98045242..98045351)	MIR2682	ensembl	ENSG00000276280	1	MIR2682	ensembl	miRNA			1.66575	0.0478818
1	101256274..101256616	RP4-575N6.2	havana	ENSG00000228399	1	RP4-575N6.2	havana	processed_pseudogene	OTTHUMG00000010832	1	1.83171	0.0334975
1	104073010..104073537	RP11-364B6.2	havana	ENSG00000243500	1	RP11-364B6.2	havana	processed_pseudogene	OTTHUMG00000011048	1	1.81537	0.0347338
1	109100193..109100612	SCARNA2	ensembl	ENSG00000278249	1	SCARNA2	ensembl	scaRNA			1.80828	0.0352812
1	109100193..109100619	SCARNA2	havana	ENSG00000270066	3	SCARNA2	havana	lincRNA	OTTHUMG00000184013	1	1.82435	0.0340495
1	112923423..112924337	AKR7A2P1	havana	ENSG00000229020	4	AKR7A2P1	havana	processed_pseudogene	OTTHUMG00000012135	2	1.95415	0.0253418
1	complement(116592106..116592199)	AL355794.1	ensembl	ENSG00000238532	1	AL355794.1	ensembl	miRNA			1.68113	0.0463685
1	143498785..143499102	RP11-763B22.7	havana	ENSG00000223495	2	RP11-763B22.7	havana	processed_pseudogene	OTTHUMG00000040702	1	3.08507	0.00101751
1	complement(143905556..143905966)	HIST2H3PS2	ensembl_havana	ENSG00000203818	7	HIST2H3PS2	ensembl_havana	protein_coding	OTTHUMG00000041033	4	1.91465	0.0277684
1	complement(148317683..148318013)	RP11-495P10.4	havana	ENSG00000235988	1	RP11-495P10.4	havana	processed_pseudogene	OTTHUMG00000014088	2	1.90178	0.0286002
1	complement(149813271..149813681)	HIST2H3D	ensembl_havana	ENSG00000183598	3	HIST2H3D	ensembl_havana	protein_coding	OTTHUMG00000012092	1	1.95998	0.0249991
1	complement(149887524..149887916)	HIST2H2AB	ensembl_havana	ENSG00000184270	4	HIST2H2AB	ensembl_havana	protein_coding	OTTHUMG00000012085	1	1.76573	0.0387209
1	151557446..151557940	RP11-74C1.2	havana	ENSG00000223861	1	RP11-74C1.2	havana	processed_pseudogene	OTTHUMG00000012537	2	1.67827	0.046647
1	complement(151949523..151950912)	KRT8P28	havana	ENSG00000223810	2	KRT8P28	havana	processed_pseudogene	OTTHUMG00000013050	2	1.98856	0.0233748
1	complement(152644393..152644717)	RP1-52J10.9	havana	ENSG00000226947	1	RP1-52J10.9	havana	unprocessed_pseudogene	OTTHUMG00000012398	1	1.68107	0.0463749
1	152985231..152985500	SPRR1A	ensembl_havana	ENSG00000169474	4	SPRR1A	ensembl_havana	protein_coding	OTTHUMG00000014404	1	2.21134	0.013506
1	complement(153140491..153140709)	SPRR2C	havana	ENSG00000229035	2	SPRR2C	havana	unprocessed_pseudogene	OTTHUMG00000013864	2	1.83994	0.0328883
1	complement(154610493..154610586)	AL606500.1	ensembl	ENSG00000278405	1	AL606500.1	ensembl	miRNA			2.14149	0.0161172
1	complement(154950210..154950492)	Metazoa_SRP	ensembl	ENSG00000268154	2	Metazoa_SRP	ensembl	misc_RNA			1.7779	0.0377102
1	complement(155139891..155140595)	DPM3	ensembl_havana	ENSG00000179085	7	DPM3	ensembl_havana	protein_coding	OTTHUMG00000035335	1	2.32193	0.0101182
1	155433178..155434262	POU5F1P4	havana	ENSG00000237872	4	POU5F1P4	havana	processed_pseudogene	OTTHUMG00000014016	2	1.67026	0.0474337
1	complement(155590601..155591262)	RP11-29H23.6	havana	ENSG00000223503	1	RP11-29H23.6	havana	processed_pseudogene	OTTHUMG00000057605	1	1.78352	0.0372506
1	157073257..157074703	KRT8P45	havana	ENSG00000224520	2	KRT8P45	havana	processed_pseudogene	OTTHUMG00000041329	2	1.7181	0.0428896
1	160261744..160262778	RP11-574F21.2	havana	ENSG00000228606	1	RP11-574F21.2	havana	antisense	OTTHUMG00000033109	1	2.01012	0.022209
1	160935537..160936126	RP11-312J18.7	havana	ENSG00000233691	2	RP11-312J18.7	havana	processed_pseudogene	OTTHUMG00000028601	2	1.72466	0.0422946
1	161034834..161035006	RP11-544M22.3	havana	ENSG00000232879	2	RP11-544M22.3	havana	processed_pseudogene	OTTHUMG00000031474	2	1.80155	0.035808
1	complement(161411597..161411802)	RP11-122G18.9	havana	ENSG00000277882	1	RP11-122G18.9	havana	processed_pseudogene	OTTHUMG00000187542	1	1.79571	0.0362707
1	165497724..165498348	RP11-541H12.1	havana	ENSG00000230748	1	RP11-541H12.1	havana	processed_pseudogene	OTTHUMG00000034623	2	1.73438	0.0414253
1	complement(165941235..165941769)	RP11-7G12.2	havana	ENSG00000271527	1	RP11-7G12.2	havana	processed_pseudogene	OTTHUMG00000184426	1	2.24682	0.0123258
1	complement(166154743..166154798)	MIR921	ensembl	ENSG00000215952	1	MIR921	ensembl	miRNA			1.72191	0.0425432
1	166868748..166869209	DUTP6	havana	ENSG00000225171	2	DUTP6	havana	processed_pseudogene	OTTHUMG00000034322	2	1.97019	0.0244085
1	171803517..171803939	RP4-612B18.3	havana	ENSG00000213060	4	RP4-612B18.3	havana	processed_pseudogene	OTTHUMG00000035054	2	1.82998	0.0336267
1	complement(171824610..171824959)	RP4-612B18.1	havana	ENSG00000224600	5	RP4-612B18.1	havana	processed_pseudogene	OTTHUMG00000034911	1	1.66506	0.0479503
1	178411616..178411972	RP4-765C7.2	havana	ENSG00000213058	3	RP4-765C7.2	havana	processed_pseudogene	OTTHUMG00000035020	1	1.85363	0.031896
1	180139521..180139633	AL390718.1	ensembl	ENSG00000264286	2	AL390718.1	ensembl	miRNA			2.05231	0.02007
1	202028606..202028692	RP11-510N19.2	havana	ENSG00000232296	1	RP11-510N19.2	havana	processed_pseudogene	OTTHUMG00000035925	1	2.16693	0.0151199
1	complement(202914880..202914980)	Y_RNA	ensembl	ENSG00000199471	1	Y_RNA	ensembl	misc_RNA			1.86758	0.0309104
1	complement(203353365..203353651)	RP11-435P24.2	havana	ENSG00000229652	1	RP11-435P24.2	havana	processed_pseudogene	OTTHUMG00000035903	1	2.14522	0.0159676
1	203729581..203729705	SNORA77	ensembl	ENSG00000221643	1	SNORA77	ensembl	snoRNA			1.74612	0.0403951
1	complement(204707320..204707430)	RNA5SP75	ensembl	ENSG00000252650	1	RNA5SP75	ensembl	rRNA			1.96049	0.0249691
1	206024548..206024683	BX571818.1	ensembl	ENSG00000280687	1	BX571818.1	ensembl	miRNA			1.68162	0.046321
1	206080239..206080324	SNORD60	ensembl	ENSG00000252692	1	SNORD60	ensembl	snoRNA			1.67268	0.0471956
1	207658454..207659142	CDCA4P3	havana	ENSG00000226289	1	CDCA4P3	havana	unprocessed_pseudogene	OTTHUMG00000057673	1	2.0741	0.019035
1	207762584..207763263	CDCA4P4	havana	ENSG00000234219	1	CDCA4P4	havana	unprocessed_pseudogene	OTTHUMG00000057675	1	1.71374	0.0432878
1	complement(212855175..212855366)	RP11-348H3.5	havana	ENSG00000236317	1	RP11-348H3.5	havana	processed_pseudogene	OTTHUMG00000036922	1	1.82686	0.0338607
1	225803148..225803448	RP11-145A3.4	havana	ENSG00000234112	2	RP11-145A3.4	havana	processed_pseudogene	OTTHUMG00000037741	2	1.89709	0.0289081
1	complement(225922080..225922142)	MIR6741	ensembl	ENSG00000274674	1	MIR6741	ensembl	miRNA			2.05394	0.0199908
1	226127178..226127346	RP11-396C23.3	havana	ENSG00000270598	1	RP11-396C23.3	havana	processed_pseudogene	OTTHUMG00000184475	1	1.91964	0.0274516
1	complement(226493188..226493489)	CDKN2AIPNLP1	havana	ENSG00000177770	11	CDKN2AIPNLP1	havana	processed_pseudogene	OTTHUMG00000037585	2	1.82014	0.0343685
1	227561181..227561300	RNA5SP77	ensembl	ENSG00000202264	1	RNA5SP77	ensembl	rRNA			2.616	0.00444833
1	complement(228424845..228425325)	HIST3H3	ensembl_havana	ENSG00000168148	3	HIST3H3	ensembl_havana	protein_coding	OTTHUMG00000040044	2	1.88485	0.0297253
1	228457435..228457572	AL139288.1	ensembl	ENSG00000281451	1	AL139288.1	ensembl	miRNA			2.48072	0.00655579
1	complement(228558296..228558339)	RNA5SP162	ensembl	ENSG00000251823	2	RNA5SP162	ensembl	rRNA			15.5181	1.30843e-54
1	complement(235097187..235097412)	RP4-597N16.1	havana	ENSG00000233018	1	RP4-597N16.1	havana	processed_pseudogene	OTTHUMG00000039618	1	1.91391	0.027816
1	complement(235104180..235104609)	RP4-597N16.4	havana	ENSG00000273416	1	RP4-597N16.4	havana	lincRNA	OTTHUMG00000185835	1	1.72916	0.0418899
1	complement(240549867..240550378)	RP11-467I20.4	havana	ENSG00000226014	1	RP11-467I20.4	havana	processed_pseudogene	OTTHUMG00000039930	1	1.67961	0.0465162
1	242975005..242975084	RP11-331N16.1	havana	ENSG00000230199	1	RP11-331N16.1	havana	processed_pseudogene	OTTHUMG00000057837	1	2.10065	0.017836
1	245043928..245044032	RNU6-999P	ensembl	ENSG00000251754	1	RNU6-999P	ensembl	snRNA			2.24515	0.0123793
1	247119669..247120278	FGFR3P6	havana	ENSG00000226164	2	FGFR3P6	havana	processed_pseudogene	OTTHUMG00000041166	2	1.70798	0.0438203
1	complement(248912690..248912795)	RNU6-1205P	ensembl	ENSG00000200495	1	RNU6-1205P	ensembl	snRNA			1.97304	0.0242457
2	545805..546667	AC093326.2	havana	ENSG00000225942	1	AC093326.2	havana	lincRNA	OTTHUMG00000151361	1	1.6797	0.0465076
2	complement(739588..740164)	RP13-539J13.1	havana	ENSG00000272342	1	RP13-539J13.1	havana	lincRNA	OTTHUMG00000185487	1	2.10733	0.0175444
2	5974662..5974732	MIR7158	ensembl	ENSG00000276733	1	MIR7158	ensembl	miRNA			2.28218	0.0112393
2	9103440..9105114	RP11-734K21.2	havana	ENSG00000242136	1	RP11-734K21.2	havana	processed_transcript	OTTHUMG00000159113	1	1.78116	0.0374435
2	complement(10192614..10192671)	MIR4261	ensembl	ENSG00000265418	1	MIR4261	ensembl	miRNA			1.75771	0.0393982
2	complement(10446714..10446849)	SNORA80B	ensembl	ENSG00000206633	1	SNORA80B	ensembl	snoRNA			2.41581	0.00785019
2	11517397..11517503	RNA5SP84	ensembl	ENSG00000201610	1	RNA5SP84	ensembl	rRNA			1.7639	0.0388742
2	11584773..11585047	RN7SL674P	ensembl	ENSG00000239899	3	RN7SL674P	ensembl	misc_RNA			1.89597	0.0289821
2	12737367..12737444	MIR3125	ensembl	ENSG00000264370	1	MIR3125	ensembl	miRNA			2.16418	0.0152251
2	14341178..14341259	AC064846.1	ensembl	ENSG00000280595	1	AC064846.1	ensembl	miRNA			1.87261	0.0305608
2	16149251..16149394	WI2-2221J1.1	havana	ENSG00000271315	1	WI2-2221J1.1	havana	processed_pseudogene	OTTHUMG00000184340	1	1.83241	0.0334455
2	19348429..19348505	MIR4757	ensembl	ENSG00000266738	1	MIR4757	ensembl	miRNA			2.02857	0.0212513
2	complement(20401650..20401706)	AC007041.1	ensembl	ENSG00000281337	1	AC007041.1	ensembl	miRNA			2.27965	0.0113143
2	complement(23616499..23617987)	AC011239.2	havana	ENSG00000279526	1	AC011239.2	havana	TEC	OTTHUMG00000151890	1	1.84267	0.0326889
2	complement(24273614..24273741)	SCARNA21	ensembl	ENSG00000251805	1	SCARNA21	ensembl	scaRNA			1.74001	0.0409285
2	26162056..26162554	PPIL1P1	havana	ENSG00000237951	1	PPIL1P1	havana	processed_pseudogene	OTTHUMG00000151937	1	1.95753	0.0251426
2	complement(27049683..27050264)	AGBL5-AS1	havana	ENSG00000231636	1	AGBL5-AS1	havana	antisense	OTTHUMG00000151996	1	2.14504	0.0159748
2	complement(27130756..27134675)	PREB	ensembl_havana	ENSG00000138073	13	PREB	ensembl_havana	protein_coding	OTTHUMG00000097076	3	1.64641	0.0498393
2	complement(28460256..28460361)	SNRPGP7	havana	ENSG00000242915	1	SNRPGP7	havana	processed_pseudogene	OTTHUMG00000159107	1	1.99172	0.023201
2	41871271..41871388	RNU4-63P	ensembl	ENSG00000223245	1	RNU4-63P	ensembl	snRNA			2.22765	0.0129518
2	42511570..42511851	Metazoa_SRP	ensembl	ENSG00000273913	1	Metazoa_SRP	ensembl	misc_RNA			1.67303	0.0471603
2	43492032..43492313	RN7SL531P	ensembl	ENSG00000264071	2	RN7SL531P	ensembl	misc_RNA			1.89721	0.0289
2	44938833..44939028	Six3os1_6	ensembl	ENSG00000274547	1	Six3os1_6	ensembl	misc_RNA			2.31613	0.0102755
2	47377675..47377770	MIR559	ensembl	ENSG00000207923	1	MIR559	ensembl	miRNA			1.78389	0.037221
2	51027953..51028097	AC007682.4	ensembl	ENSG00000281171	1	AC007682.4	ensembl	miRNA			1.91501	0.0277453
2	61555360..61555458	AC016727.1	ensembl	ENSG00000266768	1	AC016727.1	ensembl	miRNA			2.90872	0.00181455
2	complement(64252900..64252967)	AC074289.2	ensembl	ENSG00000277960	1	AC074289.2	ensembl	miRNA			1.82946	0.0336654
2	64665607..64666064	AC007365.4	havana	ENSG00000227791	3	AC007365.4	havana	processed_pseudogene	OTTHUMG00000152701	2	1.84088	0.0328197
2	70301451..70302072	AC022201.5	havana	ENSG00000233849	1	AC022201.5	havana	antisense	OTTHUMG00000154180	1	2.04643	0.0203568
2	71178587..71178773	AC007881.4	havana	ENSG00000233870	1	AC007881.4	havana	unprocessed_pseudogene	OTTHUMG00000153654	2	1.74593	0.0404117
2	complement(73488579..73488660)	AC096546.1	ensembl	ENSG00000221087	1	AC096546.1	ensembl	miRNA			1.86362	0.0311877
2	complement(73700576..73701340)	NAT8B	havana	ENSG00000204872	3	NAT8B	havana	polymorphic_pseudogene	OTTHUMG00000152811	3	1.67744	0.0467282
2	75598071..75598559	AC005034.2	havana	ENSG00000230477	1	AC005034.2	havana	processed_pseudogene	OTTHUMG00000152943	1	2.05041	0.0201623
2	complement(76445079..76445410)	RN7SKP203	ensembl	ENSG00000200488	1	RN7SKP203	ensembl	misc_RNA			1.7825	0.0373337
2	complement(85783600..85783677)	MIR6071	ensembl	ENSG00000278783	1	MIR6071	ensembl	miRNA			2.07136	0.0191627
2	complement(86779030..86779127)	AC064848.1	ensembl	ENSG00000281148	1	AC064848.1	ensembl	miRNA			2.33136	0.00986706
2	88812370..88812454	MIR4436A	ensembl	ENSG00000265510	1	MIR4436A	ensembl	miRNA			1.68371	0.0461192
2	90309230..90309333	CH17-132F21.4	havana	ENSG00000275490	1	CH17-132F21.4	havana	unprocessed_pseudogene	OTTHUMG00000188274	1	3.40522	0.00033055
2	96010551..96023380	FAHD2CP	havana	ENSG00000231584	8	FAHD2CP	havana	transcribed_unprocessed_pseudogene	OTTHUMG00000155210	3	1.68511	0.0459836
2	complement(96112875..96116245)	ADRA2B	ensembl_havana	ENSG00000274286	1	ADRA2B	ensembl_havana	protein_coding	OTTHUMG00000188276	1	2.29555	0.0108509
2	complement(96123850..96138436)	ASTL	ensembl_havana	ENSG00000188886	3	ASTL	ensembl_havana	protein_coding	OTTHUMG00000155212	1	1.7914	0.0366145
2	complement(96143166..96145440)	DUSP2	ensembl_havana	ENSG00000158050	4	DUSP2	ensembl_havana	protein_coding	OTTHUMG00000130456	2	1.879	0.030122
2	complement(96248516..96265994)	TMEM127	ensembl_havana	ENSG00000135956	8	TMEM127	ensembl_havana	protein_coding	OTTHUMG00000130454	4	1.96734	0.024572
2	96266132..96273349	CIAO1	ensembl_havana	ENSG00000144021	2	CIAO1	ensembl_havana	protein_coding	OTTHUMG00000130452	2	1.77275	0.0381348
2	complement(96274336..96305515)	SNRNP200	ensembl_havana	ENSG00000144028	14	SNRNP200	ensembl_havana	protein_coding	OTTHUMG00000130455	4	1.76995	0.0383677
2	complement(96497643..96508109)	NEURL3	ensembl_havana	ENSG00000163121	9	NEURL3	ensembl_havana	protein_coding	OTTHUMG00000128645	7	1.92092	0.0273709
2	complement(96527940..96532306)	RP11-363D14.1	havana	ENSG00000235480	1	RP11-363D14.1	havana	antisense	OTTHUMG00000156116	1	2.25839	0.0119606
2	96536743..96552638	ARID5A	ensembl_havana	ENSG00000196843	15	ARID5A	ensembl_havana	protein_coding	OTTHUMG00000155229	4	1.98358	0.0236512
2	96642737..96704887	FER1L5	ensembl_havana	ENSG00000249715	9	FER1L5	ensembl_havana	protein_coding	OTTHUMG00000154929	7	1.82294	0.0341563
2	96760902..96811891	CNNM4	ensembl_havana	ENSG00000158158	11	CNNM4	ensembl_havana	protein_coding	OTTHUMG00000130532	2	1.83546	0.0332184
2	96798268..96798378	AC092636.1	ensembl	ENSG00000264157	2	AC092636.1	ensembl	miRNA			4.05629	2.49288e-05
2	96809473..96809614	AC092636.2	ensembl	ENSG00000280510	1	AC092636.2	ensembl	miRNA			2.31132	0.0104076
2	96816245..96833911	CNNM3	ensembl_havana	ENSG00000168763	15	CNNM3	ensembl_havana	protein_coding	OTTHUMG00000130531	3	1.86092	0.0313776
2	complement(96824526..96857934)	ANKRD23	ensembl_havana	ENSG00000163126	14	ANKRD23	ensembl_havana	protein_coding	OTTHUMG00000130534	3	1.85958	0.0314725
2	complement(96836611..96858095)	ANKRD39	ensembl_havana	ENSG00000213337	8	ANKRD39	ensembl_havana	protein_coding	OTTHUMG00000130530	2	1.83968	0.0329075
2	complement(96859716..96870757)	SEMA4C	ensembl_havana	ENSG00000168758	10	SEMA4C	ensembl_havana	protein_coding	OTTHUMG00000130535	2	1.91277	0.027889
2	complement(96875882..97018438)	FAM178B	ensembl_havana	ENSG00000168754	13	FAM178B	ensembl_havana	protein_coding	OTTHUMG00000155257	4	1.79811	0.0360801
2	96938923..96939203	Metazoa_SRP	ensembl	ENSG00000274206	1	Metazoa_SRP	ensembl	misc_RNA			2.8153	0.00243661
2	complement(96956708..96956815)	RNA5SP101	ensembl	ENSG00000252845	1	RNA5SP101	ensembl	rRNA			2.48194	0.0065335
2	complement(97000436..97001593)	RP11-219H23.1	havana	ENSG00000275094	1	RP11-219H23.1	havana	unprocessed_pseudogene	OTTHUMG00000187620	1	1.82457	0.0340328
2	97081098..97083249	AC018892.9	havana	ENSG00000188383	8	AC018892.9	havana	unprocessed_pseudogene	OTTHUMG00000155331	1	1.91005	0.0280631
2	complement(99601512..99601640)	AC093373.1	ensembl	ENSG00000281739	1	AC093373.1	ensembl	miRNA			2.66761	0.00381963
2	100377421..100377532	RP11-292K15.1	havana	ENSG00000270699	1	RP11-292K15.1	havana	processed_pseudogene	OTTHUMG00000184277	1	1.65359	0.0491053
2	128067194..128067407	AC108059.1	havana	ENSG00000234044	1	AC108059.1	havana	processed_pseudogene	OTTHUMG00000153443	1	2.28881	0.0110453
2	129992889..129994040	AC018865.5	havana	ENSG00000217289	3	AC018865.5	havana	processed_pseudogene	OTTHUMG00000153509	1	1.73908	0.0410104
2	130603461..130603724	Metazoa_SRP	ensembl	ENSG00000277668	1	Metazoa_SRP	ensembl	misc_RNA			2.30705	0.0105259
2	complement(130929762..130929883)	SCARNA15	ensembl	ENSG00000281159	1	SCARNA15	ensembl	scaRNA			1.88386	0.0297921
2	complement(130929762..130929884)	SCARNA4	ensembl	ENSG00000281516	1	SCARNA4	ensembl	scaRNA			1.86676	0.0309673
2	138278574..138279210	AC097523.1	havana	ENSG00000233045	1	AC097523.1	havana	processed_pseudogene	OTTHUMG00000153620	1	1.70991	0.0436414
2	complement(147495438..147495540)	RNU6-715P	ensembl	ENSG00000202074	1	RNU6-715P	ensembl	snRNA			1.83502	0.0332514
2	161281902..161282618	AC009299.4	havana	ENSG00000225813	1	AC009299.4	havana	processed_pseudogene	OTTHUMG00000153884	1	14.506	5.54967e-48
2	164321933..164322223	CYP2C56P	havana	ENSG00000229641	1	CYP2C56P	havana	processed_pseudogene	OTTHUMG00000153935	1	1.78471	0.0371544
2	complement(164687643..164687777)	SNORA70F	ensembl	ENSG00000206869	1	SNORA70F	ensembl	snoRNA			1.80829	0.0352811
2	complement(172674212..172674898)	AC018712.2	havana	ENSG00000230104	1	AC018712.2	havana	processed_pseudogene	OTTHUMG00000154093	1	1.82966	0.0336505
2	177197985..177198547	KRT8P40	havana	ENSG00000213069	3	KRT8P40	havana	processed_pseudogene	OTTHUMG00000154099	3	1.97636	0.0240572
2	199325310..199329362	RP11-486F17.1	havana	ENSG00000257045	1	RP11-486F17.1	havana	antisense	OTTHUMG00000168440	1	1.6825	0.0462361
2	199457700..199476935	SATB2-AS1	havana	ENSG00000225953	2	SATB2-AS1	havana	antisense	OTTHUMG00000154470	1	2.45032	0.00713645
2	199659551..199660729	SEPHS1P6	havana	ENSG00000213938	3	SEPHS1P6	havana	processed_pseudogene	OTTHUMG00000154492	1	2.87673	0.00200912
2	199872172..199872378	AC108032.1	havana	ENSG00000227004	2	AC108032.1	havana	processed_pseudogene	OTTHUMG00000154482	2	3.01893	0.00126835
2	complement(199901081..199901377)	RN7SL717P	ensembl	ENSG00000240302	3	RN7SL717P	ensembl	misc_RNA			1.92495	0.0271181
2	complement(200460651..200460976)	Metazoa_SRP	ensembl	ENSG00000280896	1	Metazoa_SRP	ensembl	misc_RNA			2.6265	0.00431334
2	200682822..200683196	AC007163.2	ensembl	ENSG00000280298	1	AC007163.2	ensembl	protein_coding			1.75155	0.0399257
2	200844240..200845461	BICD1P1	havana	ENSG00000224346	1	BICD1P1	havana	processed_pseudogene	OTTHUMG00000154576	2	2.96258	0.00152535
2	complement(200853009..200864744)	CLK1	ensembl_havana	ENSG00000013441	15	CLK1	ensembl_havana	protein_coding	OTTHUMG00000132784	3	1.84948	0.032194
2	complement(200863152..200863247)	Y_RNA	ensembl	ENSG00000252759	1	Y_RNA	ensembl	misc_RNA			2.46162	0.00691549
2	complement(200870907..200889303)	PPIL3	ensembl_havana	ENSG00000240344	8	PPIL3	ensembl_havana	protein_coding	OTTHUMG00000132782	24	1.69418	0.0451156
2	201071433..201085750	NDUFB3	ensembl_havana	ENSG00000119013	8	NDUFB3	ensembl_havana	protein_coding	OTTHUMG00000132820	2	1.82836	0.0337478
2	201097744..201098091	Metazoa_SRP	ensembl	ENSG00000273975	1	Metazoa_SRP	ensembl	misc_RNA			2.04348	0.0205027
2	201101382..201103136	RP11-13J8.1	havana	ENSG00000232719	1	RP11-13J8.1	havana	lincRNA	OTTHUMG00000157083	1	2.06866	0.0192891
2	complement(201102089..201102957)	AC007272.3	havana	ENSG00000224672	4	AC007272.3	havana	processed_pseudogene	OTTHUMG00000154710	1	2.19352	0.014135
2	complement(201137516..201140027)	IMPDH1P10	havana	ENSG00000232133	1	IMPDH1P10	havana	processed_pseudogene	OTTHUMG00000154711	1	2.43669	0.00741122
2	complement(201140278..201157823)	CFLAR-AS1	havana	ENSG00000226312	7	CFLAR-AS1	havana	antisense	OTTHUMG00000154713	4	1.72846	0.0419526
2	201141904..201141966	RNU7-45P	ensembl	ENSG00000238829	1	RNU7-45P	ensembl	snRNA			3.28719	0.00050597
2	complement(201162484..201162680)	AC007283.4	havana	ENSG00000235579	1	AC007283.4	havana	processed_pseudogene	OTTHUMG00000154715	1	1.73048	0.0417723
2	201166965..201167546	AC007283.5	havana	ENSG00000234431	2	AC007283.5	havana	3prime_overlapping_ncrna	OTTHUMG00000154717	1	2.2487	0.0122658
2	201182881..201229406	CASP10	ensembl_havana	ENSG00000003400	14	CASP10	ensembl_havana	protein_coding	OTTHUMG00000132818	4	1.69552	0.0449881
2	complement(201212283..201213081)	MTND5P25	havana	ENSG00000227348	1	MTND5P25	havana	unprocessed_pseudogene	OTTHUMG00000154740	1	1.74719	0.0403024
2	201762737..201763573	AC007279.2	havana	ENSG00000230799	1	AC007279.2	havana	processed_pseudogene	OTTHUMG00000154566	1	3.1776	0.00074251
2	201824548..201824832	UBE2V1P11	havana	ENSG00000231124	1	UBE2V1P11	havana	processed_pseudogene	OTTHUMG00000154567	2	2.40469	0.00809316
2	201927439..201927543	RNU6-440P	ensembl	ENSG00000212184	1	RNU6-440P	ensembl	snRNA			1.99349	0.023104
2	complement(201953257..201953336)	AC007358.1	ensembl	ENSG00000221489	1	AC007358.1	ensembl	miRNA			2.38236	0.00860102
2	complement(202032770..202033537)	RP11-107N15.1	havana	ENSG00000273209	1	RP11-107N15.1	havana	lincRNA	OTTHUMG00000186300	1	3.53608	0.000203054
2	202034587..202038445	FZD7	ensembl_havana	ENSG00000155760	2	FZD7	ensembl_havana	protein_coding	OTTHUMG00000132841	1	1.90939	0.0281058
2	202073255..202197862	KIAA2012	ensembl_havana	ENSG00000182329	10	KIAA2012	ensembl_havana	protein_coding	OTTHUMG00000154580	3	1.80363	0.0356443
2	202179297..202179971	PSMA2P3	havana	ENSG00000227890	1	PSMA2P3	havana	processed_pseudogene	OTTHUMG00000154579	1	2.02079	0.0216507
2	complement(202201384..202201886)	DAZAP2P1	havana	ENSG00000223825	5	DAZAP2P1	havana	processed_pseudogene	OTTHUMG00000154581	1	2.21837	0.0132649
2	complement(202206180..202238608)	SUMO1	ensembl_havana	ENSG00000116030	16	SUMO1	ensembl_havana	protein_coding	OTTHUMG00000132839	5	1.71662	0.0430244
2	202231696..202231849	AC079354.6	havana	ENSG00000224463	1	AC079354.6	havana	processed_pseudogene	OTTHUMG00000154597	1	1.96638	0.0246273
2	202265716..202303666	NOP58	ensembl_havana	ENSG00000055044	10	NOP58	ensembl_havana	protein_coding	OTTHUMG00000132840	3	1.71891	0.0428155
2	202276431..202276518	SNORD70	ensembl	ENSG00000212534	1	SNORD70	ensembl	snoRNA			3.12304	0.000894953
2	202333642..202333724	AC064836.1	ensembl	ENSG00000281619	1	AC064836.1	ensembl	miRNA			2.20884	0.013593
2	complement(202336024..202336727)	AC064836.3	havana	ENSG00000226261	1	AC064836.3	havana	processed_pseudogene	OTTHUMG00000154608	1	3.07965	0.00103622
2	202336739..202337200	RP11-686O6.1	havana	ENSG00000272966	1	RP11-686O6.1	havana	lincRNA	OTTHUMG00000186302	1	2.03979	0.0206854
2	complement(202357076..202357417)	RN7SL40P	ensembl	ENSG00000242696	3	RN7SL40P	ensembl	misc_RNA			2.11303	0.0172991
2	complement(202374932..202375604)	RP11-686O6.2	havana	ENSG00000273456	1	RP11-686O6.2	havana	lincRNA	OTTHUMG00000186303	1	2.30283	0.0106442
2	218125289..218137253	CXCR2	ensembl_havana	ENSG00000180871	7	CXCR2	ensembl_havana	protein_coding	OTTHUMG00000133107	2	2.64499	0.00408464
2	complement(218162845..218166995)	CXCR1	ensembl_havana	ENSG00000163464	7	CXCR1	ensembl_havana	protein_coding	OTTHUMG00000133108	2	3.28896	0.000502788
2	218179386..218179453	AC097483.1	ensembl	ENSG00000277115	1	AC097483.1	ensembl	miRNA			2.33138	0.00986667
2	218200434..218201388	HMGB1P9	havana	ENSG00000224159	1	HMGB1P9	havana	processed_pseudogene	OTTHUMG00000155227	1	2.64965	0.00402875
2	218217094..218254356	ARPC2	ensembl_havana	ENSG00000163466	15	ARPC2	ensembl_havana	protein_coding	OTTHUMG00000133618	3	2.32023	0.0101642
2	218255319..218257366	RP11-378A13.1	havana	ENSG00000261338	2	RP11-378A13.1	havana	sense_overlapping	OTTHUMG00000176328	2	2.94552	0.00161207
2	218259496..218263859	GPBAR1	ensembl_havana	ENSG00000179921	14	GPBAR1	ensembl_havana	protein_coding	OTTHUMG00000155203	3	3.98269	3.40699e-05
2	complement(218264123..218270257)	AAMP	ensembl_havana	ENSG00000127837	9	AAMP	ensembl_havana	protein_coding	OTTHUMG00000155202	2	3.6407	0.000135951
2	218270392..218346793	PNKD	ensembl_havana	ENSG00000127838	13	PNKD	ensembl_havana	protein_coding	OTTHUMG00000133110	2	2.99903	0.00135419
2	complement(218274192..218292586)	TMBIM1	ensembl_havana	ENSG00000135926	12	TMBIM1	ensembl_havana	protein_coding	OTTHUMG00000133105	9	3.30712	0.000471305
2	complement(218280125..218280188)	MIR6513	ensembl	ENSG00000274203	1	MIR6513	ensembl	miRNA			2.18155	0.0145713
2	complement(218326889..218357966)	CATIP-AS2	havana	ENSG00000237281	1	CATIP-AS2	havana	antisense	OTTHUMG00000155145	1	3.21013	0.000663377
2	218341911..218341980	MIR6810	ensembl	ENSG00000278524	1	MIR6810	ensembl	miRNA			4.1037	2.03299e-05
2	218354075..218354572	AC021016.7	havana	ENSG00000230580	1	AC021016.7	havana	processed_pseudogene	OTTHUMG00000155144	1	2.51153	0.00601037
2	218356856..218368099	CATIP	ensembl_havana	ENSG00000158428	3	CATIP	ensembl_havana	protein_coding	OTTHUMG00000133106	2	3.4935	0.00023837
2	complement(218366665..218367835)	CATIP-AS1	havana	ENSG00000225062	1	CATIP-AS1	havana	processed_transcript	OTTHUMG00000155067	1	3.56931	0.00017896
2	218382029..218396894	SLC11A1	ensembl_havana	ENSG00000018280	16	SLC11A1	ensembl_havana	protein_coding	OTTHUMG00000086747	3	3.41206	0.000322372
2	218398256..218405941	CTDSP1	ensembl_havana	ENSG00000144579	7	CTDSP1	ensembl_havana	protein_coding	OTTHUMG00000133109	2	3.2184	0.000644541
2	complement(218398743..218399219)	RP11-378A13.2	havana	ENSG00000273361	1	RP11-378A13.2	havana	antisense	OTTHUMG00000186313	1	3.70111	0.000107329
2	218402637..218402746	MIR26B	ensembl	ENSG00000199121	3	MIR26B	ensembl	miRNA			3.38641	0.000354067
2	218419092..218453295	VIL1	ensembl_havana	ENSG00000127831	10	VIL1	ensembl_havana	protein_coding	OTTHUMG00000133112	4	2.63547	0.00420109
2	complement(232550474..232550573)	MIR5001	ensembl	ENSG00000266620	1	MIR5001	ensembl	miRNA			1.89665	0.028937
2	237510931..237510988	MIR6811	ensembl	ENSG00000277842	1	MIR6811	ensembl	miRNA			2.71265	0.0033374
2	complement(238972928..238973010)	AC114788.1	ensembl	ENSG00000211566	2	AC114788.1	ensembl	miRNA			1.83746	0.0330711
2	complement(239161797..239162357)	AC017028.10	ensembl	ENSG00000280260	1	AC017028.10	ensembl	protein_coding			1.77934	0.0375924
2	239401436..239402364	AC062017.1	havana	ENSG00000222020	2	AC062017.1	havana	antisense	OTTHUMG00000152658	1	1.76768	0.0385574
2	239734956..239735538	RP11-315F22.1	havana	ENSG00000259889	1	RP11-315F22.1	havana	lincRNA	OTTHUMG00000176304	1	1.75073	0.0399959
2	240109102..240110052	OR5S1P	havana	ENSG00000213048	3	OR5S1P	havana	unitary_pseudogene	OTTHUMG00000152396	1	1.82895	0.0337037
2	complement(240139026..240144562)	OTOS	ensembl_havana	ENSG00000178602	7	OTOS	ensembl_havana	protein_coding	OTTHUMG00000133351	4	1.66843	0.047615
2	241477905..241477982	MIR3133	ensembl	ENSG00000263752	1	MIR3133	ensembl	miRNA			2.0804	0.0187445
2	241478316..241478993	AC110299.5	havana	ENSG00000224232	1	AC110299.5	havana	processed_pseudogene	OTTHUMG00000151575	1	1.93984	0.0261996
3	10287413..10287482	GHRLOS	ensembl	ENSG00000276678	1	GHRLOS	ensembl	misc_RNA			1.80565	0.0354861
3	10330192..10330300	AC022384.1	ensembl	ENSG00000264534	2	AC022384.1	ensembl	miRNA			2.33183	0.00985485
3	12070195..12071360	ACTG1P12	havana	ENSG00000226642	1	ACTG1P12	havana	processed_pseudogene	OTTHUMG00000155334	1	1.66367	0.0480892
3	complement(12840294..12840396)	AC034198.1	ensembl	ENSG00000281117	1	AC034198.1	ensembl	miRNA			1.7367	0.0412197
3	12850659..12850860	AC034198.7	havana	ENSG00000250939	2	AC034198.7	havana	transcribed_unprocessed_pseudogene	OTTHUMG00000155396	2	2.21245	0.0134679
3	complement(13460294..13460398)	AC027124.3	havana	ENSG00000238138	1	AC027124.3	havana	processed_pseudogene	OTTHUMG00000155440	1	1.96877	0.0244899
3	complement(13460424..13460889)	AC027124.2	havana	ENSG00000223398	1	AC027124.2	havana	processed_pseudogene	OTTHUMG00000155441	1	2.08293	0.0186286
3	14394648..14394757	RNA5SP124	ensembl	ENSG00000199609	1	RNA5SP124	ensembl	rRNA			1.83566	0.0332039
3	14535694..14535797	AC090952.1	ensembl	ENSG00000280472	1	AC090952.1	ensembl	miRNA			1.70466	0.044129
3	complement(14764952..14767440)	AC090957.2	havana	ENSG00000230172	1	AC090957.2	havana	antisense	OTTHUMG00000155548	2	1.64826	0.0496499
3	complement(15375373..15375645)	HMGN2P7	havana	ENSG00000226427	1	HMGN2P7	havana	processed_pseudogene	OTTHUMG00000156873	1	1.9455	0.0258571
3	complement(16619521..16619618)	AC010139.1	ensembl	ENSG00000264034	1	AC010139.1	ensembl	miRNA			1.71947	0.042764
3	16933196..16933260	MIR3714	ensembl	ENSG00000264818	1	MIR3714	ensembl	miRNA			1.75261	0.0398344
3	complement(32592972..32593312)	AC104306.4	havana	ENSG00000226955	1	AC104306.4	havana	processed_pseudogene	OTTHUMG00000155901	1	1.67242	0.0472209
3	35744476..35744559	MIR128-2	ensembl	ENSG00000207625	1	MIR128-2	ensembl	miRNA			1.88486	0.0297244
3	37969404..37969480	MIR26A1	ensembl	ENSG00000199075	1	MIR26A1	ensembl	miRNA			1.69514	0.0450244
3	complement(38125292..38125394)	Y_RNA	ensembl	ENSG00000201965	1	Y_RNA	ensembl	misc_RNA			2.85111	0.00217838
3	complement(38526802..38527325)	RPL18AP7	havana	ENSG00000232439	1	RPL18AP7	havana	processed_pseudogene	OTTHUMG00000156165	1	1.71055	0.0435822
3	39214199..39214672	DSTNP4	havana	ENSG00000215034	4	DSTNP4	havana	processed_pseudogene	OTTHUMG00000156247	1	1.80628	0.0354372
3	43087479..43088068	RP11-136C24.2	havana	ENSG00000227245	1	RP11-136C24.2	havana	lincRNA	OTTHUMG00000156464	1	1.68192	0.0462922
3	complement(43484972..43485880)	RP11-353H3.1	havana	ENSG00000223916	1	RP11-353H3.1	havana	processed_pseudogene	OTTHUMG00000156492	1	1.71123	0.0435197
3	44114212..44114310	MIR138-1	ensembl	ENSG00000207954	1	MIR138-1	ensembl	miRNA			2.58874	0.00481646
3	complement(44337941..44338552)	RP11-424N24.2	havana	ENSG00000271937	1	RP11-424N24.2	havana	antisense	OTTHUMG00000185518	1	1.69478	0.0450585
3	44629284..44629372	AC099669.1	ensembl	ENSG00000280942	1	AC099669.1	ensembl	miRNA			1.74503	0.0404896
3	47663626..47663934	RP11-395P16.1	havana	ENSG00000235695	1	RP11-395P16.1	havana	processed_pseudogene	OTTHUMG00000156834	1	2.56697	0.00512964
3	47818005..47818128	uc_338	ensembl	ENSG00000274420	1	uc_338	ensembl	misc_RNA			2.00774	0.0223355
3	47849555..47849629	MIR1226	ensembl	ENSG00000221585	1	MIR1226	ensembl	miRNA			1.78593	0.0370557
3	complement(49020148..49020234)	MIR425	ensembl	ENSG00000199032	1	MIR425	ensembl	miRNA			2.22603	0.0130061
3	49020459..49023495	NDUFAF3	ensembl_havana	ENSG00000178057	14	NDUFAF3	ensembl_havana	protein_coding	OTTHUMG00000156773	2	1.64789	0.0496873
3	complement(49020602..49020714)	MIR191	ensembl	ENSG00000207605	2	MIR191	ensembl	miRNA			1.82289	0.0341598
3	complement(49252129..49252264)	RP11-3B7.7	havana	ENSG00000270538	1	RP11-3B7.7	havana	processed_pseudogene	OTTHUMG00000184387	1	2.01104	0.0221605
3	50239618..50239984	XXcos-LUCA16.1	havana	ENSG00000213600	3	XXcos-LUCA16.1	havana	sense_intronic	OTTHUMG00000186575	1	1.89621	0.0289659
3	50337511..50338300	RASSF1-AS1	havana	ENSG00000281358	1	RASSF1-AS1	havana	antisense	OTTHUMG00000189572	1	1.91007	0.0280623
3	complement(52268267..52268377)	MIRLET7G	ensembl	ENSG00000199150	2	MIRLET7G	ensembl	miRNA			2.50916	0.00605088
3	complement(52846463..52846552)	MIR8064	ensembl	ENSG00000275789	1	MIR8064	ensembl	miRNA			2.82716	0.00234811
3	57548838..57548945	RNU6-483P	ensembl	ENSG00000206815	1	RNU6-483P	ensembl	snRNA			1.68816	0.0456904
3	57619447..57619572	RNU6ATAC26P	ensembl	ENSG00000210841	1	RNU6ATAC26P	ensembl	snRNA			1.70773	0.0438433
3	72085109..72085287	RP11-398A8.2	havana	ENSG00000239350	2	RP11-398A8.2	havana	processed_pseudogene	OTTHUMG00000158785	2	1.87326	0.0305164
3	complement(73092148..73092257)	RNU6-557P	ensembl	ENSG00000252651	1	RNU6-557P	ensembl	snRNA			1.95781	0.0251262
3	75629993..75634057	CLUHP10	havana	ENSG00000282511	1	CLUHP10	havana	unprocessed_pseudogene	OTTHUMG00000191433	1	2.19121	0.0142181
3	75630763..75630858	MIR1324	ensembl	ENSG00000221795	1	MIR1324	ensembl	miRNA			6.25382	2.00265e-10
3	75658534..75659014	RARRES2P1	havana	ENSG00000241622	1	RARRES2P1	havana	processed_pseudogene	OTTHUMG00000158964	1	4.66442	1.54743e-06
3	75664330..75667220	FRG2C	ensembl_havana	ENSG00000172969	7	FRG2C	ensembl_havana	protein_coding	OTTHUMG00000158963	1	1.79719	0.0361527
3	75668931..75670185	DUX4L26	havana	ENSG00000236138	4	DUX4L26	havana	processed_pseudogene	OTTHUMG00000158962	2	19.626	4.63838e-86
3	complement(75713012..75713314)	RN7SL92P	ensembl	ENSG00000265592	2	RN7SL92P	ensembl	misc_RNA			3.82397	6.5661e-05
3	104502700..104503266	RP11-281P11.1	havana	ENSG00000243635	1	RP11-281P11.1	havana	processed_pseudogene	OTTHUMG00000159182	1	1.65516	0.0489459
3	complement(109977540..109977767)	RP11-696F10.1	havana	ENSG00000243945	1	RP11-696F10.1	havana	processed_pseudogene	OTTHUMG00000159220	1	1.68286	0.0462007
3	complement(111570638..111571054)	RP11-615J4.4	havana	ENSG00000240787	1	RP11-615J4.4	havana	processed_pseudogene	OTTHUMG00000159276	1	1.70068	0.0445015
3	123161794..123161879	MIR7110	ensembl	ENSG00000275891	1	MIR7110	ensembl	miRNA			1.73921	0.0409988
3	complement(125119097..125119200)	RNU6-230P	ensembl	ENSG00000199327	1	RNU6-230P	ensembl	snRNA			1.84914	0.0322189
3	complement(126432796..126434569)	RP11-203H19.2	havana	ENSG00000279328	1	RP11-203H19.2	havana	TEC	OTTHUMG00000162696	1	1.78557	0.0370844
3	complement(127284081..127284681)	RP11-88I21.1	havana	ENSG00000239620	1	RP11-88I21.1	havana	processed_pseudogene	OTTHUMG00000159594	1	1.78493	0.0371365
3	complement(127575266..127575331)	MIR6825	ensembl	ENSG00000275067	1	MIR6825	ensembl	miRNA			2.05734	0.0198268
3	complement(128141875..128141977)	RNU6-823P	ensembl	ENSG00000212344	1	RNU6-823P	ensembl	snRNA			2.6582	0.00392794
3	129060767..129062406	GP9	ensembl_havana	ENSG00000169704	4	GP9	ensembl_havana	protein_coding	OTTHUMG00000159944	1	1.94606	0.0258235
3	complement(129397192..129397294)	AL449212.1	ensembl	ENSG00000280589	1	AL449212.1	ensembl	miRNA			2.08478	0.0185447
3	complement(129397210..129397348)	SNORA7B	ensembl	ENSG00000207088	1	SNORA7B	ensembl	snoRNA			1.81105	0.0350665
3	complement(130013182..130013541)	RP11-93K22.7	havana	ENSG00000249869	1	RP11-93K22.7	havana	processed_pseudogene	OTTHUMG00000159716	1	2.00721	0.0223636
3	complement(133546071..133546272)	RP11-91K8.2	havana	ENSG00000250983	1	RP11-91K8.2	havana	processed_pseudogene	OTTHUMG00000159718	1	1.80405	0.0356121
3	136155549..136155996	TDGF1P6	havana	ENSG00000241438	1	TDGF1P6	havana	processed_pseudogene	OTTHUMG00000159794	1	1.84501	0.0325182
3	136588209..136588311	Y_RNA	ensembl	ENSG00000280829	1	Y_RNA	ensembl	misc_RNA			2.16106	0.0153453
3	139493809..139494937	ACTG1P1	havana	ENSG00000178631	7	ACTG1P1	havana	processed_pseudogene	OTTHUMG00000150294	1	1.71834	0.0428677
3	139494618..139494701	AC097103.1	ensembl	ENSG00000263538	1	AC097103.1	ensembl	miRNA			2.21084	0.0135234
3	complement(141865012..141865279)	HMGN2P25	havana	ENSG00000228398	3	HMGN2P25	havana	processed_pseudogene	OTTHUMG00000159069	1	1.81905	0.0344522
3	complement(158626656..158626849)	RP11-79M21.3	havana	ENSG00000243165	1	RP11-79M21.3	havana	processed_pseudogene	OTTHUMG00000158806	1	1.65157	0.0493108
3	160452598..160453403	B3GAT3P1	havana	ENSG00000244009	1	B3GAT3P1	havana	processed_pseudogene	OTTHUMG00000159032	1	1.69471	0.0450652
3	complement(169764520..169765060)	TERC	havana	ENSG00000270141	3	TERC	havana	lincRNA	OTTHUMG00000184024	1	2.05401	0.0199876
3	complement(169764610..169765047)	Telomerase-vert	ensembl	ENSG00000277925	1	Telomerase-vert	ensembl	misc_RNA			1.84821	0.0322859
3	complement(170496131..170496263)	AC008041.1	ensembl	ENSG00000281375	1	AC008041.1	ensembl	miRNA			1.75339	0.0397674
3	complement(170653846..170654259)	RP11-373E16.1	havana	ENSG00000213174	3	RP11-373E16.1	havana	processed_pseudogene	OTTHUMG00000157285	1	1.86087	0.0313813
3	complement(175977497..175978570)	ACTG1P23	havana	ENSG00000230362	1	ACTG1P23	havana	processed_pseudogene	OTTHUMG00000157141	1	1.65208	0.0492594
3	180820544..180821612	RP11-259P15.3	havana	ENSG00000241473	1	RP11-259P15.3	havana	processed_pseudogene	OTTHUMG00000157930	1	1.92904	0.0268632
3	complement(184086791..184086903)	Y_RNA	ensembl	ENSG00000207351	1	Y_RNA	ensembl	misc_RNA			2.11729	0.0171175
3	complement(186922286..186922753)	RP11-42D20.1	havana	ENSG00000233565	1	RP11-42D20.1	havana	processed_pseudogene	OTTHUMG00000156516	1	1.69676	0.044871
3	193765681..193766003	RP11-528A4.3	havana	ENSG00000223986	1	RP11-528A4.3	havana	processed_pseudogene	OTTHUMG00000156054	1	1.87676	0.0302756
3	195553792..195554043	RN7SL73P	ensembl	ENSG00000265882	2	RN7SL73P	ensembl	misc_RNA			1.77091	0.038288
3	195658062..195739964	LINC00969	havana	ENSG00000242086	8	LINC00969	havana	lincRNA	OTTHUMG00000155834	13	2.08093	0.0187201
3	195688008..195688120	AC233280.3	ensembl	ENSG00000276635	1	AC233280.3	ensembl	miRNA			2.4489	0.00716465
3	195720882..195741123	MUC20	ensembl_havana	ENSG00000176945	16	MUC20	ensembl_havana	protein_coding	OTTHUMG00000155823	1	1.78812	0.036878
3	196431385..196432530	UBXN7-AS1	havana	ENSG00000225822	4	UBXN7-AS1	havana	antisense	OTTHUMG00000155674	1	1.66444	0.0480123
3	complement(197505262..197506986)	RP13-616I3.1	havana	ENSG00000272989	1	RP13-616I3.1	havana	lincRNA	OTTHUMG00000186169	1	1.65154	0.0493142
3	complement(197580344..197580629)	AC132008.1	havana	ENSG00000213519	2	AC132008.1	havana	processed_pseudogene	OTTHUMG00000155480	1	1.76221	0.0390173
3	197645669..197646017	RP11-496H1.2	havana	ENSG00000273308	1	RP11-496H1.2	havana	lincRNA	OTTHUMG00000186170	1	2.95943	0.00154103
4	complement(49096..50124)	BNIP3P41	havana	ENSG00000248302	3	BNIP3P41	havana	transcribed_processed_pseudogene	OTTHUMG00000159940	3	1.79117	0.0366333
4	65125..65233	AC253576.1	ensembl	ENSG00000207643	1	AC253576.1	ensembl	miRNA			3.95997	3.74798e-05
4	8200662..8200719	AC104650.1	ensembl	ENSG00000276852	1	AC104650.1	ensembl	miRNA			1.65419	0.0490449
4	13627865..13627957	MIR5091	ensembl	ENSG00000266240	1	MIR5091	ensembl	miRNA			1.65109	0.0493596
4	33400538..33400679	RP11-802H3.1	havana	ENSG00000249766	1	RP11-802H3.1	havana	processed_pseudogene	OTTHUMG00000160351	1	2.00559	0.0224497
4	complement(36065060..36065726)	RP11-640B6.1	havana	ENSG00000248466	1	RP11-640B6.1	havana	processed_pseudogene	OTTHUMG00000160391	1	2.33867	0.00967637
4	39399149..39399248	RNU6-887P	ensembl	ENSG00000222592	1	RNU6-887P	ensembl	snRNA			1.90337	0.0284959
4	40082983..40083106	SNORA51	ensembl	ENSG00000201863	1	SNORA51	ensembl	snoRNA			1.71792	0.042906
4	49198207..49198289	AC118282.1	ensembl	ENSG00000221415	1	AC118282.1	ensembl	miRNA			3.9985	3.18721e-05
4	49209372..49209448	AC118282.4	ensembl	ENSG00000281200	1	AC118282.4	ensembl	miRNA			3.21003	0.000663603
4	complement(49212251..49212624)	RP11-1281K21.3	havana	ENSG00000249079	1	RP11-1281K21.3	havana	processed_pseudogene	OTTHUMG00000163196	1	1.98371	0.023644
4	49229573..49231284	RP11-1281K21.8	havana	ENSG00000280043	1	RP11-1281K21.8	havana	TEC	OTTHUMG00000176309	1	2.31493	0.0103084
4	complement(49233289..49233965)	SNX18P23	havana	ENSG00000250016	2	SNX18P23	havana	processed_pseudogene	OTTHUMG00000163198	2	2.72999	0.00316681
4	complement(49524030..49524185)	RP11-1281K21.9	havana	ENSG00000269848	1	RP11-1281K21.9	havana	processed_pseudogene	OTTHUMG00000182824	1	1.88786	0.0295222
4	complement(49561285..49561470)	RP11-241F15.9	havana	ENSG00000251630	1	RP11-241F15.9	havana	processed_pseudogene	OTTHUMG00000160596	1	4.06765	2.37445e-05
4	49579833..49580189	RP11-241F15.10	havana	ENSG00000250753	2	RP11-241F15.10	havana	processed_pseudogene	OTTHUMG00000160590	2	4.99753	2.90349e-07
4	complement(49598615..49598697)	AC119751.2	ensembl	ENSG00000221082	1	AC119751.2	ensembl	miRNA			3.24649	0.000584196
4	52748137..52748259	SNORA26	ensembl	ENSG00000212490	1	SNORA26	ensembl	snoRNA			1.73137	0.0416926
4	54273705..54273772	AC098587.1	ensembl	ENSG00000278059	1	AC098587.1	ensembl	miRNA			2.59381	0.00474588
4	56097390..56097504	RNA5SP161	ensembl	ENSG00000200741	1	RNA5SP161	ensembl	rRNA			1.74373	0.0406029
4	56356135..56356932	RPL7AP31	havana	ENSG00000242083	2	RPL7AP31	havana	processed_pseudogene	OTTHUMG00000157477	2	1.76772	0.0385542
4	56805834..56806131	RN7SL357P	ensembl	ENSG00000265894	2	RN7SL357P	ensembl	misc_RNA			2.13795	0.0162602
4	complement(56818218..56818314)	Y_RNA	ensembl	ENSG00000251799	1	Y_RNA	ensembl	misc_RNA			1.70165	0.0444105
4	62595377..62595462	AC110810.1	ensembl	ENSG00000265085	1	AC110810.1	ensembl	miRNA			1.84765	0.0323268
4	64430909..64433215	DPP3P1	havana	ENSG00000250768	1	DPP3P1	havana	processed_pseudogene	OTTHUMG00000160714	3	1.65412	0.0490511
4	66276824..66276928	MIR1269A	ensembl	ENSG00000221563	1	MIR1269A	ensembl	miRNA			1.71548	0.0431289
4	67638177..67638359	RP11-17P16.2	havana	ENSG00000270257	1	RP11-17P16.2	havana	processed_pseudogene	OTTHUMG00000184313	1	2.17378	0.0148608
4	73098822..73099145	HMGA1P2	havana	ENSG00000248641	1	HMGA1P2	havana	processed_pseudogene	OTTHUMG00000160837	1	1.79239	0.036535
4	81928313..81928439	SNORA31	ensembl	ENSG00000252762	1	SNORA31	ensembl	snoRNA			2.08535	0.018519
4	82571137..82571814	RP11-791G16.5	havana	ENSG00000249960	2	RP11-791G16.5	havana	processed_pseudogene	OTTHUMG00000161120	2	2.18768	0.0143465
4	82691737..82692468	RP11-57B24.1	havana	ENSG00000270480	1	RP11-57B24.1	havana	processed_pseudogene	OTTHUMG00000184986	1	2.61748	0.00442902
4	83003412..83003517	RNU6-615P	ensembl	ENSG00000251874	1	RNU6-615P	ensembl	snRNA			1.76043	0.0391678
4	83247179..83248206	RP11-576N17.3	havana	ENSG00000248401	2	RP11-576N17.3	havana	processed_pseudogene	OTTHUMG00000161152	2	2.45934	0.0069597
4	complement(86949669..86950113)	TECRP1	havana	ENSG00000235043	3	TECRP1	havana	processed_pseudogene	OTTHUMG00000160969	1	1.69436	0.0450982
4	complement(102500841..102501319)	AF213884.2	havana	ENSG00000260651	1	AF213884.2	havana	antisense	OTTHUMG00000176287	1	1.65557	0.0489042
4	109016698..109016782	AC073427.1	ensembl	ENSG00000277189	1	AC073427.1	ensembl	miRNA			2.22174	0.0131505
4	112077598..112078400	TUBB8P3	havana	ENSG00000250307	2	TUBB8P3	havana	processed_pseudogene	OTTHUMG00000161049	3	1.83703	0.0331025
4	complement(118460224..118460301)	RP11-586D5.3	havana	ENSG00000273716	2	RP11-586D5.3	havana	processed_pseudogene	OTTHUMG00000191358	1	2.47165	0.00672452
4	complement(118635970..118638782)	CICP16	havana	ENSG00000248213	3	CICP16	havana	processed_pseudogene	OTTHUMG00000161208	2	1.65259	0.0492069
4	complement(122977895..122977972)	AC021205.2	ensembl	ENSG00000276962	1	AC021205.2	ensembl	miRNA			2.64857	0.00404167
4	complement(125723267..125724217)	TMEM248P1	havana	ENSG00000249555	2	TMEM248P1	havana	processed_pseudogene	OTTHUMG00000161145	2	1.69217	0.0453066
4	complement(133560856..133560934)	AC105252.1	ensembl	ENSG00000221637	1	AC105252.1	ensembl	miRNA			2.99187	0.00138639
4	complement(137425426..137425864)	STMN1P2	havana	ENSG00000251440	2	STMN1P2	havana	processed_pseudogene	OTTHUMG00000161277	2	1.75278	0.0398201
4	complement(140366240..140366861)	RPL14P3	havana	ENSG00000241923	2	RPL14P3	havana	processed_pseudogene	OTTHUMG00000157571	2	1.76993	0.0383694
4	complement(143513472..143514635)	SMARCA5-AS1	havana	ENSG00000245112	2	SMARCA5-AS1	havana	antisense	OTTHUMG00000161539	1	1.66147	0.0483098
4	154724586..154724880	RP11-21G20.1	havana	ENSG00000249074	1	RP11-21G20.1	havana	processed_pseudogene	OTTHUMG00000161419	1	2.17581	0.0147847
4	complement(159722801..159722885)	AC097466.1	ensembl	ENSG00000274246	1	AC097466.1	ensembl	miRNA			2.06258	0.0195763
4	complement(162709588..162709655)	AC005150.3	ensembl	ENSG00000274761	1	AC005150.3	ensembl	miRNA			1.68951	0.0455605
4	complement(164929494..164929951)	FAM218BP	havana	ENSG00000221891	2	FAM218BP	havana	processed_pseudogene	OTTHUMG00000161269	1	1.64523	0.0499614
4	complement(165026261..165026944)	RP11-366M4.15	havana	ENSG00000250430	1	RP11-366M4.15	havana	processed_pseudogene	OTTHUMG00000161258	1	1.74283	0.0406815
4	complement(166981301..166981386)	AC010103.1	ensembl	ENSG00000275159	1	AC010103.1	ensembl	miRNA			2.53979	0.00554602
4	173141643..173141938	RN7SL253P	ensembl	ENSG00000241652	3	RN7SL253P	ensembl	misc_RNA			1.73843	0.0410672
4	183384553..183384620	AC093844.1	ensembl	ENSG00000263395	1	AC093844.1	ensembl	miRNA			2.35158	0.00934684
4	complement(183418890..183419805)	RP11-692E14.1	havana	ENSG00000248376	2	RP11-692E14.1	havana	processed_pseudogene	OTTHUMG00000160620	4	1.75282	0.0398162
4	complement(184559175..184559783)	RP11-326I11.1	havana	ENSG00000249056	1	RP11-326I11.1	havana	processed_pseudogene	OTTHUMG00000160607	1	1.83323	0.0333843
4	186157896..186158843	RP11-173M11.2	havana	ENSG00000250327	1	RP11-173M11.2	havana	processed_pseudogene	OTTHUMG00000160361	1	1.83317	0.0333884
4	complement(186170863..186171257)	ORAOV1P1	havana	ENSG00000251008	1	ORAOV1P1	havana	processed_pseudogene	OTTHUMG00000160357	1	1.77521	0.0379316
4	188106558..188106914	RP11-713C19.1	havana	ENSG00000241011	1	RP11-713C19.1	havana	processed_pseudogene	OTTHUMG00000158781	1	2.39878	0.00822486
4	188630924..188631747	RP11-756P10.1	havana	ENSG00000250523	1	RP11-756P10.1	havana	processed_pseudogene	OTTHUMG00000160212	1	1.81831	0.034508
4	complement(188716665..188716725)	RNU7-192P	ensembl	ENSG00000252275	1	RNU7-192P	ensembl	snRNA			1.73086	0.0417388
4	complement(190021407..190022665)	DUX4L9	havana	ENSG00000224807	5	DUX4L9	havana	unprocessed_pseudogene	OTTHUMG00000161003	2	9.1161	3.89373e-20
4	190081118..190082386	DUX4L4	ensembl_havana	ENSG00000258834	4	DUX4L4	ensembl_havana	unprocessed_pseudogene	OTTHUMG00000161318	4	2.14972	0.0157885
4	190173774..190185942	DUX4	ensembl_havana	ENSG00000260596	5	DUX4	ensembl_havana	protein_coding	OTTHUMG00000175568	1	2.24919	0.0122501
5	58198..58915	RP11-811I15.1	havana	ENSG00000250020	1	RP11-811I15.1	havana	processed_pseudogene	OTTHUMG00000161552	1	3.75881	8.53631e-05
5	92151..139863	CTD-2231H16.1	havana	ENSG00000249430	1	CTD-2231H16.1	havana	lincRNA	OTTHUMG00000161574	1	4.08764	2.17891e-05
5	140258..189970	PLEKHG4B	ensembl_havana	ENSG00000153404	13	PLEKHG4B	ensembl_havana	protein_coding	OTTHUMG00000161570	1	5.76622	4.05348e-09
5	complement(144087..144197)	Y_RNA	ensembl	ENSG00000199540	1	Y_RNA	ensembl	misc_RNA			5.51519	1.74201e-08
5	191511..195353	LRRC14B	ensembl_havana	ENSG00000185028	3	LRRC14B	ensembl_havana	protein_coding	OTTHUMG00000161578	2	6.23271	2.29217e-10
5	195778..196341	CTD-2083E4.7	havana	ENSG00000261434	1	CTD-2083E4.7	havana	sense_overlapping	OTTHUMG00000175446	1	6.60995	1.92229e-11
5	complement(196871..218215)	CCDC127	ensembl_havana	ENSG00000164366	3	CCDC127	ensembl_havana	protein_coding	OTTHUMG00000161586	2	5.52358	1.66078e-08
5	complement(213898..217279)	CTD-2083E4.4	havana	ENSG00000260774	1	CTD-2083E4.4	havana	processed_transcript	OTTHUMG00000161585	1	5.23832	8.10217e-08
5	218241..256700	SDHA	ensembl_havana	ENSG00000073578	16	SDHA	ensembl_havana	protein_coding	OTTHUMG00000090275	4	4.91743	4.3844e-07
5	262769..262881	AC021087.1	ensembl	ENSG00000277812	1	AC021087.1	ensembl	miRNA			4.77139	9.14793e-07
5	complement(269858..271516)	CTD-2083E4.6	havana	ENSG00000248925	1	CTD-2083E4.6	havana	antisense	OTTHUMG00000161587	1	6.55138	2.85037e-11
5	271621..353856	PDCD6	ensembl_havana	ENSG00000249915	7	PDCD6	ensembl_havana	protein_coding	OTTHUMG00000090283	5	5.19939	9.99737e-08
5	complement(288833..290321)	CTD-2083E4.5	havana	ENSG00000250848	1	CTD-2083E4.5	havana	processed_pseudogene	OTTHUMG00000161584	1	3.097	0.000977459
5	304176..438291	AHRR	ensembl_havana	ENSG00000063438	16	AHRR	ensembl_havana	protein_coding	OTTHUMG00000162171	5	5.62124	9.47947e-09
5	complement(403731..404546)	CTD-2228K2.2	havana	ENSG00000214278	4	CTD-2228K2.2	havana	processed_pseudogene	OTTHUMG00000161650	1	5.21185	9.34842e-08
5	418703..419109	CTD-2228K2.1	havana	ENSG00000250645	1	CTD-2228K2.1	havana	processed_pseudogene	OTTHUMG00000161640	2	6.65339	1.43206e-11
5	complement(441498..443160)	EXOC3-AS1	ensembl_havana	ENSG00000221990	4	EXOC3-AS1	ensembl_havana	antisense	OTTHUMG00000162235	1	6.20314	2.7674e-10
5	443158..471937	EXOC3	ensembl_havana	ENSG00000180104	15	EXOC3	ensembl_havana	protein_coding	OTTHUMG00000162205	3	4.10276	2.04128e-05
5	complement(466124..473098)	PP7080	ensembl_havana	ENSG00000188242	4	PP7080	ensembl_havana	antisense	OTTHUMG00000162206	2	3.39748	0.000340054
5	473236..480884	CTD-2228K2.7	havana	ENSG00000225138	7	CTD-2228K2.7	havana	processed_transcript	OTTHUMG00000167373	3	3.92607	4.31732e-05
5	complement(473310..524332)	SLC9A3	ensembl_havana	ENSG00000066230	10	SLC9A3	ensembl_havana	protein_coding	OTTHUMG00000090315	2	3.45332	0.000276864
5	524705..526594	RP11-310P5.2	havana	ENSG00000250385	1	RP11-310P5.2	havana	antisense	OTTHUMG00000162153	1	4.37143	6.17176e-06
5	complement(535840..535882)	MIR4456	ensembl	ENSG00000264233	1	MIR4456	ensembl	miRNA			2.1902	0.014255
5	complement(602620..612210)	RP11-310P5.1	havana	ENSG00000249650	1	RP11-310P5.1	havana	antisense	OTTHUMG00000162152	1	4.02172	2.88875e-05
5	612272..667168	CEP72	ensembl_havana	ENSG00000112877	7	CEP72	ensembl_havana	protein_coding	OTTHUMG00000161745	4	3.627	0.000143365
5	complement(659862..693395)	TPPP	ensembl_havana	ENSG00000171368	11	TPPP	ensembl_havana	protein_coding	OTTHUMG00000131011	4	3.53446	0.000204302
5	675826..676616	CTD-2589H19.6	havana	ENSG00000271781	1	CTD-2589H19.6	havana	antisense	OTTHUMG00000185406	1	3.93257	4.20209e-05
5	complement(710360..766952)	ZDHHC11B	ensembl_havana	ENSG00000206077	10	ZDHHC11B	ensembl_havana	protein_coding	OTTHUMG00000162148	3	2.2624	0.0118364
5	complement(795606..850986)	ZDHHC11	ensembl_havana	ENSG00000188818	12	ZDHHC11	ensembl_havana	protein_coding	OTTHUMG00000090319	4	2.44837	0.00717528
5	816346..817001	SPCS2P3	havana	ENSG00000247872	2	SPCS2P3	havana	processed_pseudogene	OTTHUMG00000161652	1	2.17362	0.0148669
5	complement(850291..892824)	BRD9	ensembl_havana	ENSG00000028310	17	BRD9	ensembl_havana	protein_coding	OTTHUMG00000159258	3	3.94738	3.95052e-05
5	892643..919357	TRIP13	ensembl_havana	ENSG00000071539	13	TRIP13	ensembl_havana	protein_coding	OTTHUMG00000090349	27	3.62618	0.000143824
5	946315..956520	RP11-661C8.2	havana	ENSG00000248949	1	RP11-661C8.2	havana	lincRNA	OTTHUMG00000162130	1	4.22313	1.20467e-05
5	979365..981300	RP11-661C8.3	havana	ENSG00000250173	1	RP11-661C8.3	havana	lincRNA	OTTHUMG00000162131	1	4.33885	7.16161e-06
5	complement(987180..997308)	RP11-43F13.3	havana	ENSG00000215246	5	RP11-43F13.3	havana	antisense	OTTHUMG00000161930	2	3.56613	0.000181145
5	1005039..1006623	RP11-43F13.4	havana	ENSG00000272347	1	RP11-43F13.4	havana	lincRNA	OTTHUMG00000185407	1	4.78862	8.39662e-07
5	1008829..1038943	NKD2	ensembl_havana	ENSG00000145506	13	NKD2	ensembl_havana	protein_coding	OTTHUMG00000090348	3	3.48987	0.000241629
5	complement(1050376..1112035)	SLC12A7	ensembl_havana	ENSG00000113504	19	SLC12A7	ensembl_havana	protein_coding	OTTHUMG00000161931	6	3.53367	0.000204915
5	complement(1062896..1062974)	MIR4635	ensembl	ENSG00000263834	1	MIR4635	ensembl	miRNA			3.84506	6.02603e-05
5	complement(1173141..1178605)	CTD-3080P12.3	havana	ENSG00000249201	2	CTD-3080P12.3	havana	antisense	OTTHUMG00000161928	2	3.58308	0.000169783
5	1201595..1225117	SLC6A19	ensembl_havana	ENSG00000174358	15	SLC6A19	ensembl_havana	protein_coding	OTTHUMG00000161636	1	3.78095	7.81165e-05
5	1225355..1246189	SLC6A18	ensembl_havana	ENSG00000164363	9	SLC6A18	ensembl_havana	protein_coding	OTTHUMG00000090356	4	3.89465	4.917e-05
5	complement(1253147..1295069)	TERT	ensembl_havana	ENSG00000164362	18	TERT	ensembl_havana	protein_coding	OTTHUMG00000090357	5	3.71679	0.000100886
5	complement(1309310..1309377)	MIR4457	ensembl	ENSG00000263670	1	MIR4457	ensembl	miRNA			3.02745	0.00123314
5	complement(1317744..1345099)	CLPTM1L	ensembl_havana	ENSG00000049656	13	CLPTM1L	ensembl_havana	protein_coding	OTTHUMG00000131015	4	3.84312	6.07406e-05
5	complement(1363582..1380067)	LINC01511	havana	ENSG00000250584	2	LINC01511	havana	lincRNA	OTTHUMG00000161736	2	3.71477	0.000101695
5	complement(1370543..1370945)	RP11-325I22.1	havana	ENSG00000248951	2	RP11-325I22.1	havana	processed_pseudogene	OTTHUMG00000161735	2	2.5875	0.0048338
5	complement(1383159..1386409)	RP11-325I22.3	havana	ENSG00000279908	1	RP11-325I22.3	havana	TEC	OTTHUMG00000173424	1	4.18221	1.44344e-05
5	complement(1392790..1445430)	SLC6A3	ensembl_havana	ENSG00000142319	17	SLC6A3	ensembl_havana	protein_coding	OTTHUMG00000131016	6	3.78212	7.77502e-05
5	complement(1456480..1523977)	LPCAT1	ensembl_havana	ENSG00000153395	9	LPCAT1	ensembl_havana	protein_coding	OTTHUMG00000131017	4	3.91505	4.51926e-05
5	complement(1510762..1510856)	MIR6075	ensembl	ENSG00000273742	1	MIR6075	ensembl	miRNA			6.28606	1.62809e-10
5	complement(1544107..1551710)	CTD-2245E15.3	havana	ENSG00000251532	1	CTD-2245E15.3	havana	lincRNA	OTTHUMG00000162543	1	4.14697	1.68454e-05
5	complement(1569421..1569533)	AC091849.1	ensembl	ENSG00000278350	1	AC091849.1	ensembl	miRNA			3.63665	0.000138104
5	complement(1572222..1594620)	SDHAP3	havana	ENSG00000185986	11	SDHAP3	havana	transcribed_unprocessed_pseudogene	OTTHUMG00000161733	3	2.74709	0.00300633
5	1594626..1611467	CTD-2012J19.3	havana	ENSG00000271119	1	CTD-2012J19.3	havana	lincRNA	OTTHUMG00000185137	1	2.69384	0.00353175
5	complement(1598920..1634005)	RP11-43F13.1	havana	ENSG00000188002	10	RP11-43F13.1	havana	transcribed_unprocessed_pseudogene	OTTHUMG00000161734	3	3.04345	0.0011694
5	1614836..1616334	CTD-2012J19.1	havana	ENSG00000232615	4	CTD-2012J19.1	havana	processed_pseudogene	OTTHUMG00000161637	3	2.31671	0.0102599
5	complement(1708785..1708868)	MIR4277	ensembl	ENSG00000263746	1	MIR4277	ensembl	miRNA			4.08909	2.1653e-05
5	1725149..1728172	CTD-2587M23.1	havana	ENSG00000260066	1	CTD-2587M23.1	havana	lincRNA	OTTHUMG00000173459	1	4.18098	1.45125e-05
5	complement(1798386..1801366)	MRPL36	ensembl_havana	ENSG00000171421	12	MRPL36	ensembl_havana	protein_coding	OTTHUMG00000090373	3	4.40896	5.19334e-06
5	1801400..1816605	NDUFS6	ensembl_havana	ENSG00000145494	11	NDUFS6	ensembl_havana	protein_coding	OTTHUMG00000090372	3	3.44627	0.000284196
5	1850950..1851497	CTD-2194D22.1	havana	ENSG00000249966	1	CTD-2194D22.1	havana	antisense	OTTHUMG00000161599	1	3.03242	0.00121299
5	complement(1855970..1856568)	CTD-2194D22.2	havana	ENSG00000250417	1	CTD-2194D22.2	havana	lincRNA	OTTHUMG00000161601	1	4.24445	1.09564e-05
5	complement(1858409..1859890)	CTD-2194D22.5	havana	ENSG00000279222	1	CTD-2194D22.5	havana	TEC	OTTHUMG00000175438	1	3.74338	9.07824e-05
5	complement(1877413..1887236)	IRX4	ensembl_havana	ENSG00000113430	9	IRX4	ensembl_havana	protein_coding	OTTHUMG00000090411	3	3.23382	0.000610738
5	1883966..1884649	CTD-2194D22.3	havana	ENSG00000249116	1	CTD-2194D22.3	havana	antisense	OTTHUMG00000161602	1	3.79908	7.2616e-05
5	1887332..1900493	CTD-2194D22.4	havana	ENSG00000249326	1	CTD-2194D22.4	havana	antisense	OTTHUMG00000161605	1	3.71679	0.000100885
5	1933863..1959176	RP11-259O2.1	havana	ENSG00000248994	1	RP11-259O2.1	havana	lincRNA	OTTHUMG00000161604	1	3.50063	0.00023208
5	complement(1963609..1967154)	RP11-259O2.2	havana	ENSG00000248597	1	RP11-259O2.2	havana	lincRNA	OTTHUMG00000161600	1	4.00569	3.09188e-05
5	2184710..2184820	Y_RNA	ensembl	ENSG00000201026	1	Y_RNA	ensembl	misc_RNA			2.59665	0.00470694
5	2261859..2262023	RP11-24P24.1	havana	ENSG00000275733	1	RP11-24P24.1	havana	processed_pseudogene	OTTHUMG00000187564	1	4.25538	1.04348e-05
5	2712591..2715237	LSINCT5	havana	ENSG00000281560	1	LSINCT5	havana	lincRNA	OTTHUMG00000189568	1	3.78232	7.7686e-05
5	complement(2736662..2737759)	RP11-129I19.2	havana	ENSG00000259757	1	RP11-129I19.2	havana	lincRNA	OTTHUMG00000172228	1	3.8554	5.77701e-05
5	complement(2745845..2751662)	IRX2	ensembl_havana	ENSG00000170561	12	IRX2	ensembl_havana	protein_coding	OTTHUMG00000090377	3	1.84863	0.032256
5	2752131..2755397	C5orf38	ensembl_havana	ENSG00000186493	11	C5orf38	ensembl_havana	protein_coding	OTTHUMG00000161741	11	2.93337	0.00167652
5	complement(2787451..2788549)	RP11-692C23.1	havana	ENSG00000249541	1	RP11-692C23.1	havana	processed_pseudogene	OTTHUMG00000161609	2	2.41659	0.00783336
5	complement(2831021..2835139)	RP11-468D11.1	havana	ENSG00000248137	1	RP11-468D11.1	havana	lincRNA	OTTHUMG00000161606	1	2.24267	0.0124589
5	2965006..2967628	RP11-35O7.1	havana	ENSG00000248736	1	RP11-35O7.1	havana	lincRNA	OTTHUMG00000161607	1	1.84298	0.0326659
5	3177835..3181232	LINC01377	havana	ENSG00000249808	2	LINC01377	havana	lincRNA	OTTHUMG00000161608	2	2.09388	0.0181353
5	complement(3417152..3536094)	LINC01019	havana	ENSG00000248118	1	LINC01019	havana	lincRNA	OTTHUMG00000161629	1	2.08686	0.0184503
5	3452816..3461660	RP11-121L11.3	havana	ENSG00000249830	1	RP11-121L11.3	havana	lincRNA	OTTHUMG00000161631	1	2.69148	0.00355683
5	complement(3496229..3504004)	LINC01017	havana	ENSG00000250716	1	LINC01017	havana	lincRNA	OTTHUMG00000161633	1	1.68594	0.0459039
5	3596054..3601403	IRX1	ensembl_havana	ENSG00000170549	3	IRX1	ensembl_havana	protein_coding	OTTHUMG00000161632	1	2.96424	0.00151718
5	complement(3596211..3600188)	CTD-2012M11.3	havana	ENSG00000259603	1	CTD-2012M11.3	havana	antisense	OTTHUMG00000172226	1	3.14225	0.000838276
5	12794731..12795522	RP11-419C19.1	havana	ENSG00000249053	1	RP11-419C19.1	havana	processed_pseudogene	OTTHUMG00000161744	1	1.6791	0.0465663
5	complement(13637919..13638381)	CTC-232H10.1	havana	ENSG00000243744	2	CTC-232H10.1	havana	processed_pseudogene	OTTHUMG00000157617	2	1.90182	0.0285976
5	complement(16902294..16902641)	RPS26P28	havana	ENSG00000243538	1	RPS26P28	havana	processed_pseudogene	OTTHUMG00000157620	1	1.88213	0.0299092
5	17240611..17240715	RNU6-1003P	ensembl	ENSG00000252908	1	RNU6-1003P	ensembl	snRNA			1.80438	0.0355856
5	17306381..17306960	CTD-2139B15.1	havana	ENSG00000185296	8	CTD-2139B15.1	havana	processed_pseudogene	OTTHUMG00000161867	1	2.16465	0.0152074
5	17345616..17345955	RN7SKP133	ensembl	ENSG00000201715	1	RN7SKP133	ensembl	misc_RNA			1.83747	0.0330706
5	17353910..17354899	CTD-2139B15.2	havana	ENSG00000248223	1	CTD-2139B15.2	havana	lincRNA	OTTHUMG00000161870	1	2.02672	0.0213458
5	17486231..17486825	RP11-321E2.5	havana	ENSG00000251304	3	RP11-321E2.5	havana	processed_pseudogene	OTTHUMG00000161868	1	2.11721	0.0171209
5	complement(17491361..17491769)	RP11-321E2.13	havana	ENSG00000268799	2	RP11-321E2.13	havana	processed_pseudogene	OTTHUMG00000161874	2	2.08857	0.0183733
5	complement(17502043..17502363)	RP11-321E2.11	havana	ENSG00000248205	1	RP11-321E2.11	havana	processed_pseudogene	OTTHUMG00000161878	1	3.14356	0.000834536
5	complement(17511833..17512238)	RP11-321E2.10	havana	ENSG00000249620	1	RP11-321E2.10	havana	processed_pseudogene	OTTHUMG00000161866	1	2.29388	0.0108988
5	17632088..17632683	RP11-432M8.12	havana	ENSG00000249666	1	RP11-432M8.12	havana	processed_pseudogene	OTTHUMG00000161847	1	1.65496	0.048966
5	17649046..17649643	RP11-432M8.16	havana	ENSG00000248542	2	RP11-432M8.16	havana	processed_pseudogene	OTTHUMG00000161860	2	2.06117	0.0196436
5	complement(17655129..17655538)	RP11-432M8.17	havana	ENSG00000269466	2	RP11-432M8.17	havana	processed_pseudogene	OTTHUMG00000161844	2	1.92871	0.0268834
5	complement(17669283..17669518)	RP11-432M8.21	havana	ENSG00000274832	1	RP11-432M8.21	havana	processed_pseudogene	OTTHUMG00000187568	1	1.67693	0.0467782
5	complement(17670168..17670571)	RP11-432M8.19	havana	ENSG00000250715	1	RP11-432M8.19	havana	processed_pseudogene	OTTHUMG00000161846	1	2.59872	0.0046786
5	complement(19735510..19735561)	AC118463.1	ensembl	ENSG00000264928	1	AC118463.1	ensembl	miRNA			2.09476	0.0180961
5	complement(21481327..21484011)	RP11-823P9.3	havana	ENSG00000233974	3	RP11-823P9.3	havana	processed_pseudogene	OTTHUMG00000161998	1	5.57032	1.27139e-08
5	21493436..21494596	RP11-823P9.4	havana	ENSG00000279107	1	RP11-823P9.4	havana	TEC	OTTHUMG00000186588	1	4.3916	5.626e-06
5	24811481..24811548	SNORD29	ensembl	ENSG00000223004	1	SNORD29	ensembl	snoRNA			1.80051	0.0358904
5	26669346..26669736	CTD-2533K21.3	havana	ENSG00000230571	2	CTD-2533K21.3	havana	processed_pseudogene	OTTHUMG00000161965	1	1.72725	0.0420614
5	28926816..28927023	LSP1P3	havana	ENSG00000162685	6	LSP1P3	havana	processed_pseudogene	OTTHUMG00000161933	1	1.70906	0.0437198
5	31249879..31250200	DUX4L51	havana	ENSG00000250482	2	DUX4L51	havana	processed_pseudogene	OTTHUMG00000161975	2	1.96103	0.0249379
5	31738269..31738660	RP11-5N11.3	havana	ENSG00000249114	1	RP11-5N11.3	havana	sense_intronic	OTTHUMG00000162516	1	2.32173	0.0101238
5	complement(31747644..31748078)	RP11-5N11.6	havana	ENSG00000250164	1	RP11-5N11.6	havana	lincRNA	OTTHUMG00000162519	1	2.17733	0.0147279
5	31754219..31754656	RP11-5N11.7	havana	ENSG00000249688	1	RP11-5N11.7	havana	sense_intronic	OTTHUMG00000162518	1	1.8143	0.0348161
5	31908361..31909186	TPT1P5	havana	ENSG00000214108	4	TPT1P5	havana	processed_pseudogene	OTTHUMG00000160377	1	1.81067	0.0350959
5	complement(31936102..31936159)	MIR4279	ensembl	ENSG00000266243	1	MIR4279	ensembl	miRNA			1.65365	0.049099
5	32174471..32175272	CTD-2186M15.3	havana	ENSG00000272086	1	CTD-2186M15.3	havana	lincRNA	OTTHUMG00000185453	1	2.327	0.0099826
5	32221932..32222347	CTD-2186M15.1	havana	ENSG00000230829	3	CTD-2186M15.1	havana	processed_pseudogene	OTTHUMG00000157663	1	1.64579	0.0499038
5	32522758..32523865	CTD-2290P7.1	havana	ENSG00000249142	1	CTD-2290P7.1	havana	processed_pseudogene	OTTHUMG00000161977	1	1.82354	0.0341105
5	complement(33090126..33090349)	CTD-2017D15.1	havana	ENSG00000250672	1	CTD-2017D15.1	havana	processed_pseudogene	OTTHUMG00000162018	1	1.75936	0.0392586
5	33162179..33162807	RP11-36C20.1	havana	ENSG00000240376	1	RP11-36C20.1	havana	processed_pseudogene	OTTHUMG00000157664	1	2.07151	0.0191554
5	33502072..33503135	CTD-2233C11.3	havana	ENSG00000249360	1	CTD-2233C11.3	havana	processed_pseudogene	OTTHUMG00000162159	1	2.35779	0.00919195
5	complement(33888056..33888162)	RNU6-923P	ensembl	ENSG00000201623	1	RNU6-923P	ensembl	snRNA			1.76242	0.0389989
5	33936386..33938237	RXFP3	ensembl_havana	ENSG00000182631	6	RXFP3	ensembl_havana	protein_coding	OTTHUMG00000090685	1	2.67913	0.00369072
5	complement(34164698..34244796)	RP11-1023L17.1	havana	ENSG00000215158	9	RP11-1023L17.1	havana	transcribed_unprocessed_pseudogene	OTTHUMG00000162181	1	1.93366	0.0265778
5	34190056..34193653	RP11-1023L17.2	havana	ENSG00000215156	5	RP11-1023L17.2	havana	processed_pseudogene	OTTHUMG00000162182	2	11.0106	1.6992e-28
5	40320318..40320415	AC108105.1	ensembl	ENSG00000265615	1	AC108105.1	ensembl	miRNA			2.91316	0.00178895
5	complement(41967139..41968366)	MTHFD2P6	havana	ENSG00000249266	1	MTHFD2P6	havana	processed_pseudogene	OTTHUMG00000162085	2	2.19201	0.0141896
5	complement(42465400..42468868)	SERBP1P6	havana	ENSG00000248873	1	SERBP1P6	havana	processed_pseudogene	OTTHUMG00000162137	1	1.84221	0.0327224
5	complement(42466893..42468300)	CTD-2265D6.2	havana	ENSG00000250860	1	CTD-2265D6.2	havana	processed_pseudogene	OTTHUMG00000162132	1	2.02457	0.0214559
5	42917414..42917984	CTD-2201E18.2	havana	ENSG00000249516	1	CTD-2201E18.2	havana	processed_pseudogene	OTTHUMG00000162134	2	1.76842	0.0384951
5	42972624..42973092	CTD-2201E18.1	havana	ENSG00000250711	1	CTD-2201E18.1	havana	processed_pseudogene	OTTHUMG00000162135	2	1.74524	0.0404711
5	complement(43006733..43007543)	CTD-2201E18.5	havana	ENSG00000271788	1	CTD-2201E18.5	havana	lincRNA	OTTHUMG00000185475	1	2.4989	0.00622894
5	43033716..43034635	CTD-2035E11.4	havana	ENSG00000272382	1	CTD-2035E11.4	havana	lincRNA	OTTHUMG00000185476	1	2.47478	0.00666598
5	complement(43039081..43043170)	ANXA2R	ensembl_havana	ENSG00000177721	4	ANXA2R	ensembl_havana	protein_coding	OTTHUMG00000162232	1	2.61155	0.00450667
5	43041575..43045390	AC025171.1	havana	ENSG00000215068	7	AC025171.1	havana	antisense	OTTHUMG00000131146	2	1.99255	0.0231553
5	43065176..43192021	ZNF131	ensembl_havana	ENSG00000172262	11	ZNF131	ensembl_havana	protein_coding	OTTHUMG00000162223	2	1.73367	0.0414879
5	complement(43143362..43143514)	RP11-447H19.4	havana	ENSG00000278487	1	RP11-447H19.4	havana	processed_pseudogene	OTTHUMG00000187578	1	2.9559	0.00155877
5	complement(43231812..43233173)	RP11-447H19.1	havana	ENSG00000247763	2	RP11-447H19.1	havana	processed_pseudogene	OTTHUMG00000162228	2	1.97985	0.0238604
5	complement(43495073..43496454)	EEF1A1P19	havana	ENSG00000249855	1	EEF1A1P19	havana	processed_pseudogene	OTTHUMG00000162225	1	1.84055	0.0328437
5	43511058..43521811	RP11-159F24.6	havana	ENSG00000248554	1	RP11-159F24.6	havana	antisense	OTTHUMG00000162234	1	1.75107	0.0399666
5	43515274..43525310	RP11-159F24.5	havana	ENSG00000248240	1	RP11-159F24.5	havana	antisense	OTTHUMG00000162219	1	1.86134	0.0313481
5	complement(43586367..43587543)	CTD-2210P15.3	havana	ENSG00000279557	1	CTD-2210P15.3	havana	TEC	OTTHUMG00000185325	1	1.67046	0.0474139
5	complement(43586918..43588223)	AMD1P3	havana	ENSG00000249286	1	AMD1P3	havana	processed_pseudogene	OTTHUMG00000162224	1	1.91915	0.0274827
5	complement(43666766..43667232)	RPL29P12	havana	ENSG00000224993	3	RPL29P12	havana	processed_pseudogene	OTTHUMG00000157679	1	3.37723	0.000366104
5	complement(57169108..57169209)	Y_RNA	ensembl	ENSG00000207293	1	Y_RNA	ensembl	misc_RNA			1.77676	0.0378042
5	complement(71614984..71615084)	AC143336.1	ensembl	ENSG00000280673	1	AC143336.1	ensembl	miRNA			2.27646	0.0114091
5	complement(73152416..73152938)	RP11-232L2.1	havana	ENSG00000250747	1	RP11-232L2.1	havana	processed_pseudogene	OTTHUMG00000162493	1	1.77742	0.0377497
5	complement(73154111..73154184)	AC116345.1	ensembl	ENSG00000238738	1	AC116345.1	ensembl	miRNA			1.82306	0.0341471
5	76510440..76510766	CTD-2275D10.2	havana	ENSG00000250574	1	CTD-2275D10.2	havana	processed_pseudogene	OTTHUMG00000162433	1	2.11425	0.0172469
5	complement(77080434..77080571)	SNORA47	ensembl	ENSG00000238961	1	SNORA47	ensembl	snoRNA			2.27889	0.0113369
5	81978250..81978319	AC114969.1	ensembl	ENSG00000264142	1	AC114969.1	ensembl	miRNA			2.45467	0.0070507
5	88692651..88692859	CTC-467M3.2	havana	ENSG00000250555	2	CTC-467M3.2	havana	antisense	OTTHUMG00000162635	2	1.87179	0.030618
5	complement(93620696..93620788)	MIR2277	ensembl	ENSG00000251725	1	MIR2277	ensembl	miRNA			1.75681	0.039475
5	98576341..98577260	CTBP2P4	havana	ENSG00000251102	1	CTBP2P4	havana	processed_pseudogene	OTTHUMG00000162748	1	2.45835	0.00697883
5	complement(112905638..112905737)	AC008536.1	ensembl	ENSG00000266499	1	AC008536.1	ensembl	miRNA			1.70463	0.0441319
5	complement(115264669..115265464)	CTC-428G20.1	havana	ENSG00000243304	3	CTC-428G20.1	havana	processed_pseudogene	OTTHUMG00000157821	3	2.12986	0.0165915
5	116562562..116562930	RPS14P8	havana	ENSG00000239528	1	RPS14P8	havana	processed_pseudogene	OTTHUMG00000157827	1	1.72057	0.0426641
5	119445716..119445833	RNA5SP190	ensembl	ENSG00000202092	1	RNA5SP190	ensembl	rRNA			1.99436	0.0230566
5	complement(126755316..126755417)	RNU6-752P	ensembl	ENSG00000252185	1	RNU6-752P	ensembl	snRNA			2.55446	0.00531763
5	complement(130386621..130386680)	RNU7-53P	ensembl	ENSG00000252514	1	RNU7-53P	ensembl	snRNA			1.85856	0.0315445
5	132080066..132080133	snoZ6	ensembl	ENSG00000253067	1	snoZ6	ensembl	snoRNA			1.97116	0.0243525
5	132945342..132945454	Y_RNA	ensembl	ENSG00000202417	1	Y_RNA	ensembl	misc_RNA			1.81266	0.0349418
5	134225757..134225852	MIR3661	ensembl	ENSG00000266751	1	MIR3661	ensembl	miRNA			2.33983	0.00964631
5	complement(134500178..134500284)	RNU6-456P	ensembl	ENSG00000207222	1	RNU6-456P	ensembl	snRNA			1.73164	0.0416686
5	134905235..134905691	AC006077.3	havana	ENSG00000279799	1	AC006077.3	havana	TEC	OTTHUMG00000163060	1	1.71151	0.0434935
5	135034521..135035894	CTC-276P9.4	havana	ENSG00000277619	1	CTC-276P9.4	havana	antisense	OTTHUMG00000187902	1	1.82572	0.0339463
5	complement(136080471..136080597)	VTRNA2-1	havana	ENSG00000270123	3	VTRNA2-1	havana	vaultRNA	OTTHUMG00000183992	1	1.75445	0.0396766
5	complement(137647562..137647673)	MIR874	ensembl	ENSG00000216009	2	MIR874	ensembl	miRNA			1.89455	0.029076
5	138620329..138620964	CTB-164L20.1	havana	ENSG00000232174	3	CTB-164L20.1	havana	processed_pseudogene	OTTHUMG00000157865	1	1.7528	0.0398182
5	140609085..140609400	RP11-515C16.1	havana	ENSG00000240518	2	RP11-515C16.1	havana	processed_pseudogene	OTTHUMG00000157871	2	1.70467	0.0441278
5	149430646..149430733	MIR145	ensembl	ENSG00000276365	1	MIR145	ensembl	miRNA			1.84617	0.0324337
5	complement(150250811..150250878)	AC011372.1	ensembl	ENSG00000273560	1	AC011372.1	ensembl	miRNA			1.95151	0.0254982
5	complement(154596012..154596072)	MIR3141	ensembl	ENSG00000264760	1	MIR3141	ensembl	miRNA			2.57442	0.00502046
5	160072268..160072364	U6	ensembl	ENSG00000280834	1	U6	ensembl	snRNA			2.15097	0.0157393
5	complement(168768146..168768255)	MIR218-2	ensembl	ENSG00000207739	1	MIR218-2	ensembl	miRNA			1.83726	0.0330858
5	complement(169923460..169923514)	AC008449.1	ensembl	ENSG00000216020	2	AC008449.1	ensembl	miRNA			3.12748	0.000881557
5	complement(171345343..171345630)	RP11-546B8.1	havana	ENSG00000213393	5	RP11-546B8.1	havana	processed_pseudogene	OTTHUMG00000157938	1	1.7391	0.0410082
5	171366118..171366252	SNORA70	ensembl	ENSG00000206909	1	SNORA70	ensembl	snoRNA			2.24597	0.012353
5	complement(176203314..176203710)	RP11-844P9.4	havana	ENSG00000270989	1	RP11-844P9.4	havana	processed_pseudogene	OTTHUMG00000184563	1	2.08304	0.0186236
5	176367946..176368031	MIR1271	ensembl	ENSG00000221464	1	MIR1271	ensembl	miRNA			2.31509	0.010304
5	178344843..178345316	RP11-1259L22.2	havana	ENSG00000271681	1	RP11-1259L22.2	havana	processed_pseudogene	OTTHUMG00000184528	1	1.68423	0.0460683
5	complement(179936285..179936527)	Metazoa_SRP	ensembl	ENSG00000281431	1	Metazoa_SRP	ensembl	misc_RNA			1.76559	0.0387321
5	181065086..181065677	CTB-14A14.1	havana	ENSG00000241870	1	CTB-14A14.1	havana	processed_pseudogene	OTTHUMG00000157968	1	1.6983	0.0447259
5	complement(181191046..181191852)	CTC-338M12.2	havana	ENSG00000248473	1	CTC-338M12.2	havana	lincRNA	OTTHUMG00000162379	1	1.66815	0.047643
5	complement(181222566..181222633)	MIR4638	ensembl	ENSG00000264732	1	MIR4638	ensembl	miRNA			1.75466	0.039659
6	complement(2409536..2409635)	AL031768.1	ensembl	ENSG00000266252	1	AL031768.1	ensembl	miRNA			1.78284	0.0373059
6	complement(3023142..3023772)	HTATSF1P2	havana	ENSG00000271361	1	HTATSF1P2	havana	processed_pseudogene	OTTHUMG00000184550	1	1.76451	0.0388228
6	4427963..4428081	RNA5SP202	ensembl	ENSG00000201185	1	RNA5SP202	ensembl	rRNA			1.96712	0.0245848
6	complement(5224728..5224797)	AL162381.1	ensembl	ENSG00000280624	1	AL162381.1	ensembl	miRNA			1.80141	0.0358189
6	complement(7338839..7339568)	RP11-69L16.5	havana	ENSG00000220472	1	RP11-69L16.5	havana	processed_pseudogene	OTTHUMG00000014205	1	1.74807	0.0402257
6	7620422..7620878	RP3-336K20__B.2	havana	ENSG00000236512	1	RP3-336K20__B.2	havana	processed_pseudogene	OTTHUMG00000014215	2	1.68888	0.0456213
6	complement(15149699..15149799)	AL050335.1	ensembl	ENSG00000264687	1	AL050335.1	ensembl	miRNA			1.94471	0.0259051
6	complement(20042455..20042940)	RP1-130G2.1	havana	ENSG00000229700	1	RP1-130G2.1	havana	processed_pseudogene	OTTHUMG00000016195	1	2.07434	0.0190239
6	20422318..20422401	AL136303.1	ensembl	ENSG00000252949	1	AL136303.1	ensembl	miRNA			1.71531	0.0431439
6	21602128..21602383	BOLA2P3	havana	ENSG00000220771	2	BOLA2P3	havana	processed_pseudogene	OTTHUMG00000014343	2	2.10923	0.0174624
6	complement(24599052..24599184)	AL512385.1	ensembl	ENSG00000280713	1	AL512385.1	ensembl	miRNA			1.77952	0.037577
6	complement(24839967..24840065)	AL512428.1	ensembl	ENSG00000263391	1	AL512428.1	ensembl	miRNA			1.76133	0.0390912
6	complement(25731782..25732091)	HIST1H2BPS1	havana	ENSG00000178762	4	HIST1H2BPS1	havana	processed_pseudogene	OTTHUMG00000014406	2	1.80098	0.0358529
6	26016379..26016601	HIST1H1PS2	havana	ENSG00000224447	1	HIST1H1PS2	havana	unprocessed_pseudogene	OTTHUMG00000036301	1	2.15018	0.0157705
6	26020490..26020900	HIST1H3A	ensembl_havana	ENSG00000275714	1	HIST1H3A	ensembl_havana	protein_coding	OTTHUMG00000014418	1	2.34942	0.00940137
6	26021679..26021990	HIST1H4A	ensembl_havana	ENSG00000278637	1	HIST1H4A	ensembl_havana	protein_coding	OTTHUMG00000014419	1	1.79912	0.0359999
6	complement(26026815..26027252)	HIST1H4B	ensembl_havana	ENSG00000278705	1	HIST1H4B	ensembl_havana	protein_coding	OTTHUMG00000014417	2	2.00493	0.0224855
6	26156391..26157050	HIST1H1E	ensembl_havana	ENSG00000168298	5	HIST1H1E	ensembl_havana	protein_coding	OTTHUMG00000014422	1	2.31055	0.0104288
6	26183795..26184180	HIST1H2BE	ensembl_havana	ENSG00000274290	1	HIST1H2BE	ensembl_havana	protein_coding	OTTHUMG00000014427	1	1.95538	0.0252693
6	complement(26188765..26189076)	HIST1H4D	ensembl_havana	ENSG00000277157	1	HIST1H4D	ensembl_havana	protein_coding	OTTHUMG00000014423	1	1.85702	0.0316544
6	complement(26196840..26197250)	HIST1H3D	ensembl_havana	ENSG00000197409	7	HIST1H3D	ensembl_havana	protein_coding	OTTHUMG00000014433	1	1.93808	0.0263067
6	26204645..26204956	HIST1H4E	ensembl_havana	ENSG00000276966	1	HIST1H4E	ensembl_havana	protein_coding	OTTHUMG00000014441	1	1.82419	0.034062
6	26225155..26225565	HIST1H3E	ensembl_havana	ENSG00000274750	1	HIST1H3E	ensembl_havana	protein_coding	OTTHUMG00000014434	1	1.65315	0.0491499
6	26233122..26233255	HIST1H2APS3	havana	ENSG00000218281	1	HIST1H2APS3	havana	processed_pseudogene	OTTHUMG00000014439	1	2.15843	0.0154472
6	complement(26234268..26234933)	HIST1H1D	ensembl_havana	ENSG00000124575	6	HIST1H1D	ensembl_havana	protein_coding	OTTHUMG00000014432	1	1.86738	0.0309243
6	26240426..26240737	HIST1H4F	ensembl_havana	ENSG00000274618	1	HIST1H4F	ensembl_havana	protein_coding	OTTHUMG00000014443	1	2.26544	0.011743
6	complement(26250195..26250605)	HIST1H3F	ensembl_havana	ENSG00000277775	1	HIST1H3F	ensembl_havana	protein_coding	OTTHUMG00000014435	1	2.09911	0.0179037
6	27147129..27147515	HIST1H2AH	ensembl_havana	ENSG00000274997	1	HIST1H2AH	ensembl_havana	protein_coding	OTTHUMG00000014468	1	1.88153	0.0299501
6	complement(27147375..27147516)	AL021807.1	ensembl	ENSG00000280696	1	AL021807.1	ensembl	miRNA			1.68921	0.0455897
6	27495813..27495929	AL021918.2	ensembl	ENSG00000280950	1	AL021918.2	ensembl	miRNA			1.73993	0.0409355
6	27815044..27815424	HIST1H2BM	ensembl_havana	ENSG00000273703	1	HIST1H2BM	ensembl_havana	protein_coding	OTTHUMG00000014489	1	1.97203	0.024303
6	complement(27864062..27864401)	HIST1H2BPS2	havana	ENSG00000217646	1	HIST1H2BPS2	havana	processed_pseudogene	OTTHUMG00000014491	1	1.7197	0.0427434
6	27865355..27865747	HIST1H2AL	havana	ENSG00000276903	1	HIST1H2AL	havana	protein_coding	OTTHUMG00000014492	1	1.94517	0.0258772
6	complement(27865600..27865738)	Z98744.2	ensembl	ENSG00000281512	1	Z98744.2	ensembl	miRNA			1.88113	0.0299774
6	complement(27866849..27867529)	HIST1H1B	havana	ENSG00000184357	4	HIST1H1B	havana	protein_coding	OTTHUMG00000016139	1	2.56239	0.00519772
6	complement(27871905..27872315)	HIST1H3I	ensembl_havana	ENSG00000275379	1	HIST1H3I	ensembl_havana	protein_coding	OTTHUMG00000016184	1	2.04442	0.0204558
6	complement(27873199..27873510)	HIST1H4L	havana	ENSG00000275126	1	HIST1H4L	havana	protein_coding	OTTHUMG00000016211	1	1.8426	0.0326938
6	complement(27892757..27893149)	HIST1H2AM	ensembl_havana	ENSG00000278677	1	HIST1H2AM	ensembl_havana	protein_coding	OTTHUMG00000014494	1	1.90148	0.0286198
6	27892767..27892904	Z98744.3	ensembl	ENSG00000281851	1	Z98744.3	ensembl	miRNA			2.36159	0.00909832
6	27893463..27893843	HIST1H2BO	ensembl_havana	ENSG00000274641	1	HIST1H2BO	ensembl_havana	protein_coding	OTTHUMG00000014493	1	1.85955	0.0314748
6	complement(29763258..29763392)	XXbac-BPG170G13.31	havana	ENSG00000270896	1	XXbac-BPG170G13.31	havana	processed_pseudogene	OTTHUMG00000184571	1	1.64635	0.0498457
6	complement(29812565..29812696)	MICG	havana	ENSG00000237042	1	MICG	havana	unprocessed_pseudogene	OTTHUMG00000031087	2	2.38932	0.00843971
6	complement(29994437..29995314)	MCCD1P2	havana	ENSG00000224312	1	MCCD1P2	havana	unprocessed_pseudogene	OTTHUMG00000130500	1	1.77876	0.0376393
6	30742929..30743592	XXbac-BPG252P9.10	havana	ENSG00000272273	1	XXbac-BPG252P9.10	havana	antisense	OTTHUMG00000185725	1	1.92642	0.0270257
6	complement(30743199..30744554)	IER3	ensembl_havana	ENSG00000137331	11	IER3	ensembl_havana	protein_coding	OTTHUMG00000031265	2	1.65298	0.0491676
6	31140727..31140913	POLR2LP	havana	ENSG00000238211	1	POLR2LP	havana	processed_pseudogene	OTTHUMG00000031249	2	1.72317	0.0424287
6	31377419..31378019	FGFR3P1	havana	ENSG00000230994	1	FGFR3P1	havana	processed_pseudogene	OTTHUMG00000031234	2	1.98053	0.0238219
6	complement(31611083..31611356)	UQCRHP1	havana	ENSG00000230622	1	UQCRHP1	havana	processed_pseudogene	OTTHUMG00000031291	3	1.91707	0.0276143
6	complement(31701029..31701091)	MIR4646	ensembl	ENSG00000266776	1	MIR4646	ensembl	miRNA			2.12754	0.0166874
6	complement(31778817..31778905)	Y_RNA	ensembl	ENSG00000201555	1	Y_RNA	ensembl	misc_RNA			1.71555	0.0431226
6	31835263..31835326	SNORD48	ensembl	ENSG00000201823	1	SNORD48	ensembl	snoRNA			1.83819	0.0330173
6	complement(32549940..32550090)	RNU1-61P	ensembl	ENSG00000251916	1	RNU1-61P	ensembl	snRNA			1.70777	0.0438396
6	complement(33287227..33287289)	MIR6873	ensembl	ENSG00000274694	1	MIR6873	ensembl	miRNA			1.9188	0.0275047
6	complement(33365548..33366243)	LYPLA2P1	havana	ENSG00000228285	2	LYPLA2P1	havana	processed_pseudogene	OTTHUMG00000031128	2	1.79465	0.0363548
6	33540694..33541000	RN7SL26P	ensembl	ENSG00000242014	3	RN7SL26P	ensembl	misc_RNA			1.952	0.025469
6	complement(33999972..34000051)	MIR1275	ensembl	ENSG00000221697	1	MIR1275	ensembl	miRNA			2.86168	0.00210701
6	complement(34576258..34576656)	RP3-391O22.3	havana	ENSG00000196114	3	RP3-391O22.3	havana	processed_pseudogene	OTTHUMG00000014551	1	1.89633	0.0289579
6	35139088..35139192	AL138721.2	ensembl	ENSG00000266330	2	AL138721.2	ensembl	miRNA			1.71224	0.0434267
6	35781017..35793675	CLPSL1	ensembl_havana	ENSG00000204140	9	CLPSL1	ensembl_havana	protein_coding	OTTHUMG00000014582	2	1.82017	0.0343663
6	complement(35794982..35797344)	CLPS	ensembl_havana	ENSG00000137392	9	CLPS	ensembl_havana	protein_coding	OTTHUMG00000014578	1	2.68809	0.00359314
6	complement(36510517..36510598)	Z85986.1	ensembl	ENSG00000264878	1	Z85986.1	ensembl	miRNA			2.68671	0.00360793
6	36737050..36737986	RP3-431A14.4	havana	ENSG00000220349	4	RP3-431A14.4	havana	processed_pseudogene	OTTHUMG00000014601	1	1.77161	0.0382299
6	complement(37555365..37555422)	MIR4462	ensembl	ENSG00000263926	1	MIR4462	ensembl	miRNA			1.71794	0.0429035
6	39353747..39354172	RP1-137F1.3	havana	ENSG00000218986	1	RP1-137F1.3	havana	processed_pseudogene	OTTHUMG00000014644	1	1.86415	0.0311503
6	complement(41764292..41764460)	RP11-298J23.8	havana	ENSG00000269387	1	RP11-298J23.8	havana	lincRNA	OTTHUMG00000183011	1	2.07689	0.0189058
6	complement(42018408..42018514)	RNU6-761P	ensembl	ENSG00000206875	1	RNU6-761P	ensembl	snRNA			1.75926	0.0392669
6	complement(44089242..44089696)	RP5-1120P11.4	havana	ENSG00000183239	5	RP5-1120P11.4	havana	processed_pseudogene	OTTHUMG00000014755	1	1.8396	0.0329132
6	52144331..52144442	MIR206	ensembl	ENSG00000207604	2	MIR206	ensembl	miRNA			2.07532	0.0189784
6	52995620..52995950	RN7SK	ensembl	ENSG00000202198	1	RN7SK	ensembl	misc_RNA			2.0523	0.0200704
6	complement(56432379..56432442)	AL137008.1	ensembl	ENSG00000266793	1	AL137008.1	ensembl	miRNA			2.33909	0.00966532
6	complement(70663502..70664279)	SLC25A6P6	havana	ENSG00000218870	1	SLC25A6P6	havana	processed_pseudogene	OTTHUMG00000014994	1	1.6577	0.0486888
6	complement(84966397..84966625)	RP3-435K13.1	havana	ENSG00000216523	1	RP3-435K13.1	havana	processed_pseudogene	OTTHUMG00000015130	1	1.89644	0.0289511
6	complement(88276125..88276208)	AL139042.1	ensembl	ENSG00000281199	1	AL139042.1	ensembl	miRNA			1.85998	0.0314445
6	89001548..89001814	RP1-72A23.3	havana	ENSG00000220130	1	RP1-72A23.3	havana	processed_pseudogene	OTTHUMG00000015189	1	1.97168	0.0243231
6	complement(100093311..100093768)	RP3-344J20.3	havana	ENSG00000275716	1	RP3-344J20.3	havana	processed_pseudogene	OTTHUMG00000187635	1	1.71281	0.0433736
6	complement(110969773..110969872)	AL357515.1	ensembl	ENSG00000266032	1	AL357515.1	ensembl	miRNA			1.68721	0.0457811
6	113704833..113704923	AL357519.1	ensembl	ENSG00000221559	2	AL357519.1	ensembl	miRNA			2.22685	0.0129786
6	117445390..117445441	AL132671.1	ensembl	ENSG00000281606	1	AL132671.1	ensembl	miRNA			2.78339	0.00268971
6	126484631..126484713	MIR588	ensembl	ENSG00000207632	1	MIR588	ensembl	miRNA			1.68548	0.0459477
6	126643488..126644390	PRELID1P1	havana	ENSG00000217325	2	PRELID1P1	havana	transcribed_processed_pseudogene	OTTHUMG00000015520	2	1.71453	0.0432158
6	complement(131780721..131781312)	RP5-988G15.1	havana	ENSG00000216917	2	RP5-988G15.1	havana	processed_pseudogene	OTTHUMG00000015567	3	1.65747	0.0487121
6	complement(134115235..134115736)	HMGA1P7	havana	ENSG00000216753	3	HMGA1P7	havana	processed_pseudogene	OTTHUMG00000015610	3	1.89326	0.0291616
6	complement(134296997..134298695)	KRT8P42	havana	ENSG00000220378	3	KRT8P42	havana	processed_pseudogene	OTTHUMG00000015612	3	1.68855	0.0456529
6	134941392..134942450	RP11-349J5.2	havana	ENSG00000240056	2	RP11-349J5.2	havana	antisense	OTTHUMG00000015624	2	1.96668	0.0246099
6	complement(138859027..138859133)	RNU6-427P	ensembl	ENSG00000206856	1	RNU6-427P	ensembl	snRNA			1.85805	0.0315813
6	149291352..149291646	RN7SL234P	ensembl	ENSG00000241391	3	RN7SL234P	ensembl	misc_RNA			1.89426	0.0290954
6	158609707..158609790	MIR7161	ensembl	ENSG00000278571	1	MIR7161	ensembl	miRNA			2.74396	0.00303516
6	complement(158764661..158764753)	MIR3918	ensembl	ENSG00000265558	1	MIR3918	ensembl	miRNA			1.99901	0.0228039
6	complement(158921271..158922150)	yR211F11.2	havana	ENSG00000213076	3	yR211F11.2	havana	processed_pseudogene	OTTHUMG00000015920	1	1.72599	0.0421745
6	complement(166997807..166997912)	MIR3939	ensembl	ENSG00000265828	1	MIR3939	ensembl	miRNA			2.03556	0.0208975
6	170330761..170330844	MIR4644	ensembl	ENSG00000266245	1	MIR4644	ensembl	miRNA			2.87997	0.00198859
7	2999094..2999394	RN7SKP130	ensembl	ENSG00000201794	1	RN7SKP130	ensembl	misc_RNA			1.7013	0.0444434
7	5560743..5561055	AC006483.5	havana	ENSG00000228974	5	AC006483.5	havana	processed_pseudogene	OTTHUMG00000151811	1	1.96715	0.0245827
7	6016877..6017011	SNORA42	ensembl	ENSG00000207217	1	SNORA42	ensembl	snoRNA			1.74581	0.0404216
7	6365441..6365770	RP11-425P5.1	havana	ENSG00000274319	1	RP11-425P5.1	havana	processed_pseudogene	OTTHUMG00000187658	1	2.14063	0.016152
7	9084022..9084175	RP4-668E10.2	havana	ENSG00000271526	1	RP4-668E10.2	havana	processed_pseudogene	OTTHUMG00000184488	1	1.87611	0.0303202
7	24900812..24900905	AC004016.1	ensembl	ENSG00000238976	1	AC004016.1	ensembl	miRNA			1.71682	0.0430058
7	27202302..27202638	HOTTIP_3	ensembl	ENSG00000277469	1	HOTTIP_3	ensembl	misc_RNA			1.84909	0.0322224
7	complement(27458163..27458849)	EIF4HP1	havana	ENSG00000233830	2	EIF4HP1	havana	processed_pseudogene	OTTHUMG00000152711	1	1.7597	0.0392291
7	complement(28118113..28118219)	RNU6-979P	ensembl	ENSG00000206623	1	RNU6-979P	ensembl	snRNA			1.67658	0.0468123
7	complement(35847038..35847426)	RP11-239C9.1	havana	ENSG00000274328	1	RP11-239C9.1	havana	processed_pseudogene	OTTHUMG00000187666	1	2.22166	0.0131532
7	complement(35930158..35930264)	RNU6-1085P	ensembl	ENSG00000200446	1	RNU6-1085P	ensembl	snRNA			1.6892	0.0455903
7	complement(38322446..38322730)	TRGVA	havana	ENSG00000225992	1	TRGVA	havana	TR_V_pseudogene	OTTHUMG00000155224	1	1.93577	0.0264482
7	53316149..53316740	RNF138P2	havana	ENSG00000271194	1	RNF138P2	havana	processed_pseudogene	OTTHUMG00000184469	1	1.79511	0.0363184
7	54330697..54349849	LINC01445	havana	ENSG00000231427	5	LINC01445	havana	lincRNA	OTTHUMG00000156067	1	3.74547	9.00292e-05
7	54419444..54420328	SLC25A5P3	havana	ENSG00000213673	3	SLC25A5P3	havana	processed_pseudogene	OTTHUMG00000156066	1	9.35562	4.15569e-21
7	54542325..54571080	VSTM2A	ensembl_havana	ENSG00000170419	10	VSTM2A	ensembl_havana	protein_coding	OTTHUMG00000129271	3	5.06234	2.07073e-07
7	54556970..54571726	VSTM2A-OT1	havana	ENSG00000224223	1	VSTM2A-OT1	havana	sense_overlapping	OTTHUMG00000156070	1	3.99122	3.28669e-05
7	complement(54576052..54578794)	GS1-18A18.2	havana	ENSG00000228735	1	GS1-18A18.2	havana	lincRNA	OTTHUMG00000156065	1	3.37261	0.0003723
7	54621025..54621131	RNU6-1125P	ensembl	ENSG00000200471	1	RNU6-1125P	ensembl	snRNA			3.76279	8.40134e-05
7	54656358..54656734	RPL31P35	havana	ENSG00000232612	1	RPL31P35	havana	processed_pseudogene	OTTHUMG00000156068	1	5.58499	1.16854e-08
7	complement(54752250..54759974)	SEC61G	ensembl_havana	ENSG00000132432	13	SEC61G	ensembl_havana	protein_coding	OTTHUMG00000023430	3	4.7348	1.09636e-06
7	54759425..54804928	RP11-745C15.2	havana	ENSG00000234707	2	RP11-745C15.2	havana	antisense	OTTHUMG00000156071	2	6.56681	2.57026e-11
7	54933699..54938184	RP4-791C19.1	havana	ENSG00000218586	3	RP4-791C19.1	havana	processed_pseudogene	OTTHUMG00000156128	1	1.89408	0.0291072
7	55019021..55256620	EGFR	ensembl_havana	ENSG00000146648	15	EGFR	ensembl_havana	protein_coding	OTTHUMG00000023661	3	6.78874	5.65591e-12
7	complement(55179750..55188934)	EGFR-AS1	havana	ENSG00000224057	1	EGFR-AS1	havana	antisense	OTTHUMG00000156126	1	9.4087	2.51145e-21
7	complement(55235965..55255635)	ELDR	havana	ENSG00000280890	1	ELDR	havana	lincRNA	OTTHUMG00000189565	1	8.04263	4.39667e-16
7	55244247..55245681	RP11-339F13.2	havana	ENSG00000237210	1	RP11-339F13.2	havana	processed_pseudogene	OTTHUMG00000156123	2	7.72951	5.3979e-15
7	complement(55259809..55260256)	CALM1P2	havana	ENSG00000230564	1	CALM1P2	havana	processed_pseudogene	OTTHUMG00000156129	1	7.24377	2.18185e-13
7	55342316..55344958	RP11-775L16.1	havana	ENSG00000230936	1	RP11-775L16.1	havana	processed_pseudogene	OTTHUMG00000156118	1	9.41173	2.44029e-21
7	55365448..55433742	LANCL2	ensembl_havana	ENSG00000132434	9	LANCL2	ensembl_havana	protein_coding	OTTHUMG00000023779	4	6.42245	6.70471e-11
7	complement(55436056..55572988)	VOPP1	ensembl_havana	ENSG00000154978	12	VOPP1	ensembl_havana	protein_coding	OTTHUMG00000156124	3	6.12964	4.40392e-10
7	55592074..55593193	RP11-310H4.2	havana	ENSG00000233977	1	RP11-310H4.2	havana	lincRNA	OTTHUMG00000156131	1	2.2905	0.0109963
7	55593777..55595006	RP11-310H4.3	havana	ENSG00000231394	1	RP11-310H4.3	havana	lincRNA	OTTHUMG00000156122	1	2.57861	0.00495997
7	55645620..55646951	TUBBP6	havana	ENSG00000235207	1	TUBBP6	havana	processed_pseudogene	OTTHUMG00000156117	1	2.39725	0.00825939
7	55731100..55731403	Metazoa_SRP	ensembl	ENSG00000275853	1	Metazoa_SRP	ensembl	misc_RNA			1.92908	0.0268606
7	55732144..55732431	SUMO2P3	havana	ENSG00000224971	1	SUMO2P3	havana	processed_pseudogene	OTTHUMG00000156130	1	1.7237	0.0423811
7	55736779..55739605	CICP11	havana	ENSG00000237799	2	CICP11	havana	processed_pseudogene	OTTHUMG00000156121	2	2.29682	0.0108145
7	55741525..55741869	RP11-613E4.5	havana	ENSG00000275875	1	RP11-613E4.5	havana	processed_pseudogene	OTTHUMG00000187669	1	2.79155	0.00262283
7	55743073..55743457	RP11-613E4.4	havana	ENSG00000273720	1	RP11-613E4.4	havana	processed_pseudogene	OTTHUMG00000187670	1	6.36846	9.54693e-11
7	55764797..55773288	PSPHP1	havana	ENSG00000226278	1	PSPHP1	havana	unprocessed_pseudogene	OTTHUMG00000156125	1	1.9819	0.0237452
7	55789368..55789474	RNU6-1126P	ensembl	ENSG00000206729	1	RNU6-1126P	ensembl	snRNA			2.14484	0.0159827
7	complement(55797946..55798480)	RP11-419M24.2	havana	ENSG00000235738	1	RP11-419M24.2	havana	processed_pseudogene	OTTHUMG00000156133	1	2.7158	0.00330574
7	55798034..55798876	CICP12	havana	ENSG00000225270	1	CICP12	havana	processed_pseudogene	OTTHUMG00000156173	1	2.57766	0.00497352
7	complement(55810779..55811411)	RP11-419M24.1	havana	ENSG00000229762	1	RP11-419M24.1	havana	processed_pseudogene	OTTHUMG00000156134	1	2.34183	0.00959467
7	55887277..55955239	RP11-15K19.2	havana	ENSG00000249773	3	RP11-15K19.2	havana	protein_coding	OTTHUMG00000160988	1	1.86264	0.0312563
7	55887475..55942225	ZNF713	ensembl_havana	ENSG00000178665	14	ZNF713	ensembl_havana	protein_coding	OTTHUMG00000156175	2	1.83284	0.0334131
7	55951793..56000181	GBAS	ensembl_havana	ENSG00000146729	9	GBAS	ensembl_havana	protein_coding	OTTHUMG00000022932	3	1.91461	0.027771
7	55951819..55956501	MRPS17	ensembl_havana	ENSG00000239789	5	MRPS17	ensembl_havana	protein_coding	OTTHUMG00000023153	4	2.49558	0.00628761
7	complement(56011051..56051604)	PSPH	ensembl_havana	ENSG00000146733	13	PSPH	ensembl_havana	protein_coding	OTTHUMG00000023441	9	2.12194	0.0169213
7	56064002..56080670	SUMF2	ensembl_havana	ENSG00000129103	17	SUMF2	ensembl_havana	protein_coding	OTTHUMG00000129373	8	2.21421	0.0134072
7	complement(56080283..56092996)	PHKG1	ensembl_havana	ENSG00000164776	9	PHKG1	ensembl_havana	protein_coding	OTTHUMG00000023869	3	2.37539	0.00876519
7	complement(56101569..56106576)	CHCHD2	ensembl_havana	ENSG00000106153	12	CHCHD2	ensembl_havana	protein_coding	OTTHUMG00000129429	2	2.11434	0.0172432
7	complement(56114681..56116400)	NUPR1L	ensembl_havana	ENSG00000185290	3	NUPR1L	ensembl_havana	protein_coding	OTTHUMG00000156224	2	2.01107	0.022159
7	56163145..56163533	RP4-725G10.3	havana	ENSG00000230191	1	RP4-725G10.3	havana	processed_pseudogene	OTTHUMG00000156228	2	3.64788	0.000132208
7	56288230..56291425	RP11-700P18.1	havana	ENSG00000223559	1	RP11-700P18.1	havana	processed_pseudogene	OTTHUMG00000156227	1	1.69299	0.0452287
7	complement(56340231..56340337)	RNU6-1335P	ensembl	ENSG00000202296	1	RNU6-1335P	ensembl	snRNA			1.82088	0.0343129
7	complement(56360362..56360541)	SEPT14P24	havana	ENSG00000231299	1	SEPT14P24	havana	unprocessed_pseudogene	OTTHUMG00000156225	1	2.56465	0.00516401
7	56362458..56365270	CICP8	havana	ENSG00000225371	1	CICP8	havana	processed_pseudogene	OTTHUMG00000156226	1	2.21819	0.0132708
7	57227001..57227066	RNU7-157P	ensembl	ENSG00000238431	1	RNU7-157P	ensembl	snRNA			1.66196	0.04826
7	57405025..57405090	MIR3147	ensembl	ENSG00000266168	1	MIR3147	ensembl	miRNA			1.93484	0.0265049
7	63901068..63901133	AC092634.1	ensembl	ENSG00000263891	1	AC092634.1	ensembl	miRNA			1.87739	0.0302322
7	65840212..65840596	RP13-254B10.1	havana	ENSG00000236529	1	RP13-254B10.1	havana	processed_pseudogene	OTTHUMG00000156742	1	1.6955	0.0449904
7	complement(66056234..66056318)	AC068533.1	ensembl	ENSG00000252997	1	AC068533.1	ensembl	miRNA			1.84566	0.032471
7	66493706..66495474	GS1-124K5.4	havana	ENSG00000237310	1	GS1-124K5.4	havana	lincRNA	OTTHUMG00000156593	1	1.72243	0.042496
7	complement(67307605..67308356)	RP11-166O4.4	havana	ENSG00000228019	1	RP11-166O4.4	havana	unprocessed_pseudogene	OTTHUMG00000156919	1	1.87029	0.0307215
7	complement(72822894..72823171)	RN7SL377P	ensembl	ENSG00000266569	2	RN7SL377P	ensembl	misc_RNA			1.86907	0.0308066
7	complement(73339094..73339200)	RNU6-1080P	ensembl	ENSG00000206709	1	RNU6-1080P	ensembl	snRNA			1.71575	0.0431038
7	74191198..74191294	MIR590	ensembl	ENSG00000207741	1	MIR590	ensembl	miRNA			1.68873	0.0456353
7	75915197..75915269	MIR4651	ensembl	ENSG00000265020	1	MIR4651	ensembl	miRNA			1.67672	0.0467985
7	complement(76071469..76074963)	AC005077.14	havana	ENSG00000230882	1	AC005077.14	havana	processed_pseudogene	OTTHUMG00000156621	2	1.72202	0.0425327
7	complement(81294538..81294621)	AC004541.1	ensembl	ENSG00000273949	1	AC004541.1	ensembl	miRNA			1.85068	0.0321079
7	complement(81920203..81920270)	AC006145.1	ensembl	ENSG00000263416	1	AC006145.1	ensembl	miRNA			1.7765	0.0378253
7	complement(92701708..92701814)	RNU6-10P	ensembl	ENSG00000206763	1	RNU6-10P	ensembl	snRNA			2.01646	0.021876
7	96306810..96306874	RP11-440E5.1	havana	ENSG00000275834	1	RP11-440E5.1	havana	processed_pseudogene	OTTHUMG00000187689	1	1.95964	0.0250191
7	96377857..96377920	RNU7-188P	ensembl	ENSG00000252872	1	RNU7-188P	ensembl	snRNA			1.85813	0.0315756
7	complement(99638242..99638767)	GS1-259H13.7	havana	ENSG00000224448	1	GS1-259H13.7	havana	processed_pseudogene	OTTHUMG00000156727	1	1.76616	0.0386848
7	complement(100093993..100094074)	MIR106B	ensembl	ENSG00000208036	1	MIR106B	ensembl	miRNA			2.78742	0.0026565
7	100949555..100968346	MUC3A	havana	ENSG00000169894	17	MUC3A	havana	protein_coding	OTTHUMG00000157038	5	2.90564	0.00183251
7	complement(100963828..100968124)	RP11-395B7.2	havana	ENSG00000274993	1	RP11-395B7.2	havana	antisense	OTTHUMG00000157043	3	2.27877	0.0113403
7	complement(102238321..102238406)	AC005088.1	ensembl	ENSG00000264642	1	AC005088.1	ensembl	miRNA			2.24186	0.0124852
7	102471469..102471531	MIR4467	ensembl	ENSG00000264471	1	MIR4467	ensembl	miRNA			2.6008	0.00465032
7	102480080..102480165	AC093668.2	ensembl	ENSG00000271745	1	AC093668.2	ensembl	miRNA			1.98516	0.0235635
7	103014256..103014355	AC073127.1	ensembl	ENSG00000264045	1	AC073127.1	ensembl	miRNA			2.00133	0.0226782
7	complement(103433461..103433561)	Y_RNA	ensembl	ENSG00000251852	1	Y_RNA	ensembl	misc_RNA			2.12748	0.01669
7	108358307..108358405	AC007567.1	ensembl	ENSG00000266112	1	AC007567.1	ensembl	miRNA			1.74362	0.0406123
7	complement(114297114..114297429)	RP11-95P9.1	havana	ENSG00000236580	1	RP11-95P9.1	havana	processed_pseudogene	OTTHUMG00000156954	1	1.76514	0.0387703
7	114629855..114629956	AC020606.1	ensembl	ENSG00000266229	1	AC020606.1	ensembl	miRNA			1.97665	0.0240406
7	117020211..117020319	MIR6132	ensembl	ENSG00000275870	1	MIR6132	ensembl	miRNA			2.28682	0.0111032
7	126040229..126040300	AC003968.1	ensembl	ENSG00000221418	1	AC003968.1	ensembl	miRNA			2.77571	0.00275407
7	complement(127857852..127858488)	RP11-20L24.1	havana	ENSG00000240579	1	RP11-20L24.1	havana	processed_pseudogene	OTTHUMG00000157561	1	1.78354	0.0372494
7	128693450..128693924	IMP3P2	havana	ENSG00000239722	1	IMP3P2	havana	processed_pseudogene	OTTHUMG00000158273	2	1.91229	0.0279196
7	complement(129770379..129770490)	MIR182	ensembl	ENSG00000207990	2	MIR182	ensembl	miRNA			2.46909	0.00677284
7	complement(129774692..129774769)	MIR96	ensembl	ENSG00000199158	1	MIR96	ensembl	miRNA			2.29003	0.0110097
7	complement(139359032..139359566)	RP11-634H22.1	havana	ENSG00000273391	1	RP11-634H22.1	havana	antisense	OTTHUMG00000186346	1	1.96572	0.0246657
7	142308542..142309048	TRBV3-1	havana	ENSG00000237702	2	TRBV3-1	havana	TR_V_gene	OTTHUMG00000158526	1	1.79543	0.0362929
7	142345421..142345985	TRBV4-2	havana	ENSG00000211745	3	TRBV4-2	havana	TR_V_gene	OTTHUMG00000158525	1	1.99147	0.0232146
7	142450947..142451448	TRBV6-5	havana	ENSG00000211721	2	TRBV6-5	havana	TR_V_gene	OTTHUMG00000158519	1	1.77579	0.0378839
7	142455174..142455635	TRBV7-4	havana	ENSG00000253409	1	TRBV7-4	havana	TR_V_gene	OTTHUMG00000158508	3	2.34156	0.00960171
7	142492132..142492673	TRBV7-6	havana	ENSG00000211727	3	TRBV7-6	havana	TR_V_gene	OTTHUMG00000158882	3	2.14848	0.0158376
7	142500028..142500534	TRBV5-6	havana	ENSG00000211728	2	TRBV5-6	havana	TR_V_gene	OTTHUMG00000158873	1	2.03303	0.0210248
7	142786213..142786224	TRBD1	havana	ENSG00000282431	1	TRBD1	havana	TR_D_gene	OTTHUMG00000190602	1	3.07583	0.00104958
7	142786880..142786927	TRBJ1-1	havana	ENSG00000282320	1	TRBJ1-1	havana	TR_J_gene	OTTHUMG00000190603	1	2.68215	0.00365759
7	142788498..142788547	TRBJ1-5	havana	ENSG00000282173	1	TRBJ1-5	havana	TR_J_gene	OTTHUMG00000190607	1	1.73067	0.041755
7	142796697..142796742	TRBJ2-2P	havana	ENSG00000211766	1	TRBJ2-2P	havana	TR_J_gene	OTTHUMG00000158876	1	1.8032	0.0356782
7	142796847..142796895	TRBJ2-3	havana	ENSG00000211767	1	TRBJ2-3	havana	TR_J_gene	OTTHUMG00000158896	1	2.03855	0.0207476
7	142796998..142797047	TRBJ2-4	havana	ENSG00000211768	1	TRBJ2-4	havana	TR_J_gene	OTTHUMG00000158888	1	1.88728	0.0295616
7	142797239..142797291	TRBJ2-6	havana	ENSG00000211770	1	TRBJ2-6	havana	TR_J_gene	OTTHUMG00000158913	1	1.87495	0.0303997
7	complement(143510933..143511911)	OR10AC1	havana	ENSG00000176510	4	OR10AC1	havana	polymorphic_pseudogene	OTTHUMG00000155896	2	1.71353	0.0433072
7	148580401..148580799	AC005229.5	havana	ENSG00000213210	4	AC005229.5	havana	processed_pseudogene	OTTHUMG00000152755	1	1.76221	0.0390171
7	151900275..151900374	RNU6-604P	ensembl	ENSG00000212219	1	RNU6-604P	ensembl	snRNA			2.18815	0.0143295
7	152366763..152367015	RP11-208G20.3	havana	ENSG00000270405	1	RP11-208G20.3	havana	processed_pseudogene	OTTHUMG00000184413	1	1.68393	0.0460979
7	152367171..152367260	RP11-208G20.2	havana	ENSG00000204894	4	RP11-208G20.2	havana	processed_pseudogene	OTTHUMG00000157524	1	2.11364	0.0172731
7	152402780..152402893	Y_RNA	ensembl	ENSG00000253088	1	Y_RNA	ensembl	misc_RNA			2.68508	0.0036256
7	152439221..152439308	AC005631.1	ensembl	ENSG00000221454	1	AC005631.1	ensembl	miRNA			2.29525	0.0108595
7	complement(152590641..152590941)	AC104843.4	havana	ENSG00000231139	1	AC104843.4	havana	unprocessed_pseudogene	OTTHUMG00000151468	1	1.95895	0.0250596
7	complement(155295918..155297541)	AC144652.1	havana	ENSG00000273117	1	AC144652.1	havana	lincRNA	OTTHUMG00000186379	1	1.92531	0.0270952
7	155399922..155401782	RP5-912I13.1	havana	ENSG00000260426	1	RP5-912I13.1	havana	sense_overlapping	OTTHUMG00000173317	1	2.221	0.0131754
7	complement(155421206..155457099)	AC008060.8	havana	ENSG00000236544	1	AC008060.8	havana	lincRNA	OTTHUMG00000151348	1	1.69335	0.0451943
7	156263547..156263802	RP11-362B23.1	havana	ENSG00000270584	1	RP11-362B23.1	havana	processed_pseudogene	OTTHUMG00000184411	1	1.99545	0.022997
7	complement(156437789..156445588)	AC073133.1	havana	ENSG00000233878	1	AC073133.1	havana	lincRNA	OTTHUMG00000151444	1	1.77824	0.0376822
7	156540491..156541103	LINC00244	havana	ENSG00000279418	1	LINC00244	havana	lincRNA	OTTHUMG00000189434	1	1.77689	0.0377933
7	156949723..156973182	NOM1	ensembl_havana	ENSG00000146909	7	NOM1	ensembl_havana	protein_coding	OTTHUMG00000152639	2	1.70166	0.0444093
7	157010805..157016426	MNX1-AS1	havana	ENSG00000243479	3	MNX1-AS1	havana	lincRNA	OTTHUMG00000188695	1	1.78089	0.0374653
7	complement(157057709..157058514)	RP4-639J15.1	havana	ENSG00000236102	2	RP4-639J15.1	havana	lincRNA	OTTHUMG00000157191	2	2.26115	0.0118749
7	complement(157087955..157088543)	RP4-639J15.2	havana	ENSG00000229365	3	RP4-639J15.2	havana	processed_pseudogene	OTTHUMG00000157192	1	1.80196	0.0357756
7	157109980..157111072	RP4-639J15.3	havana	ENSG00000269446	2	RP4-639J15.3	havana	lincRNA	OTTHUMG00000187178	1	2.18334	0.0145054
7	complement(157281536..157282686)	RP5-1142J19.1	havana	ENSG00000229660	1	RP5-1142J19.1	havana	lincRNA	OTTHUMG00000157240	1	1.83721	0.0330895
7	157501322..157503577	AC006372.5	havana	ENSG00000223872	1	AC006372.5	havana	lincRNA	OTTHUMG00000152645	1	1.75394	0.0397206
7	157513294..157516841	AC006372.6	havana	ENSG00000233191	1	AC006372.6	havana	antisense	OTTHUMG00000152640	1	1.896	0.0289799
7	157525783..157527325	RP11-331D5.2	havana	ENSG00000280266	1	RP11-331D5.2	havana	TEC	OTTHUMG00000187179	1	2.14364	0.016031
7	complement(157574336..157574422)	MIR153-2	ensembl	ENSG00000207960	1	MIR153-2	ensembl	miRNA			1.89041	0.0293517
7	157614023..157618765	AC005481.5	havana	ENSG00000222012	1	AC005481.5	havana	antisense	OTTHUMG00000152643	2	1.66585	0.0478719
7	complement(157739010..157740456)	AC006003.3	havana	ENSG00000231515	1	AC006003.3	havana	sense_intronic	OTTHUMG00000153023	1	1.69943	0.0446195
7	157854529..157866092	AC011899.9	havana	ENSG00000233038	5	AC011899.9	havana	antisense	OTTHUMG00000152644	2	1.66859	0.0475998
7	157868538..157869154	RP11-452C13.1	havana	ENSG00000272839	1	RP11-452C13.1	havana	antisense	OTTHUMG00000186392	1	1.88421	0.0297683
7	158027373..158031128	AC011899.10	havana	ENSG00000231980	1	AC011899.10	havana	antisense	OTTHUMG00000152647	2	1.83548	0.0332173
7	158537495..158539879	AC078942.1	havana	ENSG00000225365	1	AC078942.1	havana	antisense	OTTHUMG00000152641	1	1.79685	0.0361797
7	158590629..158591120	LINC01022	havana	ENSG00000232715	1	LINC01022	havana	antisense	OTTHUMG00000152648	1	2.16478	0.0152024
7	complement(158623188..158623449)	THAP5P1	havana	ENSG00000224324	1	THAP5P1	havana	processed_pseudogene	OTTHUMG00000153022	1	2.16097	0.0153489
7	158719730..158720161	AC019084.7	havana	ENSG00000228030	2	AC019084.7	havana	processed_pseudogene	OTTHUMG00000151445	1	1.97921	0.0238964
7	159231435..159233377	PIP5K1P2	havana	ENSG00000229435	2	PIP5K1P2	havana	unprocessed_pseudogene	OTTHUMG00000151313	1	2.07531	0.0189788
8	complement(11035201..11035312)	MIR598	ensembl	ENSG00000207600	2	MIR598	ensembl	miRNA			1.80178	0.0357898
8	complement(12378679..12380265)	RP11-351I21.6	havana	ENSG00000255556	2	RP11-351I21.6	havana	processed_pseudogene	OTTHUMG00000165460	2	1.70174	0.0444017
8	complement(41271048..41271143)	MIR548AO	ensembl	ENSG00000263372	1	MIR548AO	ensembl	miRNA			2.66197	0.00388421
8	47189305..47189560	RP11-1134I14.4	havana	ENSG00000254348	1	RP11-1134I14.4	havana	processed_pseudogene	OTTHUMG00000164146	1	1.67419	0.0470467
8	complement(47198032..47198323)	RP11-1134I14.6	havana	ENSG00000253817	1	RP11-1134I14.6	havana	processed_pseudogene	OTTHUMG00000164148	1	1.76161	0.0390677
8	54247633..54247906	RP11-767C6.1	havana	ENSG00000253840	1	RP11-767C6.1	havana	processed_pseudogene	OTTHUMG00000164376	1	2.00969	0.0222321
8	54330687..54330895	RNU105C	ensembl	ENSG00000199212	1	RNU105C	ensembl	snoRNA			2.02463	0.0214527
8	complement(55980240..55980540)	RN7SL798P	ensembl	ENSG00000240905	3	RN7SL798P	ensembl	misc_RNA			1.70173	0.0444031
8	57183634..57183720	AC025674.1	ensembl	ENSG00000220984	1	AC025674.1	ensembl	miRNA			1.67718	0.0467536
8	61714788..61714859	MIR4470	ensembl	ENSG00000264408	1	MIR4470	ensembl	miRNA			2.44952	0.00715239
8	63409064..63409457	IFITM8P	havana	ENSG00000215096	3	IFITM8P	havana	processed_pseudogene	OTTHUMG00000164395	1	1.69247	0.0452785
8	complement(92144088..92144435)	RP11-777J24.1	havana	ENSG00000233778	3	RP11-777J24.1	havana	processed_pseudogene	OTTHUMG00000158664	1	1.89751	0.0288805
8	complement(99804159..99804341)	RP11-402L5.2	havana	ENSG00000253912	1	RP11-402L5.2	havana	processed_pseudogene	OTTHUMG00000164702	1	1.64546	0.0499376
8	complement(100023982..100024084)	MIR1273A	ensembl	ENSG00000221753	1	MIR1273A	ensembl	miRNA			1.85043	0.0321256
8	complement(100739802..100739927)	RNU6ATAC41P	ensembl	ENSG00000221527	1	RNU6ATAC41P	ensembl	snRNA			1.67183	0.0472785
8	complement(100755099..100755195)	Y_RNA	ensembl	ENSG00000202001	2	Y_RNA	ensembl	misc_RNA			1.67765	0.0467074
8	102421197..102421322	RNU6ATAC8P	ensembl	ENSG00000221387	1	RNU6ATAC8P	ensembl	snRNA			1.89633	0.0289583
8	complement(103092624..103092721)	AP003550.1	ensembl	ENSG00000265667	1	AP003550.1	ensembl	miRNA			1.72637	0.0421403
8	103154614..103154689	MIR3151	ensembl	ENSG00000265657	1	MIR3151	ensembl	miRNA			3.07443	0.00105451
8	complement(123181638..123182788)	RP11-539E17.5	havana	ENSG00000253258	1	RP11-539E17.5	havana	antisense	OTTHUMG00000165084	1	1.66875	0.047583
8	123192875..123192932	RP11-539E17.3	havana	ENSG00000253410	1	RP11-539E17.3	havana	transcribed_processed_pseudogene	OTTHUMG00000165085	1	1.84919	0.032215
8	123400582..123402095	IMPDH1P6	havana	ENSG00000254294	1	IMPDH1P6	havana	processed_pseudogene	OTTHUMG00000165092	1	1.64839	0.0496358
8	124151923..124152433	ARF1P3	havana	ENSG00000253885	1	ARF1P3	havana	processed_pseudogene	OTTHUMG00000165003	1	1.71169	0.0434771
8	complement(142727283..142727690)	CTD-2292P10.2	havana	ENSG00000253806	1	CTD-2292P10.2	havana	antisense	OTTHUMG00000164674	1	1.67187	0.0472745
8	complement(142740944..142742411)	SLURP1	ensembl_havana	ENSG00000126233	1	SLURP1	ensembl_havana	protein_coding	OTTHUMG00000164685	1	1.78697	0.0369716
8	complement(143290399..143290621)	RP13-582O9.7	havana	ENSG00000272172	1	RP13-582O9.7	havana	antisense	OTTHUMG00000185627	1	1.8764	0.0303001
8	complement(143366631..143368548)	RHPN1-AS1	havana	ENSG00000254389	3	RHPN1-AS1	havana	antisense	OTTHUMG00000165005	1	1.8467	0.0323952
8	complement(143812957..143813042)	MIR937	ensembl	ENSG00000216090	1	MIR937	ensembl	miRNA			1.92524	0.0270995
8	complement(143837756..143837816)	MIR6845	ensembl	ENSG00000274094	1	MIR6845	ensembl	miRNA			2.7439	0.00303567
8	complement(144057321..144057380)	MIR6846	ensembl	ENSG00000277888	1	MIR6846	ensembl	miRNA			3.46347	0.000266629
8	144409492..144409976	GS1-393G12.14	havana	ENSG00000272115	1	GS1-393G12.14	havana	antisense	OTTHUMG00000185629	1	1.7046	0.0441342
8	144463817..144465101	CTD-2517M22.16	havana	ENSG00000254578	1	CTD-2517M22.16	havana	antisense	OTTHUMG00000165651	1	2.01527	0.0219379
8	144509074..144511213	MFSD3	ensembl_havana	ENSG00000167700	8	MFSD3	ensembl_havana	protein_coding	OTTHUMG00000165177	2	1.73707	0.0411876
9	32820261..32820350	Y_RNA	ensembl	ENSG00000272113	2	Y_RNA	ensembl	misc_RNA			1.79007	0.0367211
9	complement(33467869..33467935)	MIR6851	ensembl	ENSG00000275651	1	MIR6851	ensembl	miRNA			1.91905	0.027489
9	39809562..39810019	RP11-104G3.2	havana	ENSG00000229273	1	RP11-104G3.2	havana	processed_pseudogene	OTTHUMG00000058638	1	1.82154	0.0342626
9	complement(40915323..40915405)	FP565210.1	ensembl	ENSG00000275704	1	FP565210.1	ensembl	miRNA			2.79743	0.00257551
9	complement(41237440..41237557)	5S_rRNA	ensembl	ENSG00000277049	1	5S_rRNA	ensembl	rRNA			1.82481	0.0340151
9	41280460..41280787	CDK2AP2P1	havana	ENSG00000278647	1	CDK2AP2P1	havana	transcribed_processed_pseudogene	OTTHUMG00000188454	2	2.09681	0.018005
9	complement(62802320..62802438)	RNA5SP283	ensembl	ENSG00000202474	1	RNA5SP283	ensembl	rRNA			4.4937	3.49987e-06
9	complement(62837748..62838372)	RP11-262H14.5	havana	ENSG00000229422	1	RP11-262H14.5	havana	processed_pseudogene	OTTHUMG00000058163	1	2.13273	0.0164735
9	62844818..62845184	CDK2AP2P2	havana	ENSG00000237451	3	CDK2AP2P2	havana	processed_pseudogene	OTTHUMG00000013292	1	2.1797	0.0146397
9	62857208..62858484	MYO5BP2	havana	ENSG00000238245	2	MYO5BP2	havana	processed_pseudogene	OTTHUMG00000058165	2	1.69184	0.045338
9	complement(63817748..63818462)	DUX4L50	havana	ENSG00000232815	1	DUX4L50	havana	unprocessed_pseudogene	OTTHUMG00000058675	1	6.53346	3.21337e-11
9	63819574..63819654	MIR4477B	ensembl	ENSG00000266017	1	MIR4477B	ensembl	miRNA			2.533	0.0056545
9	111932100..111932169	MIR4668	ensembl	ENSG00000266315	1	MIR4668	ensembl	miRNA			1.65177	0.0492907
9	complement(112173522..112173971)	RP11-165N19.2	havana	ENSG00000225513	1	RP11-165N19.2	havana	processed_pseudogene	OTTHUMG00000020500	1	2.10381	0.0176974
9	complement(112878920..112890913)	SLC46A2	ensembl_havana	ENSG00000119457	7	SLC46A2	ensembl_havana	protein_coding	OTTHUMG00000020513	3	1.80887	0.0352356
9	113150942..113164137	SLC31A2	ensembl_havana	ENSG00000136867	10	SLC31A2	ensembl_havana	protein_coding	OTTHUMG00000021037	2	1.69887	0.044672
9	complement(113297093..113303376)	RNF183	ensembl_havana	ENSG00000165188	13	RNF183	ensembl_havana	protein_coding	OTTHUMG00000020520	3	1.79019	0.0367114
9	complement(113373419..113376999)	HDHD3	ensembl_havana	ENSG00000119431	9	HDHD3	ensembl_havana	protein_coding	OTTHUMG00000020524	1	2.06126	0.0196392
9	complement(113386317..113401333)	ALAD	ensembl_havana	ENSG00000148218	15	ALAD	ensembl_havana	protein_coding	OTTHUMG00000020522	3	1.93058	0.0267676
9	113444731..113597743	RGS3	ensembl_havana	ENSG00000138835	22	RGS3	ensembl_havana	protein_coding	OTTHUMG00000021048	8	1.86461	0.0311181
9	complement(113570190..113590019)	RP11-168K11.2	havana	ENSG00000237073	1	RP11-168K11.2	havana	antisense	OTTHUMG00000020527	1	2.06003	0.0196976
9	113619228..113622634	RP11-168K11.3	havana	ENSG00000233817	1	RP11-168K11.3	havana	lincRNA	OTTHUMG00000020528	1	1.74793	0.0402381
9	113650956..113682855	RP11-18B16.2	havana	ENSG00000227482	1	RP11-18B16.2	havana	lincRNA	OTTHUMG00000020530	1	1.73626	0.041259
9	complement(113758994..113759419)	RP11-18B16.1	havana	ENSG00000214669	3	RP11-18B16.1	havana	processed_pseudogene	OTTHUMG00000020529	2	1.79212	0.0365566
9	complement(114060127..114078472)	AMBP	ensembl_havana	ENSG00000106927	11	AMBP	ensembl_havana	protein_coding	OTTHUMG00000020534	3	1.65114	0.0493551
9	complement(114086126..114099227)	KIF12	ensembl_havana	ENSG00000136883	12	KIF12	ensembl_havana	protein_coding	OTTHUMG00000020533	3	2.04918	0.0202223
9	114155560..114312511	COL27A1	ensembl_havana	ENSG00000196739	14	COL27A1	ensembl_havana	protein_coding	OTTHUMG00000020537	4	1.99098	0.0232417
9	114209417..114209526	MIR455	ensembl	ENSG00000207726	2	MIR455	ensembl	miRNA			3.40253	0.000333826
9	114323056..114326475	ORM1	ensembl_havana	ENSG00000229314	5	ORM1	ensembl_havana	protein_coding	OTTHUMG00000021012	1	1.69313	0.0452155
9	114329869..114333252	ORM2	ensembl_havana	ENSG00000228278	3	ORM2	ensembl_havana	protein_coding	OTTHUMG00000021014	1	1.67055	0.0474052
9	complement(114334156..114394405)	AKNA	ensembl_havana	ENSG00000106948	16	AKNA	ensembl_havana	protein_coding	OTTHUMG00000020538	2	1.84414	0.0325815
9	complement(114396724..114398503)	RP11-9M16.2	havana	ENSG00000235119	1	RP11-9M16.2	havana	lincRNA	OTTHUMG00000020540	1	1.70612	0.0439932
9	complement(114402080..114505450)	DFNB31	ensembl_havana	ENSG00000095397	13	DFNB31	ensembl_havana	protein_coding	OTTHUMG00000020539	4	1.75234	0.0398579
9	114491564..114491741	RP11-9M16.3	havana	ENSG00000271214	1	RP11-9M16.3	havana	processed_pseudogene	OTTHUMG00000184708	1	3.05688	0.00111826
9	114572901..114573371	RP11-402G3.6	havana	ENSG00000235797	2	RP11-402G3.6	havana	processed_pseudogene	OTTHUMG00000020545	2	1.74567	0.0404341
9	114611206..114646422	C9orf91	ensembl_havana	ENSG00000157693	14	C9orf91	ensembl_havana	protein_coding	OTTHUMG00000020541	1	1.696	0.0449429
9	complement(114656304..114662374)	RP11-402G3.5	havana	ENSG00000230054	1	RP11-402G3.5	havana	lincRNA	OTTHUMG00000020544	1	2.01111	0.0221571
9	complement(114695922..114696315)	RP11-402G3.4	havana	ENSG00000230284	1	RP11-402G3.4	havana	processed_pseudogene	OTTHUMG00000020543	1	1.70626	0.04398
9	117099007..117099106	AL354981.1	ensembl	ENSG00000265662	1	AL354981.1	ensembl	miRNA			1.94351	0.025977
9	complement(118082869..118083382)	TPT1P9	havana	ENSG00000234782	3	TPT1P9	havana	processed_pseudogene	OTTHUMG00000020565	1	2.04906	0.0202283
9	120720673..120721972	AHCYP2	havana	ENSG00000238181	2	AHCYP2	havana	processed_pseudogene	OTTHUMG00000020571	2	2.60904	0.00453985
9	complement(120855652..120894896)	PHF19	ensembl_havana	ENSG00000119403	13	PHF19	ensembl_havana	protein_coding	OTTHUMG00000020577	4	1.82333	0.0341264
9	complement(120902393..120929173)	TRAF1	ensembl_havana	ENSG00000056558	10	TRAF1	ensembl_havana	protein_coding	OTTHUMG00000020578	1	1.95186	0.0254773
9	121207794..121332843	GSN	ensembl_havana	ENSG00000148180	16	GSN	ensembl_havana	protein_coding	OTTHUMG00000020584	5	1.6674	0.0477175
9	complement(121279863..121282730)	RP11-477J21.6	havana	ENSG00000239593	1	RP11-477J21.6	havana	antisense	OTTHUMG00000020588	1	1.689	0.0456096
9	complement(121280768..121285530)	GSN-AS1	havana	ENSG00000235865	2	GSN-AS1	havana	antisense	OTTHUMG00000020586	1	2.05021	0.0201717
9	121494519..121494821	RN7SL187P	ensembl	ENSG00000240299	3	RN7SL187P	ensembl	misc_RNA			2.15707	0.0155001
9	121539876..121539962	AL357936.1	ensembl	ENSG00000252940	2	AL357936.1	ensembl	miRNA			2.28613	0.0111235
9	121567057..121785530	DAB2IP	ensembl_havana	ENSG00000136848	16	DAB2IP	ensembl_havana	protein_coding	OTTHUMG00000020595	3	2.03318	0.0210171
9	complement(121574891..121576214)	RP11-524G24.2	havana	ENSG00000229854	1	RP11-524G24.2	havana	antisense	OTTHUMG00000020594	1	2.19492	0.0140848
9	complement(121815674..121819452)	RP11-244O19.1	havana	ENSG00000261534	1	RP11-244O19.1	havana	sense_overlapping	OTTHUMG00000175795	1	2.29848	0.0107671
9	complement(122120082..122120167)	MIR4478	ensembl	ENSG00000266583	1	MIR4478	ensembl	miRNA			2.35309	0.00930896
9	122159908..122200088	MORN5	ensembl_havana	ENSG00000185681	12	MORN5	ensembl_havana	protein_coding	OTTHUMG00000020599	2	1.8078	0.0353189
9	complement(122202577..122229626)	LHX6	ensembl_havana	ENSG00000106852	15	LHX6	ensembl_havana	protein_coding	OTTHUMG00000020601	7	1.86383	0.0311728
9	122370530..122395703	PTGS1	ensembl_havana	ENSG00000095303	14	PTGS1	ensembl_havana	protein_coding	OTTHUMG00000020605	1	1.67955	0.0465228
9	122372605..122372825	RP11-498E2.9	havana	ENSG00000269970	1	RP11-498E2.9	havana	sense_intronic	OTTHUMG00000183935	1	2.39553	0.00829826
9	complement(122476958..122477926)	OR1J1	ensembl_havana	ENSG00000136834	3	OR1J1	ensembl_havana	protein_coding	OTTHUMG00000020603	1	1.87635	0.0303033
9	complement(122526358..122527296)	OR1N1	ensembl_havana	ENSG00000171505	5	OR1N1	ensembl_havana	protein_coding	OTTHUMG00000020608	1	1.84338	0.032637
9	complement(122567548..122568477)	OR1L8	ensembl_havana	ENSG00000171496	3	OR1L8	ensembl_havana	protein_coding	OTTHUMG00000020609	1	1.82281	0.0341663
9	complement(122628579..122629535)	OR1B1	ensembl	ENSG00000171484	4	OR1B1	ensembl	protein_coding			1.79541	0.0362944
9	complement(122628579..122629573)	OR1B1	ensembl_havana	ENSG00000280094	1	OR1B1	ensembl_havana	polymorphic_pseudogene	OTTHUMG00000020616	3	1.76657	0.0386505
9	122788933..122789895	OR5C1	ensembl_havana	ENSG00000148215	4	OR5C1	ensembl_havana	protein_coding	OTTHUMG00000020622	1	2.56682	0.00513182
9	complement(122798389..122828631)	PDCL	ensembl_havana	ENSG00000136940	13	PDCL	ensembl_havana	protein_coding	OTTHUMG00000020624	1	1.64779	0.0496978
9	122800123..122801073	OR1K1	ensembl_havana	ENSG00000165204	3	OR1K1	ensembl_havana	protein_coding	OTTHUMG00000020625	1	2.21371	0.0134245
9	122837557..122838820	KRT18P67	havana	ENSG00000233425	1	KRT18P67	havana	processed_pseudogene	OTTHUMG00000020626	1	2.22508	0.0130378
9	complement(123109494..123115477)	MIR600HG	ensembl_havana	ENSG00000236901	4	MIR600HG	ensembl_havana	sense_intronic	OTTHUMG00000020635	2	2.2776	0.0113752
9	complement(123111546..123111643)	MIR600	ensembl	ENSG00000274325	1	MIR600	ensembl	miRNA			2.22025	0.0132008
9	123356170..123380324	CRB2	ensembl_havana	ENSG00000148204	11	CRB2	ensembl_havana	protein_coding	OTTHUMG00000020638	6	1.96316	0.0248138
9	complement(123402525..123402603)	MIR601	ensembl	ENSG00000207991	1	MIR601	ensembl	miRNA			2.53677	0.005594
9	complement(123485529..123485622)	MIR7150	ensembl	ENSG00000274932	1	MIR7150	ensembl	miRNA			2.62361	0.00435015
9	123491884..123493156	RP11-230L22.4	havana	ENSG00000237336	1	RP11-230L22.4	havana	antisense	OTTHUMG00000020639	1	2.33151	0.00986335
9	complement(123585384..123585457)	AL161790.1	ensembl	ENSG00000222722	1	AL161790.1	ensembl	miRNA			2.18472	0.0144546
9	complement(125372325..125372766)	RP11-184B22.2	havana	ENSG00000227845	2	RP11-184B22.2	havana	processed_pseudogene	OTTHUMG00000020679	2	1.88294	0.0298541
9	complement(126530915..126530991)	AL356309.1	ensembl	ENSG00000221768	1	AL356309.1	ensembl	miRNA			1.9765	0.0240488
9	127742855..127743407	AL162426.1	ensembl	ENSG00000279363	1	AL162426.1	ensembl	protein_coding			1.69429	0.0451048
9	complement(127841112..127841222)	RNA5SP296	ensembl	ENSG00000222455	1	RNA5SP296	ensembl	rRNA			2.47382	0.00668376
9	128165104..128165375	Metazoa_SRP	ensembl	ENSG00000281669	1	Metazoa_SRP	ensembl	misc_RNA			2.11246	0.0173234
9	complement(128257707..128257789)	AL590708.1	ensembl	ENSG00000221297	1	AL590708.1	ensembl	miRNA			1.99462	0.0230423
9	complement(128260749..128260817)	AL590708.3	ensembl	ENSG00000274982	1	AL590708.3	ensembl	miRNA			2.50246	0.00616667
9	128543916..128543977	RNU7-171P	ensembl	ENSG00000238406	1	RNU7-171P	ensembl	snRNA			2.35815	0.00918319
9	complement(128745857..128746138)	Metazoa_SRP	ensembl	ENSG00000203286	5	Metazoa_SRP	ensembl	misc_RNA			2.09602	0.01804
9	129040566..129040674	AL592211.1	ensembl	ENSG00000280692	1	AL592211.1	ensembl	miRNA			2.00179	0.0226536
9	complement(129430652..129451422)	RP11-65J3.3	havana	ENSG00000230676	1	RP11-65J3.3	havana	lincRNA	OTTHUMG00000020780	3	1.69852	0.0447046
9	129640476..129641282	RP11-483H20.4	havana	ENSG00000234789	1	RP11-483H20.4	havana	antisense	OTTHUMG00000020788	1	1.65102	0.049367
9	129791196..129791837	UBE2V1P4	havana	ENSG00000233909	1	UBE2V1P4	havana	processed_pseudogene	OTTHUMG00000020792	1	1.83732	0.0330817
9	complement(130140610..130144219)	RP11-88G17.6	havana	ENSG00000196979	1	RP11-88G17.6	havana	lincRNA	OTTHUMG00000187231	1	1.66774	0.0476839
9	131240687..131241724	RP11-544A12.5	havana	ENSG00000226987	1	RP11-544A12.5	havana	processed_pseudogene	OTTHUMG00000020820	1	1.68837	0.0456698
9	131485665..131485750	SNORD62A	ensembl	ENSG00000235284	1	SNORD62A	ensembl	snoRNA			1.8073	0.0353579
9	131490486..131490571	SNORD62B	ensembl	ENSG00000231587	1	SNORD62B	ensembl	snoRNA			1.87865	0.0301459
9	complement(131497479..131500191)	RP11-334J6.7	ensembl_havana	ENSG00000176868	2	RP11-334J6.7	ensembl_havana	antisense	OTTHUMG00000186801	1	1.80385	0.0356271
9	133051996..133052059	MIR6877	ensembl	ENSG00000273932	1	MIR6877	ensembl	miRNA			1.71289	0.043366
9	133350095..133350168	SNORD36B	ensembl	ENSG00000200831	1	SNORD36B	ensembl	snoRNA			2.10823	0.0175054
9	complement(133353713..133353831)	AL593848.2	ensembl	ENSG00000281114	1	AL593848.2	ensembl	miRNA			2.50663	0.00609436
9	complement(133471095..133479137)	SLC2A6	ensembl_havana	ENSG00000160326	13	SLC2A6	ensembl_havana	protein_coding	OTTHUMG00000020874	2	1.69311	0.0452176
9	complement(134293931..134295397)	RP11-145E17.2	havana	ENSG00000223729	1	RP11-145E17.2	havana	lincRNA	OTTHUMG00000020883	2	1.67795	0.0466789
9	134379411..134379472	MIR4669	ensembl	ENSG00000263897	1	MIR4669	ensembl	miRNA			2.3177	0.0102329
9	134552738..134553897	RP11-473E2.3	havana	ENSG00000227150	1	RP11-473E2.3	havana	lincRNA	OTTHUMG00000020885	1	1.84982	0.0321697
9	134868236..134868475	RP11-263F14.3	havana	ENSG00000232355	2	RP11-263F14.3	havana	unprocessed_pseudogene	OTTHUMG00000020893	2	1.80863	0.0352544
9	134880812..134887520	FCN2	ensembl_havana	ENSG00000160339	15	FCN2	ensembl_havana	protein_coding	OTTHUMG00000020892	1	1.9705	0.0243903
9	complement(134905890..134917963)	FCN1	ensembl_havana	ENSG00000085265	10	FCN1	ensembl_havana	protein_coding	OTTHUMG00000020895	1	1.89072	0.029331
9	134937151..134943195	RP11-447M12.2	havana	ENSG00000236403	1	RP11-447M12.2	havana	lincRNA	OTTHUMG00000020894	1	2.122	0.0169187
9	134992958..134995854	RP11-447M12.3	havana	ENSG00000279935	1	RP11-447M12.3	havana	TEC	OTTHUMG00000175584	1	2.05153	0.0201076
9	135075243..135121179	OLFM1	ensembl_havana	ENSG00000130558	18	OLFM1	ensembl_havana	protein_coding	OTTHUMG00000020897	3	2.00294	0.0225916
9	complement(135204722..135237597)	RP11-399H11.3	havana	ENSG00000227958	1	RP11-399H11.3	havana	lincRNA	OTTHUMG00000020899	1	1.93605	0.0264305
9	complement(135245696..135252708)	RP11-399H11.2	havana	ENSG00000233936	1	RP11-399H11.2	havana	lincRNA	OTTHUMG00000020898	1	2.05631	0.0198764
9	135343249..135346562	C9orf62	ensembl_havana	ENSG00000178243	4	C9orf62	ensembl_havana	lincRNA	OTTHUMG00000020900	2	2.11893	0.0170481
9	135352684..135354220	RP11-555H7.2	havana	ENSG00000235572	1	RP11-555H7.2	havana	lincRNA	OTTHUMG00000020901	1	2.66766	0.0038191
9	135447446..135450154	SOCS5P2	havana	ENSG00000224682	1	SOCS5P2	havana	processed_pseudogene	OTTHUMG00000020907	1	1.74368	0.0406078
9	complement(135462727..135480777)	PPP1R26-AS1	havana	ENSG00000225361	3	PPP1R26-AS1	havana	antisense	OTTHUMG00000020905	3	1.86557	0.0310504
9	135479079..135488893	PPP1R26	ensembl_havana	ENSG00000196422	10	PPP1R26	ensembl_havana	protein_coding	OTTHUMG00000020904	2	1.91333	0.0278528
9	complement(135495181..135501734)	C9orf116	ensembl_havana	ENSG00000160345	12	C9orf116	ensembl_havana	protein_coding	OTTHUMG00000020902	2	2.31095	0.0104178
9	135499984..135504673	MRPS2	ensembl_havana	ENSG00000122140	10	MRPS2	ensembl_havana	protein_coding	OTTHUMG00000020910	1	2.4927	0.00633885
9	complement(135503273..135506447)	RP11-426A6.5	havana	ENSG00000226706	1	RP11-426A6.5	havana	antisense	OTTHUMG00000020903	1	2.40081	0.00817936
9	135521438..135526532	LCN1	ensembl_havana	ENSG00000160349	9	LCN1	ensembl_havana	protein_coding	OTTHUMG00000020908	1	1.84574	0.0324646
9	135561756..135566955	PAEP	ensembl_havana	ENSG00000122133	16	PAEP	ensembl_havana	protein_coding	OTTHUMG00000020914	4	2.22881	0.0129133
9	135574935..135587112	LINC01502	havana	ENSG00000237339	5	LINC01502	havana	lincRNA	OTTHUMG00000020912	1	1.93487	0.0265033
9	135588002..135591975	RP11-98L5.4	havana	ENSG00000224045	1	RP11-98L5.4	havana	transcribed_unprocessed_pseudogene	OTTHUMG00000020913	2	1.88038	0.0300281
9	135614296..135615508	RP11-98L5.5	havana	ENSG00000236543	1	RP11-98L5.5	havana	antisense	OTTHUMG00000153545	1	1.96893	0.0244807
9	135663322..135666422	LCN9	ensembl_havana	ENSG00000148386	9	LCN9	ensembl_havana	protein_coding	OTTHUMG00000020916	2	2.16493	0.0151965
9	complement(135693407..135699528)	SOHLH1	ensembl_havana	ENSG00000165643	10	SOHLH1	ensembl_havana	protein_coding	OTTHUMG00000020915	2	2.07686	0.0189073
9	135702185..135795508	KCNT1	ensembl_havana	ENSG00000107147	11	KCNT1	ensembl_havana	protein_coding	OTTHUMG00000020917	9	1.9918	0.0231963
9	complement(135808487..135907228)	CAMSAP1	ensembl_havana	ENSG00000130559	18	CAMSAP1	ensembl_havana	protein_coding	OTTHUMG00000020918	4	1.7632	0.0389331
9	135907812..135913513	RP11-432J22.2	havana	ENSG00000238058	1	RP11-432J22.2	havana	antisense	OTTHUMG00000020919	1	1.75835	0.0393439
9	complement(135932969..135961380)	UBAC1	ensembl_havana	ENSG00000130560	8	UBAC1	ensembl_havana	protein_coding	OTTHUMG00000020920	1	2.06129	0.0196376
9	complement(136006537..136095285)	NACC2	ensembl_havana	ENSG00000148411	7	NACC2	ensembl_havana	protein_coding	OTTHUMG00000020921	1	1.96742	0.0245675
9	complement(136107808..136109424)	RP11-83N9.5	havana	ENSG00000260193	1	RP11-83N9.5	havana	lincRNA	OTTHUMG00000175806	1	2.89652	0.00188665
9	complement(136114581..136118863)	C9orf69	ensembl_havana	ENSG00000238227	7	C9orf69	ensembl_havana	protein_coding	OTTHUMG00000020922	3	2.42019	0.00775626
9	136122521..136124363	RP11-83N9.6	havana	ENSG00000275329	1	RP11-83N9.6	havana	lincRNA	OTTHUMG00000187245	1	2.24764	0.0122996
9	complement(136196250..136205109)	LHX3	ensembl_havana	ENSG00000107187	15	LHX3	ensembl_havana	protein_coding	OTTHUMG00000020924	3	1.76071	0.0391434
9	complement(136206333..136245841)	QSOX2	ensembl_havana	ENSG00000165661	15	QSOX2	ensembl_havana	protein_coding	OTTHUMG00000020923	2	2.09671	0.0180098
9	complement(136249971..136251205)	WI2-1959D15.1	havana	ENSG00000264527	2	WI2-1959D15.1	havana	lincRNA	OTTHUMG00000179645	2	2.20793	0.0136247
9	136249978..136251205	CR392000.1	ensembl	ENSG00000279813	1	CR392000.1	ensembl	protein_coding			2.31675	0.0102588
9	complement(136280942..136306901)	WI2-2610K16.2	ensembl_havana	ENSG00000260220	5	WI2-2610K16.2	ensembl_havana	protein_coding	OTTHUMG00000188591	2	2.25515	0.0120619
9	complement(136322303..136327323)	DKFZP434A062	ensembl_havana	ENSG00000262075	3	DKFZP434A062	ensembl_havana	lincRNA	OTTHUMG00000188592	1	2.32071	0.0101513
9	136327476..136359605	GPSM1	ensembl_havana	ENSG00000160360	11	GPSM1	ensembl_havana	protein_coding	OTTHUMG00000020930	6	2.15542	0.0155646
9	complement(136359480..136363789)	DNLZ	ensembl_havana	ENSG00000213221	4	DNLZ	ensembl_havana	protein_coding	OTTHUMG00000020931	2	2.12254	0.0168963
9	complement(136361903..136373681)	CARD9	ensembl_havana	ENSG00000187796	13	CARD9	ensembl_havana	protein_coding	OTTHUMG00000020925	4	2.34502	0.00951297
9	complement(136375577..136398797)	SNAPC4	ensembl_havana	ENSG00000165684	3	SNAPC4	ensembl_havana	protein_coding	OTTHUMG00000020929	1	2.10812	0.0175102
9	complement(136401922..136410609)	SDCCAG3	ensembl_havana	ENSG00000165689	16	SDCCAG3	ensembl_havana	protein_coding	OTTHUMG00000020928	12	2.11214	0.0173372
9	136410570..136423761	PMPCA	ensembl_havana	ENSG00000165688	11	PMPCA	ensembl_havana	protein_coding	OTTHUMG00000020926	4	2.21294	0.013451
9	complement(136428619..136439822)	INPP5E	ensembl_havana	ENSG00000148384	11	INPP5E	ensembl_havana	protein_coding	OTTHUMG00000020927	1	1.95213	0.0254613
9	complement(136440096..136483759)	SEC16A	ensembl_havana	ENSG00000148396	18	SEC16A	ensembl_havana	protein_coding	OTTHUMG00000020932	6	2.10464	0.0176612
9	136483495..136486067	C9orf163	ensembl_havana	ENSG00000196366	3	C9orf163	ensembl_havana	lincRNA	OTTHUMG00000131725	1	2.27716	0.0113882
9	complement(136494444..136545862)	NOTCH1	ensembl_havana	ENSG00000148400	9	NOTCH1	ensembl_havana	protein_coding	OTTHUMG00000020935	1	2.16655	0.0151346
9	136542881..136543835	RP11-413M3.4	havana	ENSG00000227512	1	RP11-413M3.4	havana	antisense	OTTHUMG00000020934	1	2.14188	0.0161017
9	136546212..136549893	LINC01573	havana	ENSG00000237886	1	LINC01573	havana	antisense	OTTHUMG00000020933	1	2.80051	0.00255111
9	complement(136612024..136617181)	LINC01451	ensembl_havana	ENSG00000279141	3	LINC01451	ensembl_havana	lincRNA	OTTHUMG00000189535	1	2.24995	0.0122261
9	complement(136648610..136660421)	RP11-251M1.1	havana	ENSG00000228401	4	RP11-251M1.1	havana	antisense	OTTHUMG00000020937	1	2.10423	0.0176793
9	136658856..136672678	EGFL7	ensembl_havana	ENSG00000172889	15	EGFL7	ensembl_havana	protein_coding	OTTHUMG00000020938	4	2.02292	0.0215405
9	136670602..136670686	MIR126	ensembl	ENSG00000199161	1	MIR126	ensembl	miRNA			1.65852	0.048606
9	complement(136673143..136687423)	AGPAT2	ensembl_havana	ENSG00000169692	12	AGPAT2	ensembl_havana	protein_coding	OTTHUMG00000020936	2	2.29746	0.0107962
9	136712570..136724050	FAM69B	ensembl_havana	ENSG00000165716	9	FAM69B	ensembl_havana	protein_coding	OTTHUMG00000020940	1	2.15155	0.0157166
9	complement(136721366..136728184)	SNHG7	havana	ENSG00000233016	6	SNHG7	havana	antisense	OTTHUMG00000020949	1	2.18085	0.0145972
9	complement(136728953..136729855)	RP11-216L13.21	havana	ENSG00000274356	1	RP11-216L13.21	havana	unprocessed_pseudogene	OTTHUMG00000187869	1	3.30064	0.000482326
9	complement(136738167..136743356)	LCN10	ensembl_havana	ENSG00000187922	13	LCN10	ensembl_havana	protein_coding	OTTHUMG00000150428	2	2.45421	0.00705976
9	complement(136738167..136748453)	RP11-216L13.16	havana	ENSG00000204003	8	RP11-216L13.16	havana	protein_coding	OTTHUMG00000180116	1	2.20976	0.013561
9	complement(136754386..136758543)	LCN8	ensembl_havana	ENSG00000204001	9	LCN8	ensembl_havana	protein_coding	OTTHUMG00000020942	1	2.36836	0.0089336
9	complement(136759634..136766255)	LCN15	ensembl_havana	ENSG00000177984	6	LCN15	ensembl_havana	protein_coding	OTTHUMG00000020943	2	1.90465	0.0284127
9	136779939..136780218	ATP6V1G1P3	havana	ENSG00000224662	2	ATP6V1G1P3	havana	processed_pseudogene	OTTHUMG00000020944	2	1.81008	0.0351417
9	136791355..136793257	TMEM141	ensembl_havana	ENSG00000244187	7	TMEM141	ensembl_havana	protein_coding	OTTHUMG00000020945	8	2.40609	0.00806204
9	136791379..136800595	RP11-216L13.17	havana	ENSG00000272896	1	RP11-216L13.17	havana	protein_coding	OTTHUMG00000186332	2	2.20131	0.0138572
9	136796350..136807741	CCDC183	ensembl_havana	ENSG00000213213	13	CCDC183	ensembl_havana	protein_coding	OTTHUMG00000159445	2	2.14757	0.0158739
9	136799223..136810042	RP11-216L13.19	havana	ENSG00000273066	5	RP11-216L13.19	havana	processed_transcript	OTTHUMG00000186354	1	1.89261	0.029205
9	136800366..136829466	RP11-216L13.18	havana	ENSG00000272679	1	RP11-216L13.18	havana	processed_transcript	OTTHUMG00000186334	1	1.91061	0.0280272
9	complement(136803927..136808848)	CCDC183-AS1	havana	ENSG00000228544	1	CCDC183-AS1	havana	antisense	OTTHUMG00000020946	1	2.14245	0.0160785
9	136807922..136957733	RABL6	ensembl_havana	ENSG00000196642	15	RABL6	ensembl_havana	protein_coding	OTTHUMG00000020947	8	2.08061	0.0187347
9	complement(136812788..136815536)	NCLP1	havana	ENSG00000213212	3	NCLP1	havana	processed_pseudogene	OTTHUMG00000020939	2	2.44801	0.00718243
9	136830957..136831023	MIR4292	ensembl	ENSG00000265806	1	MIR4292	ensembl	miRNA			2.46975	0.00676029
9	136848724..136851027	PHPT1	ensembl_havana	ENSG00000054148	17	PHPT1	ensembl_havana	protein_coding	OTTHUMG00000020950	2	2.26751	0.0116795
9	136850943..136860799	MAMDC4	ensembl_havana	ENSG00000177943	13	MAMDC4	ensembl_havana	protein_coding	OTTHUMG00000020951	7	2.3794	0.00867034
9	complement(136862119..136866286)	EDF1	ensembl_havana	ENSG00000107223	12	EDF1	ensembl_havana	protein_coding	OTTHUMG00000020948	1	1.85455	0.0318305
9	136881912..136926607	TRAF2	ensembl_havana	ENSG00000127191	17	TRAF2	ensembl_havana	protein_coding	OTTHUMG00000020952	2	2.20744	0.0136416
9	136935840..136937161	RP11-229P13.2	havana	ENSG00000213590	2	RP11-229P13.2	havana	processed_pseudogene	OTTHUMG00000020966	1	1.83988	0.0328931
9	complement(136937169..136937988)	RP11-229P13.25	havana	ENSG00000260190	1	RP11-229P13.25	havana	sense_overlapping	OTTHUMG00000175609	1	1.99011	0.0232896
9	complement(136940435..136944696)	FBXW5	ensembl_havana	ENSG00000159069	13	FBXW5	ensembl_havana	protein_coding	OTTHUMG00000020967	3	2.26806	0.0116629
9	136945246..136946974	C8G	ensembl_havana	ENSG00000176919	11	C8G	ensembl_havana	protein_coding	OTTHUMG00000020955	1	2.56598	0.0051442
9	136949551..136955497	LCN12	ensembl_havana	ENSG00000184925	11	LCN12	ensembl_havana	protein_coding	OTTHUMG00000020968	4	1.83815	0.0330204
9	136969243..136971990	PRR31	ensembl_havana	ENSG00000198454	2	PRR31	ensembl_havana	lincRNA	OTTHUMG00000020969	1	2.11595	0.0171747
9	136975094..136976981	RP11-229P13.19	havana	ENSG00000238268	2	RP11-229P13.19	havana	lincRNA	OTTHUMG00000020963	2	1.91822	0.0275417
9	136977505..136985435	PTGDS	ensembl_havana	ENSG00000107317	11	PTGDS	ensembl_havana	protein_coding	OTTHUMG00000020957	4	1.89376	0.0291285
9	136981904..136986410	LCNL1	ensembl_havana	ENSG00000214402	6	LCNL1	ensembl_havana	protein_coding	OTTHUMG00000159546	1	1.7289	0.0419131
9	136992418..136993984	C9orf142	ensembl_havana	ENSG00000148362	10	C9orf142	ensembl_havana	protein_coding	OTTHUMG00000020971	2	2.35226	0.00932983
9	complement(137007227..137028922)	ABCA2	ensembl_havana	ENSG00000107331	16	ABCA2	ensembl_havana	protein_coding	OTTHUMG00000020958	5	1.69471	0.0450651
9	137027464..137037957	C9orf139	ensembl_havana	ENSG00000180539	7	C9orf139	ensembl_havana	antisense	OTTHUMG00000020959	3	2.09074	0.0182757
9	complement(137030174..137033010)	FUT7	ensembl_havana	ENSG00000180549	7	FUT7	ensembl_havana	protein_coding	OTTHUMG00000020964	1	2.08524	0.0185239
9	complement(137031241..137040436)	RP11-229P13.27	havana	ENSG00000279073	3	RP11-229P13.27	havana	protein_coding	OTTHUMG00000189401	1	2.06129	0.0196376
9	complement(137039470..137046203)	NPDC1	ensembl_havana	ENSG00000107281	9	NPDC1	ensembl_havana	protein_coding	OTTHUMG00000020956	3	1.98314	0.0236757
9	complement(137048098..137054045)	ENTPD2	ensembl_havana	ENSG00000054179	11	ENTPD2	ensembl_havana	protein_coding	OTTHUMG00000020953	4	2.16349	0.0152518
9	137052662..137053375	RP11-229P13.15	havana	ENSG00000236394	2	RP11-229P13.15	havana	antisense	OTTHUMG00000020960	2	2.13068	0.0165579
9	137057663..137062461	RP11-229P13.22	havana	ENSG00000229257	2	RP11-229P13.22	havana	antisense	OTTHUMG00000020974	2	1.88757	0.0295419
9	complement(137062124..137070588)	SAPCD2	ensembl_havana	ENSG00000186193	8	SAPCD2	ensembl_havana	protein_coding	OTTHUMG00000020961	3	2.20059	0.0138825
9	137063535..137064581	RP11-229P13.23	havana	ENSG00000231864	2	RP11-229P13.23	havana	antisense	OTTHUMG00000020975	2	2.48969	0.00639279
9	137077501..137084539	UAP1L1	ensembl_havana	ENSG00000197355	10	UAP1L1	ensembl_havana	protein_coding	OTTHUMG00000020962	4	2.33716	0.00971537
9	complement(137084946..137086817)	MAN1B1-AS1	havana	ENSG00000268996	3	MAN1B1-AS1	havana	antisense	OTTHUMG00000187259	3	2.02216	0.02158
9	137086927..137109187	MAN1B1	ensembl_havana	ENSG00000177239	14	MAN1B1	ensembl_havana	protein_coding	OTTHUMG00000020978	5	2.39599	0.00828773
9	137094345..137094430	SNORD62	ensembl	ENSG00000199411	1	SNORD62	ensembl	snoRNA			1.78673	0.0369904
9	complement(137110542..137115177)	DPP7	ensembl_havana	ENSG00000176978	13	DPP7	ensembl_havana	protein_coding	OTTHUMG00000020977	2	1.76848	0.0384902
9	137138390..137168762	GRIN1	ensembl_havana	ENSG00000176884	14	GRIN1	ensembl_havana	protein_coding	OTTHUMG00000020976	6	1.77757	0.037737
9	complement(137168854..137171984)	RP11-350O14.18	havana	ENSG00000261793	1	RP11-350O14.18	havana	protein_coding	OTTHUMG00000176413	2	1.78546	0.0370931
9	complement(137169186..137169270)	MIR3621	ensembl	ENSG00000263697	1	MIR3621	ensembl	miRNA			1.6592	0.048538
9	complement(137170858..137172409)	TMEM210	ensembl_havana	ENSG00000185863	7	TMEM210	ensembl_havana	protein_coding	OTTHUMG00000020981	3	2.1826	0.0145326
9	complement(137174784..137188549)	ANAPC2	ensembl_havana	ENSG00000176248	8	ANAPC2	ensembl_havana	protein_coding	OTTHUMG00000020983	2	2.3281	0.00995351
9	137188647..137190370	SSNA1	ensembl_havana	ENSG00000176101	11	SSNA1	ensembl_havana	protein_coding	OTTHUMG00000020982	2	2.47731	0.00661883
9	complement(137191617..137204193)	TPRN	ensembl_havana	ENSG00000176058	11	TPRN	ensembl_havana	protein_coding	OTTHUMG00000020984	3	2.28168	0.0112542
9	complement(137204082..137205638)	TMEM203	ensembl_havana	ENSG00000187713	6	TMEM203	ensembl_havana	protein_coding	OTTHUMG00000020985	2	1.78958	0.036761
9	137205670..137217009	NDOR1	ensembl_havana	ENSG00000188566	11	NDOR1	ensembl_havana	protein_coding	OTTHUMG00000020986	4	2.28652	0.011112
9	137224635..137226311	CYSRT1	ensembl_havana	ENSG00000197191	4	CYSRT1	ensembl_havana	protein_coding	OTTHUMG00000153383	1	2.51126	0.00601509
9	137227271..137229638	RNF224	ensembl_havana	ENSG00000233198	3	RNF224	ensembl_havana	protein_coding	OTTHUMG00000187399	1	2.2486	0.012269
9	137230757..137236554	SLC34A3	ensembl_havana	ENSG00000198569	9	SLC34A3	ensembl_havana	protein_coding	OTTHUMG00000131780	1	1.9133	0.027855
9	137241213..137243707	TUBB4B	ensembl_havana	ENSG00000188229	5	TUBB4B	ensembl_havana	protein_coding	OTTHUMG00000131783	2	2.301	0.0106959
9	complement(137243584..137247770)	FAM166A	ensembl_havana	ENSG00000188163	7	FAM166A	ensembl_havana	protein_coding	OTTHUMG00000159545	2	2.49727	0.00625776
9	complement(137250219..137253497)	C9orf173-AS1	havana	ENSG00000275549	1	C9orf173-AS1	havana	antisense	OTTHUMG00000187409	1	2.28311	0.0112119
9	137251261..137253483	C9orf173	ensembl_havana	ENSG00000197768	10	C9orf173	ensembl_havana	protein_coding	OTTHUMG00000187404	3	1.909	0.0281311
9	137255173..137273546	NELFB	ensembl_havana	ENSG00000188986	4	NELFB	ensembl_havana	protein_coding	OTTHUMG00000131778	1	2.05616	0.0198834
9	137277749..137282641	TOR4A	ensembl_havana	ENSG00000198113	2	TOR4A	ensembl_havana	protein_coding	OTTHUMG00000131779	1	1.98104	0.0237933
9	137286112..137287236	RP13-122B23.9	havana	ENSG00000270259	2	RP13-122B23.9	havana	processed_pseudogene	OTTHUMG00000184711	2	2.89501	0.00189574
9	complement(137293868..137295721)	RP13-122B23.8	havana	ENSG00000260996	1	RP13-122B23.8	havana	sense_overlapping	OTTHUMG00000175633	1	2.04386	0.0204837
9	complement(137306896..137423262)	EXD3	ensembl_havana	ENSG00000187609	15	EXD3	ensembl_havana	protein_coding	OTTHUMG00000156149	3	1.898	0.0288478
9	137423350..137434406	NOXA1	ensembl_havana	ENSG00000188747	8	NOXA1	ensembl_havana	protein_coding	OTTHUMG00000131781	1	2.25621	0.0120287
9	complement(137434364..137441816)	ENTPD8	ensembl_havana	ENSG00000188833	9	ENTPD8	ensembl_havana	protein_coding	OTTHUMG00000131831	3	2.06004	0.0196974
9	complement(137450026..137450086)	MIR7114	ensembl	ENSG00000276682	1	MIR7114	ensembl	miRNA			3.15127	0.000812805
9	complement(137459953..137550534)	PNPLA7	ensembl_havana	ENSG00000130653	15	PNPLA7	ensembl_havana	protein_coding	OTTHUMG00000020990	10	2.08084	0.018724
9	137545748..137545833	AL365502.1	ensembl	ENSG00000263933	1	AL365502.1	ensembl	miRNA			1.6776	0.0467127
9	137551199..137552555	MRPL41	ensembl_havana	ENSG00000182154	7	MRPL41	ensembl_havana	protein_coding	OTTHUMG00000020987	1	1.90199	0.0285859
9	complement(137554904..137578935)	DPH7	ensembl_havana	ENSG00000148399	11	DPH7	ensembl_havana	protein_coding	OTTHUMG00000020991	1	1.71365	0.0432962
9	complement(137582079..137590490)	ZMYND19	ensembl_havana	ENSG00000165724	5	ZMYND19	ensembl_havana	protein_coding	OTTHUMG00000020992	1	2.44522	0.00723829
9	137605654..137615360	ARRDC1	ensembl_havana	ENSG00000197070	13	ARRDC1	ensembl_havana	protein_coding	OTTHUMG00000020993	3	2.33781	0.00969847
9	complement(137615332..137618906)	ARRDC1-AS1	ensembl_havana	ENSG00000203993	4	ARRDC1-AS1	ensembl_havana	antisense	OTTHUMG00000020988	2	2.02769	0.0212957
9	137618963..137870016	EHMT1	ensembl_havana	ENSG00000181090	17	EHMT1	ensembl_havana	protein_coding	OTTHUMG00000020995	8	1.79592	0.0362537
9	complement(137638128..137638408)	Metazoa_SRP	ensembl	ENSG00000274841	1	Metazoa_SRP	ensembl	misc_RNA			1.68435	0.0460573
9	137763022..137764770	EHMT1-IT1	havana	ENSG00000281796	1	EHMT1-IT1	havana	sense_intronic	OTTHUMG00000189739	1	2.22677	0.0129814
9	complement(137776539..137789235)	RP11-188C12.2	havana	ENSG00000255585	3	RP11-188C12.2	havana	transcribed_processed_pseudogene	OTTHUMG00000020996	3	1.96212	0.0248745
9	137838419..137838516	MIR602	ensembl	ENSG00000207693	1	MIR602	ensembl	miRNA			2.20939	0.0135738
9	complement(137867925..137892570)	RP11-188C12.3	havana	ENSG00000203987	2	RP11-188C12.3	havana	antisense	OTTHUMG00000180102	1	1.70015	0.0445514
9	137877789..138124624	CACNA1B	ensembl_havana	ENSG00000148408	12	CACNA1B	ensembl_havana	protein_coding	OTTHUMG00000021002	2	1.68295	0.046192
9	138129399..138129526	RP11-424E7.5	havana	ENSG00000276388	1	RP11-424E7.5	havana	unprocessed_pseudogene	OTTHUMG00000187874	1	1.84414	0.0325813
9	138137095..138143864	RP11-424E7.3	havana	ENSG00000229926	1	RP11-424E7.3	havana	unprocessed_pseudogene	OTTHUMG00000020997	1	1.7724	0.0381642
9	complement(138177426..138179774)	RP11-424E7.6	havana	ENSG00000278130	1	RP11-424E7.6	havana	unprocessed_pseudogene	OTTHUMG00000187880	1	1.84221	0.0327224
9	complement(138199933..138203325)	RP11-885N19.6	havana	ENSG00000237419	1	RP11-885N19.6	havana	lincRNA	OTTHUMG00000020999	1	1.8145	0.0348006
10	4514952..4515057	RNU6-163P	ensembl	ENSG00000207124	1	RNU6-163P	ensembl	snRNA			1.77935	0.0375909
10	7097152..7097675	RP11-393K12.2	havana	ENSG00000223581	1	RP11-393K12.2	havana	lincRNA	OTTHUMG00000017628	1	1.70217	0.0443617
10	complement(21455236..21455515)	Metazoa_SRP	ensembl	ENSG00000273566	1	Metazoa_SRP	ensembl	misc_RNA			1.68494	0.0460005
10	complement(21496562..21496641)	MIR1915	ensembl	ENSG00000222071	1	MIR1915	ensembl	miRNA			2.29082	0.010987
10	24255246..24255333	PRINS	ensembl	ENSG00000277563	1	PRINS	ensembl	misc_RNA			1.69866	0.0446914
10	complement(26159494..26159545)	AL360217.1	ensembl	ENSG00000273952	1	AL360217.1	ensembl	miRNA			2.52557	0.00577557
10	complement(28442575..28442896)	RN7SKP39	ensembl	ENSG00000222705	1	RN7SKP39	ensembl	misc_RNA			1.98539	0.0235506
10	complement(30366064..30366299)	RN7SL241P	ensembl	ENSG00000239625	3	RN7SL241P	ensembl	misc_RNA			1.93617	0.0264235
10	complement(30368597..30368665)	MIR7162	ensembl	ENSG00000276347	1	MIR7162	ensembl	miRNA			2.8005	0.00255121
10	38448689..38448949	RP11-291L22.7	havana	ENSG00000263064	2	RP11-291L22.7	havana	processed_pseudogene	OTTHUMG00000187469	1	1.95015	0.0255794
10	complement(42149310..42149549)	KSR1P1	havana	ENSG00000229485	1	KSR1P1	havana	processed_pseudogene	OTTHUMG00000018006	1	1.9033	0.0285008
10	complement(45725694..45726038)	RP11-671E7.1	havana	ENSG00000228702	1	RP11-671E7.1	havana	processed_pseudogene	OTTHUMG00000018086	1	2.13235	0.0164889
10	complement(46549044..46555530)	GPRIN2	ensembl_havana	ENSG00000204175	5	GPRIN2	ensembl_havana	protein_coding	OTTHUMG00000018107	1	3.0365	0.00119671
10	57095699..57095781	AC026393.1	ensembl	ENSG00000276818	1	AC026393.1	ensembl	miRNA			1.75879	0.0393067
10	complement(67403351..67403410)	MIR7151	ensembl	ENSG00000276866	1	MIR7151	ensembl	miRNA			1.85642	0.0316967
10	complement(69523311..69523650)	TMEM256P1	havana	ENSG00000233197	1	TMEM256P1	havana	processed_pseudogene	OTTHUMG00000018382	1	1.68242	0.0462434
10	complement(71894311..71894411)	AC073370.1	ensembl	ENSG00000278651	1	AC073370.1	ensembl	miRNA			2.03796	0.0207771
10	72180858..72180989	SNORA36	ensembl	ENSG00000200294	1	SNORA36	ensembl	snoRNA			1.9098	0.0280795
10	72189941..72190576	RP11-570G20.1	havana	ENSG00000226701	1	RP11-570G20.1	havana	processed_pseudogene	OTTHUMG00000018432	1	1.87887	0.030131
10	72220752..72220852	Y_RNA	ensembl	ENSG00000200170	1	Y_RNA	ensembl	misc_RNA			1.77057	0.0383159
10	73428667..73428736	AL353731.1	ensembl	ENSG00000266344	1	AL353731.1	ensembl	miRNA			2.45304	0.00708275
10	73706490..73706613	RNA5SP320	ensembl	ENSG00000252072	1	RNA5SP320	ensembl	rRNA			1.71221	0.0434287
10	complement(73740538..73740823)	RP11-574K11.27	havana	ENSG00000270808	1	RP11-574K11.27	havana	processed_pseudogene	OTTHUMG00000184747	1	2.14134	0.0161234
10	73791218..73791490	RP11-574K11.26	havana	ENSG00000280238	1	RP11-574K11.26	havana	TEC	OTTHUMG00000184284	1	1.79021	0.0367099
10	complement(95173085..95173187)	RP11-310E22.6	havana	ENSG00000274691	1	RP11-310E22.6	havana	unprocessed_pseudogene	OTTHUMG00000187856	1	2.32967	0.0099119
10	102591524..102591630	RNU6-43P	ensembl	ENSG00000207029	1	RNU6-43P	ensembl	snRNA			1.85315	0.0319304
10	complement(103394253..103394401)	MIR1307	ensembl	ENSG00000221767	1	MIR1307	ensembl	miRNA			1.92112	0.0273582
10	complement(104048089..104048186)	MIR936	ensembl	ENSG00000216083	1	MIR936	ensembl	miRNA			2.12882	0.0166348
10	complement(110936622..110937233)	RPL13AP6	havana	ENSG00000234118	1	RPL13AP6	havana	processed_pseudogene	OTTHUMG00000019049	1	1.68008	0.0464704
10	118643760..118644198	TOMM22P5	havana	ENSG00000225155	4	TOMM22P5	havana	processed_pseudogene	OTTHUMG00000019135	2	1.85626	0.0317086
10	119958513..119958592	MIR4682	ensembl	ENSG00000265370	1	MIR4682	ensembl	miRNA			1.94486	0.0258959
10	complement(125718771..125719365)	RP11-383C5.5	havana	ENSG00000234134	1	RP11-383C5.5	havana	sense_intronic	OTTHUMG00000019232	1	2.0762	0.0189375
10	complement(125890566..125890678)	RNU2-42P	ensembl	ENSG00000222629	1	RNU2-42P	ensembl	snRNA			1.64713	0.0497657
10	complement(133344643..133344906)	BANF1P2	havana	ENSG00000230306	1	BANF1P2	havana	processed_pseudogene	OTTHUMG00000019314	1	1.76711	0.0386052
10	complement(133497551..133497636)	AL161645.1	ensembl	ENSG00000266547	1	AL161645.1	ensembl	miRNA			2.43816	0.00738103
10	complement(133657235..133660635)	CLUHP5	havana	ENSG00000230468	1	CLUHP5	havana	unprocessed_pseudogene	OTTHUMG00000019331	1	1.88552	0.0296798
11	complement(9090312..9090379)	MIR5691	ensembl	ENSG00000264984	1	MIR5691	ensembl	miRNA			2.14879	0.0158257
11	complement(20568317..20568384)	AC090707.1	ensembl	ENSG00000276401	1	AC090707.1	ensembl	miRNA			1.82412	0.0340669
11	46238382..46239267	CTD-2589M5.5	havana	ENSG00000254639	1	CTD-2589M5.5	havana	lincRNA	OTTHUMG00000166909	1	1.77765	0.0377303
11	46376402..46376484	MIR4688	ensembl	ENSG00000264102	1	MIR4688	ensembl	miRNA			2.22373	0.0130834
11	complement(47191181..47191542)	RP11-390K5.1	havana	ENSG00000243802	2	RP11-390K5.1	havana	processed_pseudogene	OTTHUMG00000158381	2	1.7682	0.0385139
11	47400970..47401042	MIR4487	ensembl	ENSG00000264583	1	MIR4487	ensembl	miRNA			1.68103	0.046379
11	55279949..55280289	RP11-72M10.8	havana	ENSG00000255110	1	RP11-72M10.8	havana	unprocessed_pseudogene	OTTHUMG00000167392	1	1.70544	0.0440561
11	57641198..57641286	MIR130A	ensembl	ENSG00000208009	1	MIR130A	ensembl	miRNA			2.10001	0.017864
11	complement(58227882..58228918)	OR10Q1	ensembl_havana	ENSG00000180475	4	OR10Q1	ensembl_havana	protein_coding	OTTHUMG00000167542	1	1.77463	0.0379791
11	complement(59263389..59263802)	SLC25A47P1	havana	ENSG00000254799	1	SLC25A47P1	havana	processed_pseudogene	OTTHUMG00000167415	1	2.1123	0.0173304
11	complement(59561146..59566074)	AP000442.4	havana	ENSG00000255008	2	AP000442.4	havana	lincRNA	OTTHUMG00000167421	2	1.71315	0.0433423
11	complement(60835996..60842965)	RP11-804A23.2	havana	ENSG00000255959	1	RP11-804A23.2	havana	antisense	OTTHUMG00000167704	1	1.8083	0.0352797
11	complement(60841806..60851081)	RP11-804A23.4	havana	ENSG00000256813	1	RP11-804A23.4	havana	antisense	OTTHUMG00000167705	1	1.91185	0.0279476
11	60842071..60851081	CCDC86	ensembl_havana	ENSG00000110104	11	CCDC86	ensembl_havana	protein_coding	OTTHUMG00000167706	2	2.02087	0.0216466
11	complement(60850940..60855971)	PTGDR2	ensembl_havana	ENSG00000183134	4	PTGDR2	ensembl_havana	protein_coding	OTTHUMG00000167796	1	1.71153	0.0434919
11	60867562..60875693	ZP1	ensembl_havana	ENSG00000149506	10	ZP1	ensembl_havana	protein_coding	OTTHUMG00000167797	2	2.28067	0.0112839
11	complement(60913166..60914052)	RP11-881M11.1	havana	ENSG00000256944	1	RP11-881M11.1	havana	antisense	OTTHUMG00000167800	1	1.97656	0.0240458
11	60913874..60923443	TMEM109	ensembl_havana	ENSG00000110108	9	TMEM109	ensembl_havana	protein_coding	OTTHUMG00000167801	1	1.652	0.0492668
11	complement(60918469..60925397)	RP11-881M11.4	havana	ENSG00000256196	1	RP11-881M11.4	havana	antisense	OTTHUMG00000167802	1	1.66492	0.0479641
11	60924463..60937159	TMEM132A	ensembl_havana	ENSG00000006118	14	TMEM132A	ensembl_havana	protein_coding	OTTHUMG00000167803	1	1.99486	0.0230291
11	complement(60937083..60952530)	SLC15A3	ensembl_havana	ENSG00000110446	9	SLC15A3	ensembl_havana	protein_coding	OTTHUMG00000167804	3	1.72614	0.0421609
11	60971680..61020377	CD6	ensembl_havana	ENSG00000013725	14	CD6	ensembl_havana	protein_coding	OTTHUMG00000167823	1	1.6935	0.0451802
11	complement(60985061..60985167)	RNU6-933P	ensembl	ENSG00000207153	1	RNU6-933P	ensembl	snRNA			1.76582	0.0387126
11	61055737..61067535	RP11-881M11.8	havana	ENSG00000256733	1	RP11-881M11.8	havana	lincRNA	OTTHUMG00000167824	1	1.65629	0.0488318
11	61102395..61127852	CD5	ensembl_havana	ENSG00000110448	10	CD5	ensembl_havana	protein_coding	OTTHUMG00000167825	2	1.85856	0.0315448
11	complement(61143380..61145464)	AP000437.3	havana	ENSG00000279549	1	AP000437.3	havana	TEC	OTTHUMG00000168262	1	1.67883	0.0465922
11	complement(61258286..61295424)	VWCE	ensembl_havana	ENSG00000167992	12	VWCE	ensembl_havana	protein_coding	OTTHUMG00000168208	3	1.86128	0.0313524
11	61333210..61353295	TKFC	ensembl_havana	ENSG00000149476	14	TKFC	ensembl_havana	protein_coding	OTTHUMG00000168076	4	2.01319	0.0220473
11	complement(61348745..61362299)	CYB561A3	ensembl_havana	ENSG00000162144	9	CYB561A3	ensembl_havana	protein_coding	OTTHUMG00000157187	6	1.87251	0.0305681
11	61352244..61354477	RP11-286N22.14	havana	ENSG00000279246	1	RP11-286N22.14	havana	TEC	OTTHUMG00000168278	1	1.93231	0.0266605
11	61391687..61398863	TMEM216	ensembl_havana	ENSG00000187049	9	TMEM216	ensembl_havana	protein_coding	OTTHUMG00000168146	5	1.78146	0.0374184
11	complement(61426448..61427325)	RP11-286N22.6	havana	ENSG00000279632	1	RP11-286N22.6	havana	TEC	OTTHUMG00000168147	1	1.73677	0.0412143
11	61429220..61485822	RP11-286N22.8	havana	ENSG00000256591	5	RP11-286N22.8	havana	protein_coding	OTTHUMG00000168148	4	1.71608	0.0430733
11	61444149..61444423	RN7SL23P	ensembl	ENSG00000240823	3	RN7SL23P	ensembl	misc_RNA			2.35137	0.00935213
11	61481120..61490931	PPP1R32	ensembl_havana	ENSG00000162148	10	PPP1R32	ensembl_havana	protein_coding	OTTHUMG00000168176	2	2.16818	0.0150726
11	61496440..61500076	RP11-286N22.10	havana	ENSG00000255931	1	RP11-286N22.10	havana	lincRNA	OTTHUMG00000168177	1	1.97829	0.023948
11	61508800..61511018	LRRC10B	ensembl_havana	ENSG00000204950	3	LRRC10B	ensembl_havana	protein_coding	OTTHUMG00000168178	1	1.82367	0.0341008
11	complement(61515313..61581148)	SYT7	ensembl_havana	ENSG00000011347	9	SYT7	ensembl_havana	protein_coding	OTTHUMG00000168199	1	1.83749	0.0330691
11	complement(61525708..61526602)	RP11-286N22.16	havana	ENSG00000279878	1	RP11-286N22.16	havana	TEC	OTTHUMG00000168281	1	2.30967	0.0104532
11	complement(61539516..61542259)	RP11-794G24.1	havana	ENSG00000256443	1	RP11-794G24.1	havana	lincRNA	OTTHUMG00000168200	1	1.73482	0.0413866
11	61588494..61607550	RP11-855O10.2	havana	ENSG00000250230	2	RP11-855O10.2	havana	lincRNA	OTTHUMG00000168159	1	1.92444	0.0271499
11	61615036..61639449	RPLP0P2	havana	ENSG00000243742	5	RPLP0P2	havana	transcribed_processed_pseudogene	OTTHUMG00000158396	1	1.95275	0.0254244
11	complement(61654665..61655702)	RP11-855O10.3	havana	ENSG00000255947	1	RP11-855O10.3	havana	lincRNA	OTTHUMG00000168169	1	1.79634	0.0362204
11	61680433..61747001	DAGLA	ensembl_havana	ENSG00000134780	9	DAGLA	ensembl_havana	protein_coding	OTTHUMG00000168160	1	2.08267	0.0186408
11	complement(61746493..61757655)	DKFZP434K028	ensembl_havana	ENSG00000124915	10	DKFZP434K028	ensembl_havana	lincRNA	OTTHUMG00000168170	1	2.03773	0.0207884
11	61752642..61788518	MYRF	ensembl_havana	ENSG00000124920	13	MYRF	ensembl_havana	protein_coding	OTTHUMG00000168161	2	2.04622	0.0203672
11	complement(61768501..61792802)	TMEM258	ensembl_havana	ENSG00000134825	13	TMEM258	ensembl_havana	protein_coding	OTTHUMG00000168172	1	2.01795	0.021798
11	61792637..61797244	FEN1	ensembl_havana	ENSG00000168496	3	FEN1	ensembl_havana	protein_coding	OTTHUMG00000168162	2	1.85562	0.0317537
11	61792980..61867354	FADS2	ensembl_havana	ENSG00000134824	13	FADS2	ensembl_havana	protein_coding	OTTHUMG00000163794	3	1.79928	0.0359873
11	complement(61799625..61829318)	FADS1	ensembl_havana	ENSG00000149485	16	FADS1	ensembl_havana	protein_coding	OTTHUMG00000157155	5	1.64745	0.0497323
11	complement(61815161..61815240)	MIR1908	ensembl	ENSG00000222326	1	MIR1908	ensembl	miRNA			2.10944	0.0174534
11	complement(61873519..61892051)	FADS3	ensembl_havana	ENSG00000221968	8	FADS3	ensembl_havana	protein_coding	OTTHUMG00000167500	3	1.75995	0.0392077
11	complement(61878216..61878278)	MIR6746	ensembl	ENSG00000277892	1	MIR6746	ensembl	miRNA			2.58872	0.0048166
11	complement(61897301..61920269)	RAB3IL1	ensembl_havana	ENSG00000167994	11	RAB3IL1	ensembl_havana	protein_coding	OTTHUMG00000167524	1	1.96504	0.0247048
11	61949821..61965515	BEST1	ensembl_havana	ENSG00000167995	15	BEST1	ensembl_havana	protein_coding	OTTHUMG00000167469	3	1.82612	0.0339163
11	complement(61959718..61967660)	FTH1	ensembl_havana	ENSG00000167996	15	FTH1	ensembl_havana	protein_coding	OTTHUMG00000166217	4	1.80195	0.0357767
11	61967794..61969490	RP11-810P12.7	havana	ENSG00000279491	1	RP11-810P12.7	havana	TEC	OTTHUMG00000187461	1	2.12301	0.0168765
11	complement(62072882..62073052)	RP11-810P12.6	havana	ENSG00000254424	1	RP11-810P12.6	havana	processed_pseudogene	OTTHUMG00000167501	1	1.72483	0.0422793
11	62123973..62153163	INCENP	ensembl_havana	ENSG00000149503	12	INCENP	ensembl_havana	protein_coding	OTTHUMG00000167470	3	1.86805	0.0308775
11	62169293..62169828	EEF1DP8	havana	ENSG00000236607	3	EEF1DP8	havana	processed_pseudogene	OTTHUMG00000167503	1	2.77771	0.00273718
11	62190216..62193539	SCGB1D1	ensembl_havana	ENSG00000168515	3	SCGB1D1	ensembl_havana	protein_coding	OTTHUMG00000167505	1	1.77124	0.0382601
11	62242210..62244808	SCGB1D2	ensembl_havana	ENSG00000124935	3	SCGB1D2	ensembl_havana	protein_coding	OTTHUMG00000167508	1	1.72586	0.0421865
11	complement(62296277..62299064)	SCGB1D4	ensembl_havana	ENSG00000197745	2	SCGB1D4	ensembl_havana	protein_coding	OTTHUMG00000167510	2	2.15903	0.015424
11	complement(62336911..62338090)	RP11-703H8.7	havana	ENSG00000255118	1	RP11-703H8.7	havana	antisense	OTTHUMG00000167512	1	2.96928	0.00149248
11	62371146..62373168	RCC2P6	havana	ENSG00000254454	2	RCC2P6	havana	processed_pseudogene	OTTHUMG00000167514	2	1.99996	0.0227523
11	complement(62391516..62393372)	CTD-2531D15.5	havana	ENSG00000255126	1	CTD-2531D15.5	havana	antisense	OTTHUMG00000167525	1	1.72775	0.0420162
11	62405103..62423195	SCGB1A1	ensembl_havana	ENSG00000149021	6	SCGB1A1	ensembl_havana	protein_coding	OTTHUMG00000167526	2	1.90163	0.0286096
11	complement(62421845..62426724)	CTD-2531D15.4	havana	ENSG00000255446	1	CTD-2531D15.4	havana	antisense	OTTHUMG00000167527	1	1.93595	0.0264368
11	complement(62433542..62556235)	AHNAK	ensembl_havana	ENSG00000124942	13	AHNAK	ensembl_havana	protein_coding	OTTHUMG00000167558	5	1.69977	0.0445874
11	62537312..62542018	RP11-864I4.3	havana	ENSG00000250659	2	RP11-864I4.3	havana	antisense	OTTHUMG00000167718	1	1.92008	0.0274237
11	62545999..62547699	RP11-864I4.4	havana	ENSG00000257058	1	RP11-864I4.4	havana	antisense	OTTHUMG00000167749	1	2.05218	0.0200759
11	complement(62559601..62574086)	EEF1G	ensembl_havana	ENSG00000254772	9	EEF1G	ensembl_havana	protein_coding	OTTHUMG00000167567	1	1.68796	0.0457098
11	complement(62559603..62591531)	RP11-864I4.1	havana	ENSG00000255508	7	RP11-864I4.1	havana	protein_coding	OTTHUMG00000167559	2	1.6912	0.0453997
11	complement(62575045..62592177)	TUT1	ensembl_havana	ENSG00000149016	15	TUT1	ensembl_havana	protein_coding	OTTHUMG00000158564	3	1.65982	0.0484749
11	complement(62602218..62612765)	EML3	ensembl_havana	ENSG00000149499	11	EML3	ensembl_havana	protein_coding	OTTHUMG00000149817	8	1.947	0.0257672
11	62606161..62606405	RP11-831H9.3	havana	ENSG00000254964	1	RP11-831H9.3	havana	antisense	OTTHUMG00000167544	1	2.02896	0.021231
11	62611722..62615120	ROM1	ensembl_havana	ENSG00000149489	8	ROM1	ensembl_havana	protein_coding	OTTHUMG00000167528	2	2.02294	0.0215397
11	complement(62615296..62622175)	B3GAT3	ensembl_havana	ENSG00000149541	9	B3GAT3	ensembl_havana	protein_coding	OTTHUMG00000167685	1	1.96737	0.0245702
11	complement(62624826..62646726)	GANAB	ensembl_havana	ENSG00000089597	16	GANAB	ensembl_havana	protein_coding	OTTHUMG00000167696	3	1.7952	0.0363107
11	complement(62646848..62653302)	INTS5	ensembl_havana	ENSG00000185085	2	INTS5	ensembl_havana	protein_coding	OTTHUMG00000167605	1	2.59523	0.00472634
11	complement(62649694..62665178)	RP11-831H9.11	havana	ENSG00000255432	1	RP11-831H9.11	havana	protein_coding	OTTHUMG00000167606	1	1.91981	0.0274412
11	complement(62662816..62665217)	C11orf98	ensembl_havana	ENSG00000278615	4	C11orf98	ensembl_havana	protein_coding	OTTHUMG00000167588	6	1.67996	0.0464825
11	complement(62662817..62672255)	LBHD1	ensembl_havana	ENSG00000162194	12	LBHD1	ensembl_havana	protein_coding	OTTHUMG00000187541	3	1.81163	0.0350219
11	62665422..62665570	SNORA57	ensembl	ENSG00000206597	1	SNORA57	ensembl	snoRNA			3.08169	0.00102916
11	62670273..62673687	UQCC3	ensembl_havana	ENSG00000204922	4	UQCC3	ensembl_havana	protein_coding	OTTHUMG00000167546	2	1.94231	0.0260499
11	complement(62676498..62679117)	UBXN1	ensembl_havana	ENSG00000162191	13	UBXN1	ensembl_havana	protein_coding	OTTHUMG00000167580	1	1.91332	0.0278535
11	complement(62686402..62689899)	LRRN4CL	ensembl_havana	ENSG00000177363	4	LRRN4CL	ensembl_havana	protein_coding	OTTHUMG00000167581	1	2.0701	0.0192213
11	complement(62690275..62709845)	BSCL2	ensembl_havana	ENSG00000168000	14	BSCL2	ensembl_havana	protein_coding	OTTHUMG00000150624	5	1.87421	0.0304505
11	complement(62690275..62727384)	HNRNPUL2-BSCL2	havana	ENSG00000234857	2	HNRNPUL2-BSCL2	havana	protein_coding	OTTHUMG00000167772	1	1.72449	0.0423099
11	62707658..62709201	GNG3	ensembl_havana	ENSG00000162188	5	GNG3	ensembl_havana	protein_coding	OTTHUMG00000167560	1	2.16032	0.015374
11	62728069..62740293	TTC9C	ensembl_havana	ENSG00000162222	13	TTC9C	ensembl_havana	protein_coding	OTTHUMG00000167607	2	1.68338	0.0461503
11	complement(62748319..62754188)	ZBTB3	ensembl_havana	ENSG00000185670	7	ZBTB3	ensembl_havana	protein_coding	OTTHUMG00000167608	2	1.90945	0.0281018
11	62761544..62766710	POLR2G	ensembl_havana	ENSG00000168002	11	POLR2G	ensembl_havana	protein_coding	OTTHUMG00000167609	1	1.66627	0.0478299
11	62771303..62787342	TAF6L	ensembl_havana	ENSG00000162227	7	TAF6L	ensembl_havana	protein_coding	OTTHUMG00000167610	1	1.7316	0.0416728
11	complement(62771629..62792021)	TMEM223	ensembl_havana	ENSG00000168569	7	TMEM223	ensembl_havana	protein_coding	OTTHUMG00000167693	1	1.92634	0.0270308
11	62787415..62790405	TMEM179B	ensembl_havana	ENSG00000185475	8	TMEM179B	ensembl_havana	protein_coding	OTTHUMG00000167611	3	2.06644	0.0193936
11	complement(62792702..62792771)	MIR6514	ensembl	ENSG00000274066	1	MIR6514	ensembl	miRNA			2.408	0.0080201
11	62832234..62834043	RP11-727F15.9	havana	ENSG00000256690	1	RP11-727F15.9	havana	antisense	OTTHUMG00000167742	1	1.89445	0.0290828
11	complement(62832342..62841809)	WDR74	ensembl_havana	ENSG00000133316	15	WDR74	ensembl_havana	protein_coding	OTTHUMG00000167695	3	1.94324	0.0259937
11	complement(62908679..62921807)	CHRM1	ensembl_havana	ENSG00000168539	3	CHRM1	ensembl_havana	protein_coding	OTTHUMG00000167765	1	1.93496	0.0264975
11	62909546..62918361	AP000438.2	havana	ENSG00000257002	1	AP000438.2	havana	antisense	OTTHUMG00000167766	1	1.94797	0.025709
11	complement(62935982..62936234)	RN7SL259P	ensembl	ENSG00000241082	3	RN7SL259P	ensembl	misc_RNA			2.82631	0.00235437
11	complement(63115880..63116338)	RPL29P22	havana	ENSG00000239924	1	RPL29P22	havana	processed_pseudogene	OTTHUMG00000158399	2	1.83188	0.0334848
11	63243085..63244004	CCND2P1	havana	ENSG00000256847	1	CCND2P1	havana	processed_pseudogene	OTTHUMG00000167849	1	2.14271	0.016068
11	63506084..63516774	LGALS12	ensembl_havana	ENSG00000133317	14	LGALS12	ensembl_havana	protein_coding	OTTHUMG00000167807	2	2.04182	0.0205849
11	63838928..63911019	MARK2	ensembl_havana	ENSG00000072518	20	MARK2	ensembl_havana	protein_coding	OTTHUMG00000160504	6	3.17756	0.00074261
11	complement(63882587..63882685)	RNU6-1306P	ensembl	ENSG00000202089	1	RNU6-1306P	ensembl	snRNA			2.72873	0.00317894
11	complement(63911221..63916844)	RCOR2	ensembl_havana	ENSG00000167771	5	RCOR2	ensembl_havana	protein_coding	OTTHUMG00000150472	2	3.10474	0.000952235
11	63938959..63957328	NAA40	ensembl_havana	ENSG00000110583	12	NAA40	ensembl_havana	protein_coding	OTTHUMG00000167784	3	2.58212	0.00490977
11	63974607..63976543	COX8A	ensembl_havana	ENSG00000176340	3	COX8A	ensembl_havana	protein_coding	OTTHUMG00000167785	1	3.33723	0.000423097
11	63974620..63988346	AP000721.4	havana	ENSG00000256100	1	AP000721.4	havana	protein_coding	OTTHUMG00000167909	2	2.99153	0.00138789
11	63978006..63978080	AP000721.1	ensembl	ENSG00000278375	1	AP000721.1	ensembl	miRNA			3.53818	0.000201449
11	63985853..64001811	OTUB1	ensembl_havana	ENSG00000167770	11	OTUB1	ensembl_havana	protein_coding	OTTHUMG00000167786	2	2.5548	0.00531242
11	complement(63998558..64166106)	MACROD1	ensembl_havana	ENSG00000133315	10	MACROD1	ensembl_havana	protein_coding	OTTHUMG00000167843	2	2.63208	0.00424317
11	64035970..64103653	RP11-21A7A.2	havana	ENSG00000256824	1	RP11-21A7A.2	havana	antisense	OTTHUMG00000167787	1	2.60706	0.00456621
11	64081690..64087175	RP11-21A7A.4	havana	ENSG00000256481	1	RP11-21A7A.4	havana	antisense	OTTHUMG00000167917	1	2.37018	0.00888966
11	64103188..64119173	FLRT1	ensembl_havana	ENSG00000126500	3	FLRT1	ensembl_havana	protein_coding	OTTHUMG00000167788	2	2.58267	0.00490198
11	complement(64118272..64119210)	RP11-21A7A.3	havana	ENSG00000256341	1	RP11-21A7A.3	havana	antisense	OTTHUMG00000167910	1	3.07653	0.00104711
11	64185272..64204543	STIP1	ensembl_havana	ENSG00000168439	16	STIP1	ensembl_havana	protein_coding	OTTHUMG00000167789	6	2.28501	0.0111562
11	64206678..64223886	FERMT3	ensembl_havana	ENSG00000149781	12	FERMT3	ensembl_havana	protein_coding	OTTHUMG00000167790	7	2.75541	0.00293093
11	complement(64223799..64226254)	TRPT1	ensembl_havana	ENSG00000149743	13	TRPT1	ensembl_havana	protein_coding	OTTHUMG00000167844	5	2.81811	0.00241534
11	64225941..64230686	NUDT22	ensembl_havana	ENSG00000149761	8	NUDT22	ensembl_havana	protein_coding	OTTHUMG00000167791	5	2.94252	0.00162775
11	complement(64229214..64234352)	RP11-783K16.14	havana	ENSG00000256116	1	RP11-783K16.14	havana	antisense	OTTHUMG00000167845	2	2.93754	0.00165411
11	64230278..64234286	DNAJC4	ensembl_havana	ENSG00000110011	13	DNAJC4	ensembl_havana	protein_coding	OTTHUMG00000167792	5	3.02736	0.00123352
11	64234538..64238793	VEGFB	ensembl_havana	ENSG00000173511	9	VEGFB	ensembl_havana	protein_coding	OTTHUMG00000167813	3	2.1744	0.0148377
11	64241003..64244132	FKBP2	ensembl_havana	ENSG00000173486	12	FKBP2	ensembl_havana	protein_coding	OTTHUMG00000167814	3	2.5709	0.00507173
11	complement(64244480..64246941)	PPP1R14B	ensembl_havana	ENSG00000173457	10	PPP1R14B	ensembl_havana	protein_coding	OTTHUMG00000167846	3	2.27872	0.0113418
11	64245964..64248217	RP11-783K16.5	havana	ENSG00000256940	1	RP11-783K16.5	havana	antisense	OTTHUMG00000167815	1	2.97213	0.00147869
11	complement(64246939..64249494)	RP11-783K16.13	havana	ENSG00000257086	1	RP11-783K16.13	havana	lincRNA	OTTHUMG00000167847	2	3.14226	0.000838235
11	64251523..64269150	PLCB3	ensembl_havana	ENSG00000149782	11	PLCB3	ensembl_havana	protein_coding	OTTHUMG00000167816	1	2.73387	0.00312972
11	complement(64269830..64284704)	BAD	ensembl_havana	ENSG00000002330	13	BAD	ensembl_havana	protein_coding	OTTHUMG00000134302	3	2.79822	0.00256923
11	64270062..64289500	GPR137	ensembl_havana	ENSG00000173264	13	GPR137	ensembl_havana	protein_coding	OTTHUMG00000167817	6	2.62714	0.00430532
11	64291302..64300031	KCNK4	ensembl_havana	ENSG00000182450	12	KCNK4	ensembl_havana	protein_coding	OTTHUMG00000168006	2	2.14002	0.0161765
11	64291722..64304769	RP11-783K16.10	ensembl_havana	ENSG00000257069	5	RP11-783K16.10	ensembl_havana	processed_transcript	OTTHUMG00000167818	4	2.43878	0.00736837
11	64296037..64296138	Y_RNA	ensembl	ENSG00000207024	1	Y_RNA	ensembl	misc_RNA			2.04086	0.0206325
11	64300446..64304770	TEX40	havana	ENSG00000219435	4	TEX40	havana	protein_coding	OTTHUMG00000167820	5	2.5922	0.00476818
11	64305572..64316743	ESRRA	ensembl_havana	ENSG00000173153	13	ESRRA	ensembl_havana	protein_coding	OTTHUMG00000150641	5	2.73288	0.00313917
11	64313860..64313950	AP001453.1	ensembl	ENSG00000278148	1	AP001453.1	ensembl	miRNA			2.84703	0.00220647
11	complement(64316460..64318084)	TRMT112	ensembl_havana	ENSG00000173113	6	TRMT112	ensembl_havana	protein_coding	OTTHUMG00000167848	4	3.363	0.000385503
11	64318088..64321811	PRDX5	ensembl_havana	ENSG00000126432	13	PRDX5	ensembl_havana	protein_coding	OTTHUMG00000168805	1	2.752	0.00296161
11	complement(64325050..64329504)	AP003774.1	havana	ENSG00000236935	1	AP003774.1	havana	antisense	OTTHUMG00000045125	1	2.65047	0.00401903
11	64340223..64357534	CCDC88B	ensembl_havana	ENSG00000168071	21	CCDC88B	ensembl_havana	protein_coding	OTTHUMG00000045419	5	2.56744	0.00512269
11	64359148..64372215	RPS6KA4	ensembl_havana	ENSG00000162302	12	RPS6KA4	ensembl_havana	protein_coding	OTTHUMG00000046094	2	2.28191	0.0112474
11	complement(64394342..64395831)	AP003774.6	havana	ENSG00000231680	1	AP003774.6	havana	lincRNA	OTTHUMG00000150041	1	2.26551	0.0117406
11	64420391..64432670	AP003774.5	havana	ENSG00000231492	2	AP003774.5	havana	lincRNA	OTTHUMG00000066368	2	2.2382	0.0126039
11	64449074..64451657	AP003774.4	havana	ENSG00000181908	5	AP003774.4	havana	lincRNA	OTTHUMG00000046124	3	2.53066	0.00569238
11	64500853..64505386	AP005273.1	havana	ENSG00000232500	1	AP005273.1	havana	lincRNA	OTTHUMG00000066367	1	2.27452	0.0114673
11	64531044..64532970	AP006288.1	havana	ENSG00000237363	1	AP006288.1	havana	unprocessed_pseudogene	OTTHUMG00000132185	1	3.15699	0.000797036
11	64555626..64572875	SLC22A11	ensembl_havana	ENSG00000168065	15	SLC22A11	ensembl_havana	protein_coding	OTTHUMG00000045142	6	2.71769	0.00328692
11	64590641..64602353	SLC22A12	ensembl_havana	ENSG00000197891	11	SLC22A12	ensembl_havana	protein_coding	OTTHUMG00000045213	4	2.31075	0.0104234
11	complement(64606174..64723188)	NRXN2	ensembl_havana	ENSG00000110076	18	NRXN2	ensembl_havana	protein_coding	OTTHUMG00000045214	17	2.33909	0.00966528
11	64646399..64659681	AP001092.4	havana	ENSG00000237410	1	AP001092.4	havana	antisense	OTTHUMG00000133666	1	2.77391	0.00276932
11	complement(64726911..64745456)	RASGRP2	ensembl_havana	ENSG00000068831	18	RASGRP2	ensembl_havana	protein_coding	OTTHUMG00000045420	35	2.47159	0.00672559
11	complement(64746389..64760297)	PYGM	ensembl_havana	ENSG00000068976	13	PYGM	ensembl_havana	protein_coding	OTTHUMG00000066835	2	2.69599	0.003509
11	64778954..64779405	AP001462.6	havana	ENSG00000269038	1	AP001462.6	havana	lincRNA	OTTHUMG00000066836	2	1.79315	0.0364748
11	complement(64784914..64803241)	MAP4K2	ensembl_havana	ENSG00000168067	11	MAP4K2	ensembl_havana	protein_coding	OTTHUMG00000045328	37	2.51866	0.00589016
11	complement(64803510..64811294)	MEN1	ensembl_havana	ENSG00000133895	14	MEN1	ensembl_havana	protein_coding	OTTHUMG00000045366	37	2.92127	0.00174302
11	complement(64823387..64844569)	CDC42BPG	ensembl_havana	ENSG00000171219	8	CDC42BPG	ensembl_havana	protein_coding	OTTHUMG00000045365	4	2.82984	0.00232859
11	complement(64851642..64888296)	EHD1	ensembl_havana	ENSG00000110047	17	EHD1	ensembl_havana	protein_coding	OTTHUMG00000066832	16	2.82969	0.00232967
11	64881535..64881945	AP001187.11	havana	ENSG00000230835	1	AP001187.11	havana	processed_pseudogene	OTTHUMG00000066830	2	1.82687	0.0338599
11	complement(64889560..64893449)	AP001187.9	havana	ENSG00000229719	3	AP001187.9	havana	lincRNA	OTTHUMG00000066834	2	2.82948	0.00233122
11	complement(64891132..64891243)	MIR192	ensembl	ENSG00000207648	2	MIR192	ensembl	miRNA			1.84344	0.0326321
11	complement(64891355..64891439)	MIR194-2	ensembl	ENSG00000277225	1	MIR194-2	ensembl	miRNA			2.28804	0.0110676
11	complement(64894546..64917248)	ATG2A	ensembl_havana	ENSG00000110046	12	ATG2A	ensembl_havana	protein_coding	OTTHUMG00000066831	2	2.69813	0.00348651
11	complement(64902387..64902455)	MIR6749	ensembl	ENSG00000274314	1	MIR6749	ensembl	miRNA			2.13427	0.0164103
11	64917553..64934473	PPP2R5B	ensembl_havana	ENSG00000068971	13	PPP2R5B	ensembl_havana	protein_coding	OTTHUMG00000150043	3	2.62481	0.00433485
11	64926418..64926519	AP001187.1	ensembl	ENSG00000281443	1	AP001187.1	ensembl	miRNA			3.06793	0.00107772
11	complement(64934471..64935888)	GPHA2	ensembl_havana	ENSG00000149735	6	GPHA2	ensembl_havana	protein_coding	OTTHUMG00000165631	1	2.87973	0.00199011
11	complement(64937517..64972085)	C11orf85	ensembl_havana	ENSG00000168070	11	C11orf85	ensembl_havana	protein_coding	OTTHUMG00000165632	1	1.99012	0.0232888
11	complement(64987943..64997045)	BATF2	ensembl_havana	ENSG00000168062	9	BATF2	ensembl_havana	protein_coding	OTTHUMG00000165633	2	2.59441	0.00473773
11	65014113..65022184	ARL2	ensembl_havana	ENSG00000213465	7	ARL2	ensembl_havana	protein_coding	OTTHUMG00000165728	1	2.83171	0.00231499
11	65014182..65040570	ARL2-SNX15	havana	ENSG00000273003	1	ARL2-SNX15	havana	protein_coding	OTTHUMG00000185851	1	2.61935	0.00440484
11	65018505..65018570	MIR6879	ensembl	ENSG00000278851	1	MIR6879	ensembl	miRNA			2.03022	0.0211673
11	complement(65025390..65026515)	AP000436.4	havana	ENSG00000270775	1	AP000436.4	havana	processed_pseudogene	OTTHUMG00000184817	1	2.55069	0.00537554
11	65027408..65040572	SNX15	ensembl_havana	ENSG00000110025	12	SNX15	ensembl_havana	protein_coding	OTTHUMG00000037387	5	2.578	0.00496877
11	65040901..65044828	SAC3D1	ensembl_havana	ENSG00000168061	13	SAC3D1	ensembl_havana	protein_coding	OTTHUMG00000165594	1	2.47612	0.00664097
11	complement(65044818..65058549)	NAALADL1	ensembl_havana	ENSG00000168060	14	NAALADL1	ensembl_havana	protein_coding	OTTHUMG00000165595	1	2.44257	0.00729159
11	complement(65066300..65084164)	CDCA5	ensembl_havana	ENSG00000146670	9	CDCA5	ensembl_havana	protein_coding	OTTHUMG00000150420	1	2.78458	0.00267982
11	65084223..65088400	ZFPL1	ensembl_havana	ENSG00000162300	11	ZFPL1	ensembl_havana	protein_coding	OTTHUMG00000165597	2	2.56143	0.00521209
11	complement(65084979..65089375)	TMEM262	ensembl_havana	ENSG00000187066	8	TMEM262	ensembl_havana	protein_coding	OTTHUMG00000165598	3	2.56077	0.00522196
11	65089324..65111860	VPS51	ensembl_havana	ENSG00000149823	7	VPS51	ensembl_havana	protein_coding	OTTHUMG00000165600	1	2.24304	0.012447
11	complement(65110714..65111695)	AP003068.9	havana	ENSG00000254501	1	AP003068.9	havana	antisense	OTTHUMG00000165602	1	2.97975	0.00144241
11	65111845..65116384	TM7SF2	ensembl_havana	ENSG00000149809	14	TM7SF2	ensembl_havana	protein_coding	OTTHUMG00000165603	1	2.87119	0.00204467
11	complement(65116403..65117708)	ZNHIT2	ensembl_havana	ENSG00000174276	6	ZNHIT2	ensembl_havana	protein_coding	OTTHUMG00000165604	1	3.94957	3.91453e-05
11	65117157..65117458	AP003068.12	havana	ENSG00000255173	1	AP003068.12	havana	antisense	OTTHUMG00000165605	1	5.05658	2.13422e-07
11	65118310..65119111	RP11-399J13.2	havana	ENSG00000278952	1	RP11-399J13.2	havana	TEC	OTTHUMG00000173022	1	2.69081	0.00356394
11	complement(65120628..65122473)	FAU	ensembl_havana	ENSG00000149806	10	FAU	ensembl_havana	protein_coding	OTTHUMG00000165606	1	2.55828	0.00525956
11	complement(65121780..65134533)	SYVN1	ensembl_havana	ENSG00000162298	16	SYVN1	ensembl_havana	protein_coding	OTTHUMG00000165607	1	2.64889	0.00403787
11	65122183..65127371	MRPL49	ensembl_havana	ENSG00000149792	8	MRPL49	ensembl_havana	protein_coding	OTTHUMG00000165608	1	2.52389	0.00580322
11	complement(65129916..65129978)	MIR6751	ensembl	ENSG00000277547	1	MIR6751	ensembl	miRNA			4.38592	5.7748e-06
11	complement(65145691..65145972)	HIGD1AP10	havana	ENSG00000254455	1	HIGD1AP10	havana	processed_pseudogene	OTTHUMG00000165609	1	1.8937	0.0291322
11	65147584..65147778	RNU2-23P	ensembl	ENSG00000222477	1	RNU2-23P	ensembl	snRNA			1.93269	0.0266373
11	complement(65160194..65160382)	PDCL2P2	havana	ENSG00000255058	1	PDCL2P2	havana	processed_pseudogene	OTTHUMG00000165610	1	2.75763	0.00291113
11	65170154..65173244	SPDYC	ensembl_havana	ENSG00000204710	2	SPDYC	ensembl_havana	protein_coding	OTTHUMG00000165611	1	2.73824	0.00308842
11	complement(65174117..65176470)	AP003068.18	havana	ENSG00000255200	1	AP003068.18	havana	transcribed_processed_pseudogene	OTTHUMG00000165612	1	2.74403	0.00303449
11	complement(65175035..65175502)	PGAM1P8	havana	ENSG00000249251	1	PGAM1P8	havana	processed_pseudogene	OTTHUMG00000160126	1	3.5736	0.000176057
11	65180566..65212006	CAPN1	ensembl_havana	ENSG00000014216	15	CAPN1	ensembl_havana	protein_coding	OTTHUMG00000165614	1	2.47029	0.00675021
11	65213840..65242757	SLC22A20	ensembl_havana	ENSG00000197847	12	SLC22A20	ensembl_havana	unitary_pseudogene	OTTHUMG00000165615	1	2.10902	0.0174715
11	65261762..65305589	POLA2	ensembl_havana	ENSG00000014138	8	POLA2	ensembl_havana	protein_coding	OTTHUMG00000165951	3	2.12372	0.0168469
11	65314818..65322429	CDC42EP2	ensembl_havana	ENSG00000149798	4	CDC42EP2	ensembl_havana	protein_coding	OTTHUMG00000165958	1	2.37458	0.00878457
11	65333754..65353249	DPF2	ensembl_havana	ENSG00000133884	9	DPF2	ensembl_havana	protein_coding	OTTHUMG00000165985	3	2.44975	0.00714774
11	65354767..65357613	TIGD3	ensembl_havana	ENSG00000173825	6	TIGD3	ensembl_havana	protein_coding	OTTHUMG00000165986	1	2.82083	0.00239497
11	65367438..65375299	RP11-867O8.5	havana	ENSG00000255478	1	RP11-867O8.5	havana	antisense	OTTHUMG00000165997	1	2.62282	0.00436031
11	complement(65375192..65383701)	SLC25A45	ensembl_havana	ENSG00000162241	12	SLC25A45	ensembl_havana	protein_coding	OTTHUMG00000166255	3	3.23812	0.000601608
11	65386599..65413525	FRMD8	ensembl_havana	ENSG00000126391	13	FRMD8	ensembl_havana	protein_coding	OTTHUMG00000166275	2	2.69282	0.00354248
11	65423273..65423392	NEAT1_1	ensembl	ENSG00000278144	1	NEAT1_1	ensembl	misc_RNA			2.88523	0.00195563
11	65423638..65423742	NEAT1_2	ensembl	ENSG00000278050	1	NEAT1_2	ensembl	misc_RNA			2.30418	0.0106062
11	65423960..65424118	NEAT1_3	ensembl	ENSG00000277599	1	NEAT1_3	ensembl	misc_RNA			1.90786	0.0282046
11	65444458..65444557	MIR612	ensembl	ENSG00000273834	1	MIR612	ensembl	miRNA			5.35983	4.16498e-08
11	65445541..65445598	mascRNA-menRNA	ensembl	ENSG00000275948	1	mascRNA-menRNA	ensembl	sRNA			3.31232	0.000462625
11	65455258..65466720	CMB9-22P13.1	havana	ENSG00000173727	11	CMB9-22P13.1	havana	lincRNA	OTTHUMG00000186654	1	2.37261	0.00883143
11	complement(65498010..65498405)	AP000769.7	havana	ENSG00000270117	1	AP000769.7	havana	lincRNA	OTTHUMG00000184021	1	4.21096	1.27145e-05
11	complement(65514403..65514923)	SNRPGP19	havana	ENSG00000270526	1	SNRPGP19	havana	processed_pseudogene	OTTHUMG00000184809	1	2.97198	0.00147943
11	65525077..65538704	SCYL1	ensembl_havana	ENSG00000142186	16	SCYL1	ensembl_havana	protein_coding	OTTHUMG00000166325	5	2.89492	0.00189628
11	complement(65538560..65558930)	LTBP3	ensembl_havana	ENSG00000168056	14	LTBP3	ensembl_havana	protein_coding	OTTHUMG00000166575	5	2.35729	0.00920444
11	complement(65568482..65570423)	SSSCA1-AS1	havana	ENSG00000260233	3	SSSCA1-AS1	havana	processed_transcript	OTTHUMG00000166387	2	2.37278	0.00882743
11	65570430..65573942	SSSCA1	ensembl_havana	ENSG00000173465	7	SSSCA1	ensembl_havana	protein_coding	OTTHUMG00000166388	2	2.27825	0.0113558
11	65572349..65574198	FAM89B	ensembl_havana	ENSG00000176973	7	FAM89B	ensembl_havana	protein_coding	OTTHUMG00000166499	1	2.5267	0.00575693
11	65576038..65592650	EHBP1L1	ensembl_havana	ENSG00000173442	11	EHBP1L1	ensembl_havana	protein_coding	OTTHUMG00000166520	2	2.58821	0.00482381
11	65585395..65650930	SIPA1	ensembl_havana	ENSG00000213445	8	SIPA1	ensembl_havana	protein_coding	OTTHUMG00000166541	1	2.65485	0.00396714
11	complement(65592855..65595996)	KCNK7	ensembl_havana	ENSG00000173338	12	KCNK7	ensembl_havana	protein_coding	OTTHUMG00000166528	1	2.8769	0.00200803
11	complement(65597755..65615382)	MAP3K11	ensembl_havana	ENSG00000173327	7	MAP3K11	ensembl_havana	protein_coding	OTTHUMG00000166529	3	2.77005	0.00280234
11	65615773..65637439	PCNXL3	ensembl_havana	ENSG00000197136	4	PCNXL3	ensembl_havana	protein_coding	OTTHUMG00000166539	2	2.69598	0.00350906
11	65636310..65636369	MIR4690	ensembl	ENSG00000266041	1	MIR4690	ensembl	miRNA			2.90657	0.00182708
11	complement(65653596..65663094)	RELA	ensembl_havana	ENSG00000173039	18	RELA	ensembl_havana	protein_coding	OTTHUMG00000166566	5	2.51715	0.00591545
11	65695552..65695837	RN7SL309P	ensembl	ENSG00000239356	3	RN7SL309P	ensembl	misc_RNA			2.82538	0.00236122
11	65711996..65719604	KAT5	ensembl_havana	ENSG00000172977	12	KAT5	ensembl_havana	protein_coding	OTTHUMG00000166617	2	2.78757	0.00265523
11	complement(65714896..65720947)	RNASEH2C	ensembl_havana	ENSG00000172922	8	RNASEH2C	ensembl_havana	protein_coding	OTTHUMG00000166601	2	3.07503	0.00105242
11	65726939..65728214	KRT8P26	havana	ENSG00000214659	4	KRT8P26	havana	processed_pseudogene	OTTHUMG00000166591	1	3.28899	0.000502743
11	65745729..65771585	RP11-770G2.2	havana	ENSG00000255557	1	RP11-770G2.2	havana	lincRNA	OTTHUMG00000166592	1	1.70125	0.0444478
11	complement(65775893..65780802)	AP5B1	ensembl_havana	ENSG00000254470	2	AP5B1	ensembl_havana	protein_coding	OTTHUMG00000166593	2	2.97246	0.00147712
11	65787022..65797219	OVOL1	ensembl_havana	ENSG00000172818	9	OVOL1	ensembl_havana	protein_coding	OTTHUMG00000166600	1	2.86126	0.0021098
11	complement(65789051..65790868)	OVOL1-AS1	havana	ENSG00000255120	5	OVOL1-AS1	havana	antisense	OTTHUMG00000166597	1	2.11368	0.0172714
11	complement(65795946..65797219)	RP11-770G2.5	havana	ENSG00000255404	1	RP11-770G2.5	havana	antisense	OTTHUMG00000166598	1	3.55141	0.000191587
11	complement(65823022..65862026)	CFL1	ensembl_havana	ENSG00000172757	12	CFL1	ensembl_havana	protein_coding	OTTHUMG00000166602	3	2.53959	0.00554919
11	65833641..65856896	SNX32	ensembl_havana	ENSG00000172803	17	SNX32	ensembl_havana	protein_coding	OTTHUMG00000128491	3	2.91391	0.00178466
11	65857126..65867653	MUS81	ensembl_havana	ENSG00000172732	11	MUS81	ensembl_havana	protein_coding	OTTHUMG00000166633	3	3.91075	4.60059e-05
11	complement(65866441..65873592)	EFEMP2	ensembl_havana	ENSG00000172638	12	EFEMP2	ensembl_havana	protein_coding	OTTHUMG00000166664	6	3.35949	0.000390436
11	65879809..65883741	CTSW	ensembl_havana	ENSG00000172543	7	CTSW	ensembl_havana	protein_coding	OTTHUMG00000166663	1	3.51866	0.000216866
11	complement(65883741..65888539)	FIBP	ensembl_havana	ENSG00000172500	12	FIBP	ensembl_havana	protein_coding	OTTHUMG00000166846	2	3.49486	0.000237159
11	65890112..65891635	CCDC85B	ensembl_havana	ENSG00000175602	3	CCDC85B	ensembl_havana	protein_coding	OTTHUMG00000166722	1	4.22249	1.2081e-05
11	complement(65892049..65900573)	FOSL1	ensembl_havana	ENSG00000175592	8	FOSL1	ensembl_havana	protein_coding	OTTHUMG00000166715	2	3.03729	0.00119359
11	complement(65916808..65919117)	C11orf68	ensembl_havana	ENSG00000175573	6	C11orf68	ensembl_havana	protein_coding	OTTHUMG00000157153	2	3.24838	0.00058032
11	65919257..65921561	DRAP1	ensembl_havana	ENSG00000175550	7	DRAP1	ensembl_havana	protein_coding	OTTHUMG00000166723	3	2.85984	0.00211924
11	65945445..65959963	TSGA10IP	ensembl_havana	ENSG00000175513	9	TSGA10IP	ensembl_havana	protein_coding	OTTHUMG00000166753	5	2.8633	0.00209627
11	65961689..65979828	SART1	ensembl_havana	ENSG00000175467	14	SART1	ensembl_havana	protein_coding	OTTHUMG00000166771	2	2.28543	0.0111438
11	complement(65983679..65984331)	RP11-1167A19.6	havana	ENSG00000254867	1	RP11-1167A19.6	havana	processed_pseudogene	OTTHUMG00000166672	1	2.54265	0.00550076
11	complement(65996545..66002176)	EIF1AD	ensembl_havana	ENSG00000175376	8	EIF1AD	ensembl_havana	protein_coding	OTTHUMG00000166671	3	2.03058	0.0211489
11	66002079..66004149	BANF1	ensembl_havana	ENSG00000175334	7	BANF1	ensembl_havana	protein_coding	OTTHUMG00000166749	1	2.0836	0.0185981
11	66011841..66013505	CST6	ensembl_havana	ENSG00000175315	2	CST6	ensembl_havana	protein_coding	OTTHUMG00000166750	1	2.27353	0.011497
11	complement(66016752..66026517)	CATSPER1	ensembl_havana	ENSG00000175294	5	CATSPER1	ensembl_havana	protein_coding	OTTHUMG00000166668	1	2.66033	0.00390323
11	complement(66041952..66049180)	GAL3ST3	ensembl_havana	ENSG00000175229	6	GAL3ST3	ensembl_havana	protein_coding	OTTHUMG00000166667	1	2.22482	0.0130466
11	66050729..66069308	SF3B2	ensembl_havana	ENSG00000087365	14	SF3B2	ensembl_havana	protein_coding	OTTHUMG00000166751	3	2.06834	0.0193039
11	complement(66067277..66069619)	RP11-1167A19.2	havana	ENSG00000255038	1	RP11-1167A19.2	havana	antisense	OTTHUMG00000166666	1	2.37493	0.00877603
11	66070363..66244747	PACS1	ensembl_havana	ENSG00000175115	11	PACS1	ensembl_havana	protein_coding	OTTHUMG00000166889	3	1.78589	0.0370587
11	complement(66244840..66246239)	RP11-755F10.1	havana	ENSG00000255320	1	RP11-755F10.1	havana	antisense	OTTHUMG00000166866	1	2.84784	0.00220082
11	66257294..66267860	KLC2	ensembl_havana	ENSG00000174996	11	KLC2	ensembl_havana	protein_coding	OTTHUMG00000133757	4	2.71378	0.00332597
11	complement(66259567..66261834)	RP11-755F10.3	havana	ENSG00000254461	1	RP11-755F10.3	havana	antisense	OTTHUMG00000166904	1	2.57452	0.00501898
11	66260055..66260173	AP001107.1	ensembl	ENSG00000280605	1	AP001107.1	ensembl	miRNA			1.88329	0.0298303
11	complement(66264777..66265666)	RP11-867G23.1	havana	ENSG00000254855	1	RP11-867G23.1	havana	antisense	OTTHUMG00000166905	1	2.22903	0.0129061
11	complement(66267635..66268129)	RP11-867G23.2	havana	ENSG00000254762	1	RP11-867G23.2	havana	antisense	OTTHUMG00000166906	1	1.98388	0.0236348
11	66268533..66277492	RAB1B	ensembl_havana	ENSG00000174903	14	RAB1B	ensembl_havana	protein_coding	OTTHUMG00000166916	2	2.20273	0.0138068
11	complement(66269832..66278525)	RP11-867G23.3	havana	ENSG00000245156	1	RP11-867G23.3	havana	lincRNA	OTTHUMG00000166907	1	2.2057	0.0137027
11	66278190..66285301	CNIH2	ensembl_havana	ENSG00000174871	10	CNIH2	ensembl_havana	protein_coding	OTTHUMG00000166919	1	2.043	0.0205263
11	complement(66284580..66289170)	YIF1A	ensembl_havana	ENSG00000174851	14	YIF1A	ensembl_havana	protein_coding	OTTHUMG00000102079	5	2.98233	0.00143032
11	66291870..66296664	TMEM151A	ensembl_havana	ENSG00000179292	4	TMEM151A	ensembl_havana	protein_coding	OTTHUMG00000166920	1	2.37566	0.00875884
11	66312853..66319237	RP11-867G23.13	havana	ENSG00000254458	1	RP11-867G23.13	havana	antisense	OTTHUMG00000167072	1	2.20056	0.0138835
11	complement(66314487..66317044)	CD248	ensembl_havana	ENSG00000174807	3	CD248	ensembl_havana	protein_coding	OTTHUMG00000167073	2	2.69551	0.00351404
11	complement(66330242..66336840)	RIN1	ensembl_havana	ENSG00000174791	10	RIN1	ensembl_havana	protein_coding	OTTHUMG00000167085	2	2.93167	0.0016857
11	66334494..66339875	RP11-867G23.12	havana	ENSG00000254756	1	RP11-867G23.12	havana	antisense	OTTHUMG00000167074	1	3.10055	0.000965824
11	complement(66337333..66345125)	BRMS1	ensembl_havana	ENSG00000174744	13	BRMS1	ensembl_havana	protein_coding	OTTHUMG00000167081	2	2.75299	0.0029527
11	complement(66345372..66347692)	B4GAT1	ensembl_havana	ENSG00000174684	6	B4GAT1	ensembl_havana	protein_coding	OTTHUMG00000167082	1	2.33324	0.00981787
11	66347950..66364804	RP11-867G23.8	havana	ENSG00000255468	6	RP11-867G23.8	havana	antisense	OTTHUMG00000166921	3	2.41457	0.00787697
11	complement(66362521..66372214)	SLC29A2	ensembl_havana	ENSG00000174669	11	SLC29A2	ensembl_havana	protein_coding	OTTHUMG00000169056	1	2.79804	0.00257069
11	complement(66374138..66374435)	Metazoa_SRP	ensembl	ENSG00000276918	1	Metazoa_SRP	ensembl	misc_RNA			2.16188	0.0153138
11	66389609..66390168	BRD9P1	havana	ENSG00000254736	1	BRD9P1	havana	processed_pseudogene	OTTHUMG00000166923	1	3.14065	0.000842879
11	66393449..66393612	RNU1-84P	ensembl	ENSG00000202317	1	RNU1-84P	ensembl	snRNA			3.57604	0.000174419
11	66409158..66417137	RP11-867G23.10	havana	ENSG00000254510	1	RP11-867G23.10	havana	processed_transcript	OTTHUMG00000166924	1	2.64033	0.00414131
11	66421004..66426707	NPAS4	ensembl_havana	ENSG00000174576	8	NPAS4	ensembl_havana	protein_coding	OTTHUMG00000167045	1	2.70006	0.00346633
11	66432763..66432902	SNORA43	ensembl	ENSG00000201733	1	SNORA43	ensembl	snoRNA			2.1318	0.0165117
11	complement(66435075..66466738)	MRPL11	ensembl_havana	ENSG00000174547	13	MRPL11	ensembl_havana	protein_coding	OTTHUMG00000167097	2	2.10221	0.0177674
11	66454234..66454581	CTD-3074O7.7	havana	ENSG00000254596	1	CTD-3074O7.7	havana	processed_pseudogene	OTTHUMG00000167108	1	1.94019	0.0261782
11	66466327..66477337	PELI3	ensembl_havana	ENSG00000174516	14	PELI3	ensembl_havana	protein_coding	OTTHUMG00000167109	1	2.70077	0.00345895
11	complement(66473490..66480233)	CTD-3074O7.5	havana	ENSG00000255517	6	CTD-3074O7.5	havana	antisense	OTTHUMG00000167095	2	2.93455	0.00167015
11	66480013..66509657	DPP3	ensembl_havana	ENSG00000254986	7	DPP3	ensembl_havana	protein_coding	OTTHUMG00000167143	5	2.55557	0.00530067
11	66509079..66533613	CTD-3074O7.11	havana	ENSG00000256349	1	CTD-3074O7.11	havana	protein_coding	OTTHUMG00000167719	2	2.4188	0.00778584
11	66510606..66533627	BBS1	ensembl_havana	ENSG00000174483	19	BBS1	ensembl_havana	protein_coding	OTTHUMG00000167110	5	2.39829	0.00823588
11	complement(66520637..66546238)	ZDHHC24	ensembl_havana	ENSG00000174165	7	ZDHHC24	ensembl_havana	protein_coding	OTTHUMG00000167096	3	2.45231	0.00709708
11	66546395..66563329	ACTN3	ensembl_havana	ENSG00000248746	5	ACTN3	ensembl_havana	protein_coding	OTTHUMG00000160815	3	2.6934	0.00353634
11	complement(66563463..66568841)	CTSF	ensembl_havana	ENSG00000174080	10	CTSF	ensembl_havana	protein_coding	OTTHUMG00000167090	2	2.65031	0.00402084
11	complement(66590176..66593083)	CCDC87	ensembl_havana	ENSG00000182791	4	CCDC87	ensembl_havana	protein_coding	OTTHUMG00000167237	1	2.9402	0.00164002
11	66592821..66606019	CCS	ensembl_havana	ENSG00000173992	8	CCS	ensembl_havana	protein_coding	OTTHUMG00000167238	1	2.53912	0.00555659
11	66616582..66627347	RBM14	ensembl_havana	ENSG00000239306	4	RBM14	ensembl_havana	protein_coding	OTTHUMG00000140380	5	2.19279	0.0141612
11	66616626..66646469	RBM14-RBM4	ensembl_havana	ENSG00000248643	5	RBM14-RBM4	ensembl_havana	protein_coding	OTTHUMG00000160813	4	1.83285	0.0334128
11	66638617..66666682	RBM4	ensembl_havana	ENSG00000173933	19	RBM4	ensembl_havana	protein_coding	OTTHUMG00000154171	5	1.97338	0.0242261
11	complement(66664998..66677921)	RBM4B	ensembl_havana	ENSG00000173914	11	RBM4B	ensembl_havana	protein_coding	OTTHUMG00000167243	3	1.73792	0.0411125
11	complement(66685248..66729226)	SPTBN2	ensembl_havana	ENSG00000173898	11	SPTBN2	ensembl_havana	protein_coding	OTTHUMG00000167262	2	2.63014	0.00426747
11	complement(66712720..66713009)	RN7SL12P	ensembl	ENSG00000239553	3	RN7SL12P	ensembl	misc_RNA			2.02785	0.0212877
11	66744451..66843328	C11orf80	ensembl_havana	ENSG00000173715	15	C11orf80	ensembl_havana	protein_coding	OTTHUMG00000167164	8	1.76924	0.0384271
11	complement(66761575..66762399)	C1QBPP2	havana	ENSG00000213409	4	C1QBPP2	havana	processed_pseudogene	OTTHUMG00000167165	1	2.56561	0.00514971
11	complement(66771246..66771667)	FTLP6	havana	ENSG00000254984	1	FTLP6	havana	processed_pseudogene	OTTHUMG00000167166	1	1.82225	0.0342088
11	66842835..66846546	RCE1	ensembl_havana	ENSG00000173653	7	RCE1	ensembl_havana	protein_coding	OTTHUMG00000167098	1	2.72305	0.00323415
11	complement(66848233..66958376)	PC	ensembl_havana	ENSG00000173599	13	PC	ensembl_havana	protein_coding	OTTHUMG00000167099	1	2.3213	0.0101353
11	66856647..66860475	LRFN4	ensembl_havana	ENSG00000173621	8	LRFN4	ensembl_havana	protein_coding	OTTHUMG00000167100	2	2.29476	0.0108736
11	complement(66882812..66882870)	AP003176.1	ensembl	ENSG00000274255	1	AP003176.1	ensembl	miRNA			3.35193	0.000401253
11	66975277..66977004	C11orf86	ensembl_havana	ENSG00000173237	4	C11orf86	ensembl_havana	protein_coding	OTTHUMG00000153671	2	2.62401	0.00434503
11	67006778..67050863	SYT12	ensembl_havana	ENSG00000173227	13	SYT12	ensembl_havana	protein_coding	OTTHUMG00000167101	1	2.6083	0.00454964
11	67056818..67072013	RHOD	ensembl_havana	ENSG00000173156	6	RHOD	ensembl_havana	protein_coding	OTTHUMG00000167102	4	2.66484	0.00385128
11	67266410..67286556	ADRBK1	ensembl_havana	ENSG00000173020	10	ADRBK1	ensembl_havana	protein_coding	OTTHUMG00000167104	1	2.02334	0.0215189
11	67288547..67302485	ANKRD13D	ensembl_havana	ENSG00000172932	14	ANKRD13D	ensembl_havana	protein_coding	OTTHUMG00000162929	3	1.69273	0.0452537
11	67303448..67312607	SSH3	ensembl_havana	ENSG00000172830	12	SSH3	ensembl_havana	protein_coding	OTTHUMG00000167105	2	2.00053	0.0227214
11	67317871..67398410	RAD9A	ensembl_havana	ENSG00000172613	7	RAD9A	ensembl_havana	protein_coding	OTTHUMG00000167670	5	1.83196	0.0334789
11	complement(67350777..67356972)	POLD4	ensembl_havana	ENSG00000175482	8	POLD4	ensembl_havana	protein_coding	OTTHUMG00000167135	4	1.91582	0.0276942
11	complement(67351572..67373584)	AP003419.11	havana	ENSG00000256514	1	AP003419.11	havana	protein_coding	OTTHUMG00000167774	2	1.85811	0.0315768
11	67362414..67362708	RN7SKP239	ensembl	ENSG00000201684	1	RN7SKP239	ensembl	misc_RNA			2.61088	0.00451554
11	complement(67364168..67374177)	CLCF1	ensembl_havana	ENSG00000175505	10	CLCF1	ensembl_havana	protein_coding	OTTHUMG00000167669	1	1.78254	0.037331
11	67374416..67374932	CTC-1337H24.4	havana	ENSG00000275484	1	CTC-1337H24.4	havana	lincRNA	OTTHUMG00000188153	1	2.24801	0.0122876
11	complement(67398183..67421183)	PPP1CA	ensembl_havana	ENSG00000172531	14	PPP1CA	ensembl_havana	protein_coding	OTTHUMG00000167671	3	2.06665	0.0193836
11	67403915..67410089	TBC1D10C	ensembl_havana	ENSG00000175463	11	TBC1D10C	ensembl_havana	protein_coding	OTTHUMG00000167139	3	2.09545	0.0180653
11	67414968..67425607	CARNS1	ensembl_havana	ENSG00000172508	10	CARNS1	ensembl_havana	protein_coding	OTTHUMG00000167672	1	1.99211	0.0231793
11	67428460..67435408	RPS6KB2	ensembl_havana	ENSG00000175634	14	RPS6KB2	ensembl_havana	protein_coding	OTTHUMG00000167673	7	1.92946	0.026837
11	complement(67431367..67435399)	AP003419.16	havana	ENSG00000255949	1	AP003419.16	havana	antisense	OTTHUMG00000168038	1	1.82349	0.0341144
11	complement(67435510..67438067)	PTPRCAP	ensembl_havana	ENSG00000213402	2	PTPRCAP	ensembl_havana	protein_coding	OTTHUMG00000150325	1	2.06727	0.0193545
11	complement(67435510..67443821)	CORO1B	ensembl_havana	ENSG00000172725	13	CORO1B	ensembl_havana	protein_coding	OTTHUMG00000167775	2	1.99482	0.023031
11	complement(67451301..67452729)	GPR152	ensembl_havana	ENSG00000175514	2	GPR152	ensembl_havana	protein_coding	OTTHUMG00000168032	1	1.93695	0.0263755
11	67452406..67460313	CABP4	ensembl_havana	ENSG00000175544	13	CABP4	ensembl_havana	protein_coding	OTTHUMG00000168033	4	1.94306	0.0260047
11	complement(67461710..67469272)	TMEM134	ensembl_havana	ENSG00000172663	8	TMEM134	ensembl_havana	protein_coding	OTTHUMG00000168034	4	1.94633	0.0258077
11	67483041..67491103	AIP	ensembl_havana	ENSG00000110711	9	AIP	ensembl_havana	protein_coding	OTTHUMG00000167674	3	2.11045	0.0174099
11	67490245..67490315	MIR6752	ensembl	ENSG00000276769	1	MIR6752	ensembl	miRNA			2.60114	0.00464576
11	complement(67491768..67506263)	PITPNM1	ensembl_havana	ENSG00000110697	12	PITPNM1	ensembl_havana	protein_coding	OTTHUMG00000167675	2	1.65504	0.048958
11	complement(67506497..67508649)	CDK2AP2	ensembl_havana	ENSG00000167797	7	CDK2AP2	ensembl_havana	protein_coding	OTTHUMG00000167676	1	2.33998	0.00964249
11	complement(67518912..67523428)	CABP2	ensembl_havana	ENSG00000167791	11	CABP2	ensembl_havana	protein_coding	OTTHUMG00000168014	3	1.76042	0.0391684
11	67583595..67586660	GSTP1	ensembl_havana	ENSG00000084207	15	GSTP1	ensembl_havana	protein_coding	OTTHUMG00000137430	2	1.958	0.0251148
11	67606852..67612535	NDUFV1	ensembl_havana	ENSG00000167792	11	NDUFV1	ensembl_havana	protein_coding	OTTHUMG00000166215	4	1.82667	0.0338745
11	complement(67612653..67616257)	DOC2GP	havana	ENSG00000231793	4	DOC2GP	havana	unitary_pseudogene	OTTHUMG00000154229	1	2.27354	0.0114969
11	complement(67618279..67627304)	RP11-655M14.13	havana	ENSG00000255318	1	RP11-655M14.13	havana	lincRNA	OTTHUMG00000167549	1	1.68031	0.0464486
11	complement(67627938..67629930)	NUDT8	ensembl_havana	ENSG00000167799	9	NUDT8	ensembl_havana	protein_coding	OTTHUMG00000167292	1	2.16724	0.0151084
11	complement(67631303..67639560)	TBX10	ensembl_havana	ENSG00000167800	9	TBX10	ensembl_havana	protein_coding	OTTHUMG00000167291	1	1.91287	0.0278821
11	complement(67642555..67650659)	ACY3	ensembl_havana	ENSG00000132744	7	ACY3	ensembl_havana	protein_coding	OTTHUMG00000167283	1	1.91671	0.0276375
11	complement(67711702..67716005)	UNC93B5	havana	ENSG00000184795	9	UNC93B5	havana	unprocessed_pseudogene	OTTHUMG00000167244	1	1.9154	0.027721
11	complement(67722483..67723455)	OR7E145P	havana	ENSG00000235855	3	OR7E145P	havana	unprocessed_pseudogene	OTTHUMG00000167245	1	1.64938	0.049535
11	67785273..67792335	ALG1L8P	havana	ENSG00000227620	4	ALG1L8P	havana	unprocessed_pseudogene	OTTHUMG00000167242	1	1.81949	0.0344186
11	complement(67965873..67966227)	RP5-901A4.5	havana	ENSG00000255230	1	RP5-901A4.5	havana	processed_pseudogene	OTTHUMG00000167561	1	1.80512	0.0355283
11	complement(67991104..68004982)	UNC93B1	ensembl_havana	ENSG00000110057	7	UNC93B1	ensembl_havana	protein_coding	OTTHUMG00000167472	3	1.89067	0.0293343
11	68008578..68029282	ALDH3B1	ensembl_havana	ENSG00000006534	15	ALDH3B1	ensembl_havana	protein_coding	OTTHUMG00000154910	6	2.12027	0.0169918
11	complement(68024809..68030461)	RP5-901A4.1	havana	ENSG00000255306	1	RP5-901A4.1	havana	antisense	OTTHUMG00000167301	1	1.88565	0.029671
11	68030617..68036644	NDUFS8	ensembl_havana	ENSG00000110717	10	NDUFS8	ensembl_havana	protein_coding	OTTHUMG00000167331	2	2.15981	0.0153937
11	68039016..68050895	TCIRG1	ensembl_havana	ENSG00000110719	9	TCIRG1	ensembl_havana	protein_coding	OTTHUMG00000167358	4	2.10169	0.0177901
11	68044794..68044957	MIR6753	ensembl	ENSG00000275022	1	MIR6753	ensembl	miRNA			2.07721	0.018891
11	68050740..68053762	RP11-802E16.3	havana	ENSG00000255031	5	RP11-802E16.3	havana	antisense	OTTHUMG00000167383	2	2.39622	0.00828262
11	complement(68261335..68272001)	C11orf24	ensembl_havana	ENSG00000171067	10	C11orf24	ensembl_havana	protein_coding	OTTHUMG00000167478	1	1.82813	0.0337652
11	68312609..68449275	LRP5	ensembl_havana	ENSG00000162337	11	LRP5	ensembl_havana	protein_coding	OTTHUMG00000167570	1	1.92664	0.0270124
11	68619499..68619595	AP003096.1	ensembl	ENSG00000266854	1	AP003096.1	ensembl	miRNA			2.15762	0.0154789
11	68683779..68691175	GAL	ensembl_havana	ENSG00000069482	6	GAL	ensembl_havana	protein_coding	OTTHUMG00000167890	2	1.80779	0.0353199
11	complement(68754620..68844410)	CPT1A	ensembl_havana	ENSG00000110090	12	CPT1A	ensembl_havana	protein_coding	OTTHUMG00000167892	4	1.77764	0.0377314
11	complement(68891276..68903835)	MRPL21	ensembl_havana	ENSG00000197345	12	MRPL21	ensembl_havana	protein_coding	OTTHUMG00000167893	3	1.78252	0.0373326
11	68903842..68940602	IGHMBP2	ensembl_havana	ENSG00000132740	8	IGHMBP2	ensembl_havana	protein_coding	OTTHUMG00000167894	2	1.79648	0.0362092
11	complement(68980021..68980986)	MRGPRD	ensembl_havana	ENSG00000172938	3	MRGPRD	ensembl_havana	protein_coding	OTTHUMG00000167896	1	1.91419	0.027798
11	complement(69000765..69002048)	RP11-554A11.4	havana	ENSG00000261625	1	RP11-554A11.4	havana	sense_overlapping	OTTHUMG00000172938	1	1.82664	0.0338772
11	69004394..69005100	RP11-554A11.5	havana	ENSG00000261276	1	RP11-554A11.5	havana	antisense	OTTHUMG00000172939	1	1.94064	0.0261509
11	complement(69004395..69013409)	MRGPRF	ensembl_havana	ENSG00000172935	8	MRGPRF	ensembl_havana	protein_coding	OTTHUMG00000167897	1	2.18912	0.0142942
11	69012283..69018447	MRGPRF-AS1	havana	ENSG00000256508	2	MRGPRF-AS1	havana	antisense	OTTHUMG00000172940	1	1.81993	0.0343851
11	69048897..69090604	TPCN2	ensembl_havana	ENSG00000162341	15	TPCN2	ensembl_havana	protein_coding	OTTHUMG00000167898	3	1.86436	0.0311359
11	69083176..69083258	MIR3164	ensembl	ENSG00000265539	1	MIR3164	ensembl	miRNA			3.41967	0.000313486
11	69103493..69109094	RP11-554A11.7	havana	ENSG00000260895	1	RP11-554A11.7	havana	lincRNA	OTTHUMG00000172941	1	2.26617	0.0117204
11	complement(69147228..69171564)	RP11-554A11.8	havana	ENSG00000261070	1	RP11-554A11.8	havana	lincRNA	OTTHUMG00000172973	1	1.74628	0.0403809
11	69155910..69159752	RP11-554A11.9	havana	ENSG00000259799	1	RP11-554A11.9	havana	antisense	OTTHUMG00000172974	1	2.26101	0.0118794
11	complement(69303412..69303807)	IFITM9P	havana	ENSG00000213275	2	IFITM9P	havana	processed_pseudogene	OTTHUMG00000167860	1	2.16374	0.0152421
11	69371463..69372511	RP11-211G23.2	havana	ENSG00000260877	1	RP11-211G23.2	havana	lincRNA	OTTHUMG00000175507	1	1.93852	0.0262796
11	69414307..69416832	RP11-211G23.1	havana	ENSG00000259854	1	RP11-211G23.1	havana	lincRNA	OTTHUMG00000175508	1	1.97081	0.0243731
11	69425690..69429621	AP000439.1	havana	ENSG00000255980	1	AP000439.1	havana	lincRNA	OTTHUMG00000168000	1	2.01423	0.0219926
11	complement(69438365..69444743)	AP000439.2	havana	ENSG00000255606	1	AP000439.2	havana	lincRNA	OTTHUMG00000168001	1	2.15385	0.015626
11	69467598..69469705	AP000439.5	havana	ENSG00000261347	1	AP000439.5	havana	lincRNA	OTTHUMG00000175569	1	2.35977	0.00914304
11	69641087..69654474	CCND1	ensembl_havana	ENSG00000110092	3	CCND1	ensembl_havana	protein_coding	OTTHUMG00000167877	3	1.86335	0.0312068
11	complement(69653076..69675416)	ORAOV1	ensembl_havana	ENSG00000149716	12	ORAOV1	ensembl_havana	protein_coding	OTTHUMG00000167885	6	1.99773	0.0228731
11	69671952..69672075	AP001888.1	ensembl	ENSG00000281781	1	AP001888.1	ensembl	protein_coding			2.71467	0.0033171
11	complement(69810224..69819024)	FGF3	ensembl_havana	ENSG00000186895	2	FGF3	ensembl_havana	protein_coding	OTTHUMG00000167888	1	1.99788	0.0228646
11	complement(69909184..69910994)	RP11-643C9.1	havana	ENSG00000260348	1	RP11-643C9.1	havana	lincRNA	OTTHUMG00000175910	1	2.35531	0.00925356
11	complement(69921638..69926813)	RP11-643C9.2	havana	ENSG00000260679	1	RP11-643C9.2	havana	lincRNA	OTTHUMG00000175911	1	2.07833	0.0188395
11	complement(70014858..70021059)	RP11-626H12.2	havana	ENSG00000254605	1	RP11-626H12.2	havana	lincRNA	OTTHUMG00000167160	1	1.72698	0.0420856
11	complement(70072434..70075433)	ANO1-AS2	havana	ENSG00000254417	1	ANO1-AS2	havana	antisense	OTTHUMG00000167162	1	1.95672	0.0251902
11	70078302..70189528	ANO1	ensembl_havana	ENSG00000131620	17	ANO1	ensembl_havana	protein_coding	OTTHUMG00000167204	1	1.84234	0.032713
11	70129297..70149623	RP11-805J14.3	havana	ENSG00000255143	1	RP11-805J14.3	havana	sense_overlapping	OTTHUMG00000167197	2	1.85429	0.0318485
11	complement(70187788..70188509)	ANO1-AS1	havana	ENSG00000254902	1	ANO1-AS1	havana	antisense	OTTHUMG00000167205	1	2.00587	0.0224348
11	70203163..70207390	FADD	ensembl_havana	ENSG00000168040	4	FADD	ensembl_havana	protein_coding	OTTHUMG00000167264	1	1.74077	0.0408617
11	complement(70278921..70279297)	H2AFZP4	havana	ENSG00000255329	1	H2AFZP4	havana	processed_pseudogene	OTTHUMG00000167302	1	1.9917	0.023202
11	70283955..70284070	MIR548K	ensembl	ENSG00000221333	1	MIR548K	ensembl	miRNA			1.79382	0.0364206
11	70398404..70436584	CTTN	ensembl_havana	ENSG00000085733	15	CTTN	ensembl_havana	protein_coding	OTTHUMG00000134307	3	1.83292	0.0334074
11	complement(70477277..70477592)	AP001271.3	havana	ENSG00000227726	1	AP001271.3	havana	sense_intronic	OTTHUMG00000152739	1	2.95816	0.0015474
11	70631094..70635490	SHANK2-AS1	havana	ENSG00000226627	1	SHANK2-AS1	havana	antisense	OTTHUMG00000154610	1	1.68569	0.0459282
11	70646165..70647562	SHANK2-AS2	havana	ENSG00000236262	1	SHANK2-AS2	havana	antisense	OTTHUMG00000152738	1	1.67219	0.0472438
11	complement(70705605..70706068)	CMB9-52H4.1	havana	ENSG00000280089	1	CMB9-52H4.1	havana	TEC	OTTHUMG00000188670	1	2.25972	0.0119194
11	70862790..70865115	SHANK2-AS3	havana	ENSG00000171671	6	SHANK2-AS3	havana	antisense	OTTHUMG00000150217	1	1.81816	0.0345198
11	complement(70872270..70872368)	MIR3664	ensembl	ENSG00000263744	1	MIR3664	ensembl	miRNA			2.06227	0.019591
11	complement(71382601..71423423)	FLJ42102	havana	ENSG00000172900	11	FLJ42102	havana	unitary_pseudogene	OTTHUMG00000155911	1	1.79528	0.0363048
11	complement(71428193..71452868)	DHCR7	ensembl_havana	ENSG00000172893	15	DHCR7	ensembl_havana	protein_coding	OTTHUMG00000167346	2	1.80875	0.0352447
11	71473503..71473568	MIR6754	ensembl	ENSG00000278349	1	MIR6754	ensembl	miRNA			2.38799	0.0084705
11	complement(71506061..71506380)	RP11-684B2.3	havana	ENSG00000254924	2	RP11-684B2.3	havana	processed_pseudogene	OTTHUMG00000167389	2	2.1218	0.0169271
11	71527267..71528674	KRTAP5-7	havana	ENSG00000244411	3	KRTAP5-7	havana	protein_coding	OTTHUMG00000057570	1	1.92351	0.0272078
11	71527301..71549167	KRTAP5-8	ensembl_havana	ENSG00000241233	2	KRTAP5-8	ensembl_havana	protein_coding	OTTHUMG00000057571	1	1.79475	0.0363465
11	71548418..71549553	KRTAP5-9	havana	ENSG00000254997	3	KRTAP5-9	havana	protein_coding	OTTHUMG00000167263	2	2.16416	0.0152259
11	71568680..71568934	AP000867.14	havana	ENSG00000248903	1	AP000867.14	havana	processed_pseudogene	OTTHUMG00000057587	2	2.44915	0.0071597
11	complement(71579728..71579848)	KRTAP5-14P	havana	ENSG00000249387	1	KRTAP5-14P	havana	processed_pseudogene	OTTHUMG00000057584	1	2.26419	0.0117813
11	71603260..71608040	UNC93B6	havana	ENSG00000255562	2	UNC93B6	havana	transcribed_processed_pseudogene	OTTHUMG00000167455	2	1.9079	0.0282024
11	71629045..71629421	RP11-684B2.5	havana	ENSG00000255415	1	RP11-684B2.5	havana	processed_pseudogene	OTTHUMG00000167457	1	2.28703	0.0110971
11	complement(71690453..71690657)	SNRPCP14	havana	ENSG00000254805	1	SNRPCP14	havana	processed_pseudogene	OTTHUMG00000167459	1	2.81097	0.00246961
11	71787510..71801236	FAM86C1	ensembl_havana	ENSG00000158483	15	FAM86C1	ensembl_havana	protein_coding	OTTHUMG00000160552	5	1.78904	0.0368042
11	complement(71800541..71804640)	ALG1L9P	havana	ENSG00000254978	2	ALG1L9P	havana	transcribed_unprocessed_pseudogene	OTTHUMG00000167481	1	2.29033	0.011001
11	71998541..72005715	IL18BP	ensembl_havana	ENSG00000137496	17	IL18BP	ensembl_havana	protein_coding	OTTHUMG00000133713	5	1.86438	0.0311341
11	72014291..72020910	RP11-849H4.4	havana	ENSG00000251143	1	RP11-849H4.4	havana	antisense	OTTHUMG00000167782	1	1.7091	0.0437162
11	complement(72106378..72112780)	ANAPC15	ensembl_havana	ENSG00000110200	8	ANAPC15	ensembl_havana	protein_coding	OTTHUMG00000167865	1	1.77846	0.0376641
11	72158822..72159861	RP11-807H22.5	havana	ENSG00000256518	2	RP11-807H22.5	havana	transcribed_unprocessed_pseudogene	OTTHUMG00000167873	2	2.16175	0.0153186
11	72172439..72178042	RP11-807H22.6	havana	ENSG00000255860	2	RP11-807H22.6	havana	transcribed_unprocessed_pseudogene	OTTHUMG00000167875	1	1.88147	0.029954
11	72189558..72196301	FOLR1	ensembl_havana	ENSG00000110195	11	FOLR1	ensembl_havana	protein_coding	OTTHUMG00000167876	1	1.86864	0.0308362
11	72223701..72239105	INPPL1	ensembl_havana	ENSG00000165458	13	INPPL1	ensembl_havana	protein_coding	OTTHUMG00000167879	2	1.71713	0.0429779
11	complement(72249856..72251288)	AP000593.5	havana	ENSG00000228286	3	AP000593.5	havana	processed_pseudogene	OTTHUMG00000167900	1	2.33284	0.00982823
11	72280151..72281178	AP000593.6	havana	ENSG00000213365	3	AP000593.6	havana	processed_pseudogene	OTTHUMG00000167901	1	2.03828	0.0207611
11	72410716..72412079	RP11-7N14.1	havana	ENSG00000256403	1	RP11-7N14.1	havana	antisense	OTTHUMG00000167906	1	1.68982	0.0455308
11	72562044..72562554	RP11-169D4.4	havana	ENSG00000274664	1	RP11-169D4.4	havana	processed_pseudogene	OTTHUMG00000187775	1	1.92042	0.0274021
11	complement(72576141..72674591)	PDE2A	ensembl_havana	ENSG00000186642	15	PDE2A	ensembl_havana	protein_coding	OTTHUMG00000102045	4	1.81134	0.0350441
11	72584572..72587979	RP11-169D4.2	havana	ENSG00000256633	1	RP11-169D4.2	havana	antisense	OTTHUMG00000167928	1	1.78208	0.037368
11	72643237..72659407	RP11-31L22.3	havana	ENSG00000255808	1	RP11-31L22.3	havana	antisense	OTTHUMG00000167929	1	1.90624	0.0283098
11	complement(72685069..72793599)	ARAP1	ensembl_havana	ENSG00000186635	14	ARAP1	ensembl_havana	protein_coding	OTTHUMG00000157102	3	1.84557	0.032477
11	72685075..72693808	ARAP1-AS1	havana	ENSG00000256007	1	ARAP1-AS1	havana	antisense	OTTHUMG00000167950	1	2.12699	0.0167107
11	72700474..72705607	ARAP1-AS2	havana	ENSG00000245148	2	ARAP1-AS2	havana	antisense	OTTHUMG00000167951	1	1.77011	0.0383546
11	72708186..72708565	RPS12P20	havana	ENSG00000244134	1	RPS12P20	havana	processed_pseudogene	OTTHUMG00000158404	1	2.46715	0.00680964
11	complement(72754729..72794168)	STARD10	ensembl_havana	ENSG00000214530	7	STARD10	ensembl_havana	protein_coding	OTTHUMG00000167954	1	1.91352	0.027841
11	72766004..72766116	Y_RNA	ensembl	ENSG00000202522	1	Y_RNA	ensembl	misc_RNA			2.21284	0.0134543
11	72783530..72783592	MIR4692	ensembl	ENSG00000265064	1	MIR4692	ensembl	miRNA			1.74316	0.0406525
11	72814308..72843674	ATG16L2	ensembl_havana	ENSG00000168010	10	ATG16L2	ensembl_havana	protein_coding	OTTHUMG00000167961	1	1.77191	0.0382045
11	72940498..72941112	AP002381.2	havana	ENSG00000234751	1	AP002381.2	havana	processed_pseudogene	OTTHUMG00000153085	1	1.78857	0.0368423
11	complement(102109827..102110457)	RP11-732A21.3	havana	ENSG00000277459	1	RP11-732A21.3	havana	lincRNA	OTTHUMG00000188237	1	1.93529	0.0264774
11	110049528..110050160	RP11-344L21.1	havana	ENSG00000255210	1	RP11-344L21.1	havana	processed_pseudogene	OTTHUMG00000166571	1	1.88166	0.029941
11	111864254..111864460	GNG5P3	havana	ENSG00000254949	1	GNG5P3	havana	processed_pseudogene	OTTHUMG00000166883	1	1.67105	0.0473563
11	117144267..117176894	PAFAH1B2	ensembl_havana	ENSG00000168092	13	PAFAH1B2	ensembl_havana	protein_coding	OTTHUMG00000167064	3	1.83326	0.0333823
11	117178733..117197445	SIDT2	ensembl_havana	ENSG00000149577	15	SIDT2	ensembl_havana	protein_coding	OTTHUMG00000167065	2	2.60569	0.00458447
11	117199321..117204782	TAGLN	ensembl_havana	ENSG00000149591	16	TAGLN	ensembl_havana	protein_coding	OTTHUMG00000167067	1	2.70588	0.00340614
11	complement(117204337..117232525)	PCSK7	ensembl_havana	ENSG00000160613	12	PCSK7	ensembl_havana	protein_coding	OTTHUMG00000165640	4	2.26905	0.0116327
11	117204967..117210292	AP000892.6	havana	ENSG00000280143	1	AP000892.6	havana	TEC	OTTHUMG00000167068	1	1.81173	0.0350139
11	complement(117297005..117297328)	CMB9-94B1.2	havana	ENSG00000276505	1	CMB9-94B1.2	havana	sense_intronic	OTTHUMG00000188155	1	1.80406	0.0356106
11	118067237..118067539	RN7SL828P	ensembl	ENSG00000272075	2	RN7SL828P	ensembl	misc_RNA			1.71176	0.0434704
11	118836010..118836111	Y_RNA	ensembl	ENSG00000201535	2	Y_RNA	ensembl	misc_RNA			1.90301	0.0285199
11	complement(119093854..119095467)	H2AFX	ensembl_havana	ENSG00000188486	3	H2AFX	ensembl_havana	protein_coding	OTTHUMG00000166196	4	1.75191	0.0398944
11	119095051..119095191	AP003391.1	ensembl	ENSG00000281272	1	AP003391.1	ensembl	miRNA			1.71969	0.0427446
11	complement(119323293..119323409)	ACA64	ensembl	ENSG00000252119	1	ACA64	ensembl	snoRNA			2.73222	0.00314549
11	complement(123708673..123708770)	AP000868.1	ensembl	ENSG00000266814	1	AP000868.1	ensembl	miRNA			1.9708	0.0243732
11	130569460..130569527	AP004371.1	ensembl	ENSG00000274490	1	AP004371.1	ensembl	miRNA			2.99464	0.00137384
11	130666735..130666803	MIR8052	ensembl	ENSG00000274999	1	MIR8052	ensembl	miRNA			1.66687	0.04777
11	133502877..133502956	AP005638.1	ensembl	ENSG00000238504	1	AP005638.1	ensembl	miRNA			1.9517	0.025487
12	12310..13501	DDX11L8	havana	ENSG00000256263	1	DDX11L8	havana	unprocessed_pseudogene	OTTHUMG00000168013	1	4.73652	1.08709e-06
12	complement(2752597..2753132)	IQSEC3P1	havana	ENSG00000256902	1	IQSEC3P1	havana	processed_pseudogene	OTTHUMG00000168141	1	1.74516	0.0404785
12	6438498..6438852	RP1-102E24.9	havana	ENSG00000224906	3	RP1-102E24.9	havana	processed_pseudogene	OTTHUMG00000169121	1	1.82238	0.0341985
12	6964949..6965382	U47924.29	havana	ENSG00000271969	1	U47924.29	havana	antisense	OTTHUMG00000185704	1	1.79397	0.036409
12	complement(7850717..7850818)	Y_RNA	ensembl	ENSG00000201663	1	Y_RNA	ensembl	misc_RNA			1.6825	0.0462361
12	8217758..8221115	RP11-266K4.14	havana	ENSG00000275367	1	RP11-266K4.14	havana	lincRNA	OTTHUMG00000187119	1	2.25689	0.0120074
12	complement(8221260..8227618)	FAM90A1	ensembl_havana	ENSG00000171847	10	FAM90A1	ensembl_havana	protein_coding	OTTHUMG00000168641	1	2.38544	0.00852936
12	8227734..8231764	ALG1L10P	havana	ENSG00000254016	2	ALG1L10P	havana	unprocessed_pseudogene	OTTHUMG00000168660	1	2.34286	0.00956818
12	complement(8232512..8242948)	FAM86FP	havana	ENSG00000164845	16	FAM86FP	havana	transcribed_unprocessed_pseudogene	OTTHUMG00000168639	1	1.98335	0.0236644
12	8340182..8340397	RP11-90D4.4	havana	ENSG00000277952	1	RP11-90D4.4	havana	processed_pseudogene	OTTHUMG00000187120	1	1.6625	0.0482064
12	15439527..15440401	RP11-6K23.1	havana	ENSG00000243916	1	RP11-6K23.1	havana	processed_pseudogene	OTTHUMG00000157493	1	2.01458	0.0219741
12	34205699..34205817	RNA5SP357	ensembl	ENSG00000272435	1	RNA5SP357	ensembl	rRNA			2.14288	0.0160612
12	complement(38161466..38161582)	RNA5SP358	ensembl	ENSG00000199843	1	RNA5SP358	ensembl	rRNA			1.90973	0.028084
12	complement(38163403..38163515)	RNA5SP359	ensembl	ENSG00000201708	1	RNA5SP359	ensembl	rRNA			1.93348	0.0265885
12	46371463..46373778	RP11-474P2.2	havana	ENSG00000258096	1	RP11-474P2.2	havana	antisense	OTTHUMG00000169472	1	1.76631	0.0386719
12	47731908..47732351	RP1-197B17.4	havana	ENSG00000274902	1	RP1-197B17.4	havana	lincRNA	OTTHUMG00000187373	2	1.8497	0.0321785
12	48085062..48085421	RP1-228P16.7	havana	ENSG00000226138	4	RP1-228P16.7	havana	processed_pseudogene	OTTHUMG00000169897	1	1.8718	0.0306169
12	complement(48771975..48772037)	MIR4701	ensembl	ENSG00000264201	1	MIR4701	ensembl	miRNA			2.05413	0.0199815
12	complement(50949117..50949384)	RP11-407N8.4	havana	ENSG00000271596	1	RP11-407N8.4	havana	processed_pseudogene	OTTHUMG00000184776	1	1.74498	0.0404942
12	52951708..52951795	AC107016.1	ensembl	ENSG00000265039	1	AC107016.1	ensembl	miRNA			1.70643	0.0439644
12	complement(55966838..55967474)	RP11-973D8.4	havana	ENSG00000258554	1	RP11-973D8.4	havana	antisense	OTTHUMG00000170576	1	2.36384	0.00904336
12	62603671..62603778	MIRLET7I	ensembl	ENSG00000199179	2	MIRLET7I	ensembl	miRNA			1.73922	0.0409976
12	62965325..62965969	RPL14P1	havana	ENSG00000139239	7	RPL14P1	havana	processed_pseudogene	OTTHUMG00000157598	1	1.79542	0.0362931
12	68487687..68487863	RP11-81H14.4	havana	ENSG00000256917	1	RP11-81H14.4	havana	processed_pseudogene	OTTHUMG00000169189	1	1.79572	0.0362698
12	68911921..68911982	RNU7-4P	ensembl	ENSG00000252770	1	RNU7-4P	ensembl	snRNA			1.84432	0.0325684
12	complement(68956406..68956486)	AC133749.1	ensembl	ENSG00000280493	1	AC133749.1	ensembl	miRNA			2.84167	0.0022439
12	complement(75688794..75689096)	RP11-114H23.3	havana	ENSG00000258245	1	RP11-114H23.3	havana	processed_pseudogene	OTTHUMG00000169778	1	2.04924	0.0202191
12	94834398..94834513	MIR492	ensembl	ENSG00000208038	1	MIR492	ensembl	miRNA			1.96642	0.0246251
12	107374747..107374827	SNORD74	ensembl	ENSG00000200897	1	SNORD74	ensembl	snoRNA			1.75409	0.0397073
12	complement(109859767..109860420)	RP1-7G5.5	havana	ENSG00000256351	1	RP1-7G5.5	havana	processed_pseudogene	OTTHUMG00000169279	1	1.81557	0.034718
12	complement(110360456..110360538)	AC006088.1	ensembl	ENSG00000281030	1	AC006088.1	ensembl	miRNA			2.4031	0.0081283
12	complement(110841538..110842387)	RPL29P25	havana	ENSG00000241286	2	RPL29P25	havana	processed_pseudogene	OTTHUMG00000157733	2	1.65462	0.0490009
12	111799834..111799905	MIR6761	ensembl	ENSG00000274697	1	MIR6761	ensembl	miRNA			1.85196	0.0320157
12	complement(112163258..112163321)	MIR6861	ensembl	ENSG00000273826	1	MIR6861	ensembl	miRNA			2.21052	0.0135345
12	complement(113159113..113159177)	MIR7106	ensembl	ENSG00000276908	1	MIR7106	ensembl	miRNA			1.91241	0.0279121
12	113291523..113291608	MIR6762	ensembl	ENSG00000274822	1	MIR6762	ensembl	miRNA			1.99772	0.0228734
12	complement(116428252..116428318)	MIR4472-2	ensembl	ENSG00000264037	1	MIR4472-2	ensembl	miRNA			2.02266	0.0215541
12	complement(120845110..120845647)	ARF1P2	havana	ENSG00000213137	3	ARF1P2	havana	processed_pseudogene	OTTHUMG00000169223	1	1.9283	0.026909
12	complement(121444273..121444352)	MIR7107	ensembl	ENSG00000277819	1	MIR7107	ensembl	miRNA			3.07398	0.00105612
12	complement(123010667..123010728)	MIR4304	ensembl	ENSG00000265526	1	MIR4304	ensembl	miRNA			1.69424	0.0451098
12	123262060..123262402	RP11-282O18.7	havana	ENSG00000269980	1	RP11-282O18.7	havana	antisense	OTTHUMG00000183986	1	1.91595	0.0276858
12	123616708..123616840	SNORA9	ensembl	ENSG00000206897	1	SNORA9	ensembl	snoRNA			1.64708	0.049771
12	complement(124593181..124593691)	RP11-83B20.7	havana	ENSG00000280097	1	RP11-83B20.7	havana	TEC	OTTHUMG00000168629	1	1.64533	0.0499504
12	complement(131815263..131815368)	RNU6-1017P	ensembl	ENSG00000200483	1	RNU6-1017P	ensembl	snRNA			1.97399	0.0241914
12	131934642..131934928	RP11-417L19.6	havana	ENSG00000273568	1	RP11-417L19.6	havana	sense_intronic	OTTHUMG00000187337	1	1.87128	0.0306534
12	132200436..132201287	RP13-977J11.3	havana	ENSG00000279480	1	RP13-977J11.3	havana	TEC	OTTHUMG00000168257	1	1.67934	0.0465425
12	132351855..132352322	RP13-895J2.9	havana	ENSG00000279704	1	RP13-895J2.9	havana	TEC	OTTHUMG00000167986	1	1.86481	0.0311038
12	complement(132723945..132724057)	RNA5SP379	ensembl	ENSG00000201469	1	RNA5SP379	ensembl	rRNA			2.2981	0.0107781
12	complement(133217210..133217675)	AC226150.3	havana	ENSG00000255919	1	AC226150.3	havana	processed_pseudogene	OTTHUMG00000167948	2	1.74596	0.040409
13	25017404..25017536	LSP1P1	havana	ENSG00000269099	2	LSP1P1	havana	processed_pseudogene	OTTHUMG00000186973	1	1.83444	0.0332943
13	complement(26229332..26229644)	RP11-380N8.6	havana	ENSG00000271559	1	RP11-380N8.6	havana	processed_pseudogene	OTTHUMG00000184713	1	1.87512	0.0303878
13	complement(32954057..32954401)	TOMM22P3	havana	ENSG00000227604	3	TOMM22P3	havana	processed_pseudogene	OTTHUMG00000016705	2	1.82439	0.0340468
13	complement(48752089..48752156)	AL137118.1	ensembl	ENSG00000222391	1	AL137118.1	ensembl	miRNA			1.91628	0.0276647
13	complement(51456200..51456284)	AL354820.1	ensembl	ENSG00000274190	1	AL354820.1	ensembl	miRNA			2.30965	0.0104538
13	complement(62919471..62919556)	AL442643.1	ensembl	ENSG00000276056	1	AL442643.1	ensembl	miRNA			2.22135	0.0131637
13	72851088..72851169	AL391384.1	ensembl	ENSG00000220981	1	AL391384.1	ensembl	miRNA			2.24261	0.0124611
13	106567662..106567799	AL442127.1	ensembl	ENSG00000278371	2	AL442127.1	ensembl	miRNA			1.64923	0.0495506
13	complement(112717845..112717914)	AL162711.1	ensembl	ENSG00000264726	1	AL162711.1	ensembl	miRNA			1.87912	0.0301143
14	complement(19220796..19220912)	RP11-496I2.8	havana	ENSG00000277252	1	RP11-496I2.8	havana	unprocessed_pseudogene	OTTHUMG00000187823	1	1.65174	0.0492941
14	21419620..21419960	EIF4EBP1P1	havana	ENSG00000258870	1	EIF4EBP1P1	havana	processed_pseudogene	OTTHUMG00000170805	1	2.1335	0.0164417
14	complement(21429508..21429806)	RN7SL650P	ensembl	ENSG00000274475	1	RN7SL650P	ensembl	misc_RNA			1.73796	0.0411092
14	22501601..22501663	TRAJ39	havana	ENSG00000211850	1	TRAJ39	havana	TR_J_gene	OTTHUMG00000170928	1	2.04528	0.0204135
14	22505110..22505167	TRAJ36	havana	ENSG00000276699	1	TRAJ36	havana	TR_J_gene	OTTHUMG00000188544	1	3.34372	0.000413315
14	22544071..22544136	TRAJ2	havana	ENSG00000211887	2	TRAJ2	havana	TR_J_gene	OTTHUMG00000170965	1	2.07342	0.0190664
14	complement(22956950..22957029)	MIR4707	ensembl	ENSG00000265037	1	MIR4707	ensembl	miRNA			2.00451	0.0225075
14	complement(23033530..23033638)	AL132780.1	ensembl	ENSG00000207765	1	AL132780.1	ensembl	miRNA			1.74732	0.0402909
14	complement(24143489..24143565)	MIR7703	ensembl	ENSG00000276511	1	MIR7703	ensembl	miRNA			2.25027	0.0122159
14	24158603..24158722	RNA5SP383	ensembl	ENSG00000199804	1	RNA5SP383	ensembl	rRNA			1.67879	0.0465968
14	complement(25267064..25267336)	HMGN2P6	havana	ENSG00000257179	1	HMGN2P6	havana	processed_pseudogene	OTTHUMG00000170312	1	1.74109	0.0408335
14	complement(35809212..35809300)	AL162311.1	ensembl	ENSG00000266264	1	AL162311.1	ensembl	miRNA			1.83382	0.0333406
14	35819837..35820220	NUTF2P2	havana	ENSG00000258300	2	NUTF2P2	havana	processed_pseudogene	OTTHUMG00000170563	2	1.74448	0.0405376
14	complement(43592142..43592262)	RP11-557C9.3	havana	ENSG00000258387	1	RP11-557C9.3	havana	processed_pseudogene	OTTHUMG00000170708	1	1.68492	0.0460023
14	complement(44887434..44887741)	RP11-857B24.3	havana	ENSG00000258509	1	RP11-857B24.3	havana	processed_pseudogene	OTTHUMG00000170720	1	1.80098	0.0358526
14	49635000..49635077	AL139099.1	ensembl	ENSG00000275425	1	AL139099.1	ensembl	miRNA			2.58821	0.0048238
14	49677369..49677893	RP11-831F12.3	havana	ENSG00000259155	2	RP11-831F12.3	havana	processed_pseudogene	OTTHUMG00000170875	2	1.92221	0.0272896
14	complement(49862547..49862626)	RN7SL2	ensembl	ENSG00000280102	2	RN7SL2	ensembl	miRNA			1.85143	0.0320542
14	complement(50704343..50705511)	ZFP64P1	havana	ENSG00000258491	2	ZFP64P1	havana	processed_pseudogene	OTTHUMG00000170900	2	1.80463	0.0355664
14	51787461..51787743	RP11-280K24.6	havana	ENSG00000259157	1	RP11-280K24.6	havana	unprocessed_pseudogene	OTTHUMG00000171082	1	2.83716	0.00227581
14	58506587..58506695	AL139021.1	ensembl	ENSG00000278479	1	AL139021.1	ensembl	miRNA			2.23593	0.0126783
14	complement(61831861..61832369)	COX4I1P1	havana	ENSG00000258956	2	COX4I1P1	havana	processed_pseudogene	OTTHUMG00000171139	2	1.89108	0.0293068
14	complement(63594031..63595291)	CTD-2302E22.5	havana	ENSG00000270878	1	CTD-2302E22.5	havana	processed_pseudogene	OTTHUMG00000184525	1	1.89706	0.02891
14	63621760..63621871	Y_RNA	ensembl	ENSG00000206822	1	Y_RNA	ensembl	misc_RNA			1.85507	0.031793
14	65014715..65014814	AL139022.1	ensembl	ENSG00000264620	1	AL139022.1	ensembl	miRNA			2.24356	0.0124305
14	complement(73571159..73571667)	NT5CP1	havana	ENSG00000258524	1	NT5CP1	havana	processed_pseudogene	OTTHUMG00000171605	1	1.76073	0.0391425
14	complement(74377818..74378418)	RPS2P2	havana	ENSG00000177776	8	RPS2P2	havana	processed_pseudogene	OTTHUMG00000157990	2	1.79344	0.0364517
14	75970924..75971587	RP11-270M14.5	havana	ENSG00000258876	1	RP11-270M14.5	havana	lincRNA	OTTHUMG00000171614	1	1.67536	0.0469322
14	complement(76690139..76690742)	RP11-99E15.3	havana	ENSG00000258566	2	RP11-99E15.3	havana	processed_pseudogene	OTTHUMG00000183857	1	1.92515	0.0271054
14	76968683..76969145	RP11-7F17.1	havana	ENSG00000243225	2	RP11-7F17.1	havana	processed_pseudogene	OTTHUMG00000158062	2	1.94051	0.0261589
14	77458206..77458277	AF111168.2	ensembl	ENSG00000280888	1	AF111168.2	ensembl	miRNA			2.77662	0.00274637
14	89621918..89622207	RN7SKP107	ensembl	ENSG00000201027	1	RN7SKP107	ensembl	misc_RNA			1.87033	0.0307192
14	91258299..91259003	CTD-2547L24.4	havana	ENSG00000260810	1	CTD-2547L24.4	havana	lincRNA	OTTHUMG00000172988	1	1.70421	0.0441708
14	92265702..92265807	RNU6-366P	ensembl	ENSG00000201097	1	RNU6-366P	ensembl	snRNA			1.83218	0.0334621
14	complement(93223598..93224139)	RP11-85G20.1	havana	ENSG00000240096	1	RP11-85G20.1	havana	processed_pseudogene	OTTHUMG00000158117	1	1.88537	0.0296897
14	complement(100109419..100109514)	MIR151B	ensembl	ENSG00000265154	1	MIR151B	ensembl	miRNA			2.16755	0.0150965
14	100884483..100884576	MIR432	ensembl	ENSG00000272458	1	MIR432	ensembl	miRNA			1.67723	0.0467484
14	100898958..100899079	MEG8_2	ensembl	ENSG00000275134	1	MEG8_2	ensembl	misc_RNA			2.93681	0.00165801
14	100911166..100911275	MIR370	ensembl	ENSG00000199005	3	MIR370	ensembl	miRNA			1.756	0.0395446
14	101025000..101025110	AL132709.2	ensembl	ENSG00000198982	3	AL132709.2	ensembl	miRNA			1.96598	0.0246507
14	101031963..101032070	MIR543	ensembl	ENSG00000212040	2	MIR543	ensembl	miRNA			2.45698	0.00700547
14	101033734..101033841	MIR495	ensembl	ENSG00000207743	2	MIR495	ensembl	miRNA			2.35336	0.00930234
14	101040219..101040299	MIR654	ensembl	ENSG00000207934	1	MIR654	ensembl	miRNA			2.82973	0.00232936
14	101042977..101043062	MIR1185-1	ensembl	ENSG00000221525	1	MIR1185-1	ensembl	miRNA			2.54409	0.00547811
14	101044198..101044283	MIR1185-2	ensembl	ENSG00000221614	1	MIR1185-2	ensembl	miRNA			1.69267	0.0452593
14	101047879..101047988	MIR889	ensembl	ENSG00000216099	2	MIR889	ensembl	miRNA			1.8261	0.0339174
14	101051993..101052104	AL132709.4	ensembl	ENSG00000265250	2	AL132709.4	ensembl	miRNA			1.99312	0.0231244
14	101055229..101055339	AL132709.5	ensembl	ENSG00000276352	1	AL132709.5	ensembl	miRNA			1.89295	0.0291825
14	101065294..101065405	MIR409	ensembl	ENSG00000199107	2	MIR409	ensembl	miRNA			2.50509	0.00612106
14	102501676..102501779	RNU6-244P	ensembl	ENSG00000212330	1	RNU6-244P	ensembl	snRNA			2.01019	0.0222057
14	102539644..102539726	MIR4309	ensembl	ENSG00000266015	1	MIR4309	ensembl	miRNA			2.0188	0.0217541
14	complement(102582888..102583177)	RN7SL546P	ensembl	ENSG00000239224	3	RN7SL546P	ensembl	misc_RNA			1.79923	0.0359915
14	complement(104589021..104589847)	RP11-614O9.1	havana	ENSG00000259037	1	RP11-614O9.1	havana	antisense	OTTHUMG00000170828	1	1.73256	0.0415867
14	complement(104690091..104691284)	RP11-982M15.5	havana	ENSG00000258858	1	RP11-982M15.5	havana	antisense	OTTHUMG00000170817	1	1.71262	0.0433915
14	complement(104815449..104815753)	RP11-477I4.4	havana	ENSG00000279140	1	RP11-477I4.4	havana	TEC	OTTHUMG00000184085	1	1.83221	0.03346
14	complement(104830838..104831171)	RPS26P49	havana	ENSG00000239365	2	RPS26P49	havana	processed_pseudogene	OTTHUMG00000158157	2	1.74762	0.0402653
14	complement(105857513..105857572)	MIR4539	ensembl	ENSG00000265612	1	MIR4539	ensembl	miRNA			2.09858	0.017927
14	complement(105857573..105857632)	AC246787.5	ensembl	ENSG00000266706	1	AC246787.5	ensembl	miRNA			2.25333	0.0121192
14	complement(105857743..105857802)	AC246787.3	ensembl	ENSG00000265517	1	AC246787.3	ensembl	miRNA			2.03206	0.0210738
14	complement(105859484..105859553)	MIR4537	ensembl	ENSG00000264781	1	MIR4537	ensembl	miRNA			2.1902	0.0142548
14	complement(105863416..105863465)	IGHJ3P	havana	ENSG00000237111	1	IGHJ3P	havana	IG_J_pseudogene	OTTHUMG00000152459	1	2.64507	0.00408365
14	complement(105863814..105863862)	IGHJ5	havana	ENSG00000242472	1	IGHJ5	havana	IG_J_gene	OTTHUMG00000152461	1	2.48833	0.0064172
14	complement(105881034..105881053)	IGHD1-26	havana	ENSG00000211907	1	IGHD1-26	havana	IG_D_gene	OTTHUMG00000152429	1	2.06446	0.019487
14	complement(105881539..105881556)	IGHD6-25	havana	ENSG00000225825	1	IGHD6-25	havana	IG_D_gene	OTTHUMG00000152436	1	1.9182	0.0275431
14	complement(105884870..105884888)	IGHD4-23	havana	ENSG00000227196	1	IGHD4-23	havana	IG_D_gene	OTTHUMG00000152438	1	1.88384	0.0297932
14	complement(105891699..105891719)	IGHD6-19	havana	ENSG00000211914	1	IGHD6-19	havana	IG_D_gene	OTTHUMG00000152431	1	2.29861	0.0107636
14	complement(105894508..105894523)	IGHD4-17	havana	ENSG00000227800	1	IGHD4-17	havana	IG_D_gene	OTTHUMG00000152437	1	1.76061	0.0391525
14	complement(105901142..105901162)	IGHD6-13	havana	ENSG00000211920	1	IGHD6-13	havana	IG_D_gene	OTTHUMG00000152370	1	2.07285	0.0190932
14	complement(105902649..105902671)	IGHD5-12	havana	ENSG00000211921	1	IGHD5-12	havana	IG_D_gene	OTTHUMG00000152367	1	1.94449	0.025918
14	complement(105904681..105904711)	IGHD3-9	havana	ENSG00000211924	1	IGHD3-9	havana	IG_D_gene	OTTHUMG00000152352	2	1.82046	0.0343446
14	complement(105919502..105919518)	IGHD1-1	havana	ENSG00000236170	1	IGHD1-1	havana	IG_D_gene	OTTHUMG00000152359	1	2.46959	0.00676339
14	complement(105986582..105987083)	IGHV1-2	havana	ENSG00000211934	3	IGHV1-2	havana	IG_V_gene	OTTHUMG00000152320	3	1.85797	0.0315869
14	complement(106062151..106062683)	IGHV3-7	havana	ENSG00000211938	2	IGHV3-7	havana	IG_V_gene	OTTHUMG00000152271	2	1.70688	0.0439221
14	complement(106129540..106130072)	IGHV3-13	havana	ENSG00000211942	3	IGHV3-13	havana	IG_V_gene	OTTHUMG00000152295	3	2.02757	0.0213019
14	complement(106165205..106165730)	IGHV3-16	havana	ENSG00000211944	2	IGHV3-16	havana	IG_V_gene	OTTHUMG00000152273	1	1.69831	0.0447247
14	complement(106184901..106185394)	IGHV1-18	havana	ENSG00000211945	2	IGHV1-18	havana	IG_V_gene	OTTHUMG00000152276	2	1.74228	0.0407294
14	complement(106210936..106211453)	IGHV3-20	havana	ENSG00000211946	3	IGHV3-20	havana	IG_V_gene	OTTHUMG00000152285	3	2.03434	0.0209586
14	complement(106293568..106293808)	IGHVIII-25-1	havana	ENSG00000253367	1	IGHVIII-25-1	havana	IG_V_pseudogene	OTTHUMG00000152072	2	1.91767	0.0275762
14	complement(106331116..106331552)	IGHV3-29	havana	ENSG00000270474	1	IGHV3-29	havana	IG_V_pseudogene	OTTHUMG00000188328	1	1.92771	0.0269457
14	complement(106335082..106335613)	IGHV3-30	havana	ENSG00000270550	1	IGHV3-30	havana	IG_V_gene	OTTHUMG00000188332	1	1.66508	0.0479479
14	complement(106460092..106461055)	HOMER2P1	havana	ENSG00000228966	2	HOMER2P1	havana	processed_pseudogene	OTTHUMG00000152103	3	1.69494	0.0450432
14	complement(106470264..106470800)	IGHV3-43	havana	ENSG00000232216	1	IGHV3-43	havana	IG_V_gene	OTTHUMG00000152094	1	2.34766	0.00944592
14	complement(106515818..106515854)	IGHVII-46-1	havana	ENSG00000253808	1	IGHVII-46-1	havana	IG_V_pseudogene	OTTHUMG00000151952	1	2.35372	0.0092934
14	complement(106627249..106627825)	IGHV4-59	ensembl_havana	ENSG00000224373	3	IGHV4-59	ensembl_havana	IG_V_gene	OTTHUMG00000151973	2	1.81336	0.0348881
15	complement(19987656..19988117)	IGHV3OR15-7	havana	ENSG00000259490	2	IGHV3OR15-7	havana	IG_V_gene	OTTHUMG00000171835	2	1.94525	0.0258725
15	complement(20228620..20277503)	RP11-492D6.3	havana	ENSG00000258628	1	RP11-492D6.3	havana	unprocessed_pseudogene	OTTHUMG00000171659	1	1.81877	0.0344734
15	20344736..20359166	RP11-509A17.3	havana	ENSG00000258654	1	RP11-509A17.3	havana	lincRNA	OTTHUMG00000171661	1	2.16485	0.0151996
15	20358108..20358181	AC026495.1	ensembl	ENSG00000265002	1	AC026495.1	ensembl	miRNA			2.23249	0.0127912
15	20940252..20940333	MIR5701-1	ensembl	ENSG00000266545	1	MIR5701-1	ensembl	miRNA			1.75109	0.0399655
15	23361206..23361274	AC100756.2	ensembl	ENSG00000275876	1	AC100756.2	ensembl	miRNA			1.76973	0.0383863
15	25191416..25191497	SNORD115-12	ensembl	ENSG00000199453	1	SNORD115-12	ensembl	snoRNA			1.99084	0.0232491
15	25201323..25201404	SNORD115-17	ensembl	ENSG00000201482	1	SNORD115-17	ensembl	snoRNA			1.77147	0.0382409
15	25206262..25206343	SNORD115-20	ensembl	ENSG00000201969	1	SNORD115-20	ensembl	snoRNA			1.93012	0.0267957
15	25234247..25234328	SNORD115-35	ensembl	ENSG00000201992	1	SNORD115-35	ensembl	snoRNA			1.87809	0.0301847
15	25249198..25249279	SNORD115-43	ensembl	ENSG00000202373	1	SNORD115-43	ensembl	snoRNA			1.75348	0.0397594
15	30801306..30801388	AC004460.1	ensembl	ENSG00000221379	1	AC004460.1	ensembl	miRNA			1.84149	0.0327749
15	33722492..33722596	Y_RNA	ensembl	ENSG00000200008	1	Y_RNA	ensembl	misc_RNA			1.75088	0.0399831
15	40529570..40529673	RNU6-516P	ensembl	ENSG00000223313	1	RNU6-516P	ensembl	snRNA			2.33152	0.00986299
15	40875313..40875410	AC025166.1	ensembl	ENSG00000264256	1	AC025166.1	ensembl	miRNA			2.14901	0.0158169
15	complement(41866495..41866551)	MIR4310	ensembl	ENSG00000264850	1	MIR4310	ensembl	miRNA			3.33046	0.000433508
15	complement(43793659..43793759)	MIR1282	ensembl	ENSG00000221792	1	MIR1282	ensembl	miRNA			2.54648	0.00544074
15	complement(48972595..48972727)	AC091073.1	ensembl	ENSG00000280771	1	AC091073.1	ensembl	miRNA			2.47251	0.00670845
15	62343029..62343138	MIR6085	ensembl	ENSG00000275451	1	MIR6085	ensembl	miRNA			2.15522	0.0155723
15	63597353..63602428	FBXL22	ensembl_havana	ENSG00000197361	6	FBXL22	ensembl_havana	protein_coding	OTTHUMG00000132905	5	1.92817	0.0269169
15	complement(63870930..63871019)	MIR422A	ensembl	ENSG00000199156	1	MIR422A	ensembl	miRNA			2.81377	0.00244818
15	63890030..63890317	RP11-111E14.2	havana	ENSG00000275785	1	RP11-111E14.2	havana	unprocessed_pseudogene	OTTHUMG00000187864	1	1.75098	0.0399744
15	64151715..64157481	SNX22	ensembl_havana	ENSG00000157734	13	SNX22	ensembl_havana	protein_coding	OTTHUMG00000132965	4	1.93033	0.0267833
15	complement(64155812..64163205)	PPIB	ensembl_havana	ENSG00000166794	4	PPIB	ensembl_havana	protein_coding	OTTHUMG00000133018	2	1.94633	0.0258075
15	complement(64528667..64529671)	GAPDHP61	havana	ENSG00000248415	1	GAPDHP61	havana	processed_pseudogene	OTTHUMG00000160045	1	2.22711	0.01297
15	64592979..64593326	RP11-330L19.1	havana	ENSG00000243403	1	RP11-330L19.1	havana	processed_pseudogene	OTTHUMG00000157969	1	1.95217	0.0254587
15	complement(64739892..64775587)	RBPMS2	ensembl_havana	ENSG00000166831	8	RBPMS2	ensembl_havana	protein_coding	OTTHUMG00000172423	2	1.74711	0.0403087
15	complement(64815632..64825668)	PIF1	ensembl_havana	ENSG00000140451	12	PIF1	ensembl_havana	protein_coding	OTTHUMG00000132974	3	1.97587	0.0240845
15	64841883..64868007	PLEKHO2	ensembl_havana	ENSG00000241839	9	PLEKHO2	ensembl_havana	protein_coding	OTTHUMG00000133050	3	1.81988	0.0343887
15	complement(65049188..65049802)	RP11-325L12.6	havana	ENSG00000277351	1	RP11-325L12.6	havana	antisense	OTTHUMG00000186924	1	1.64901	0.0495724
15	complement(65053337..65076690)	RASL12	ensembl_havana	ENSG00000103710	10	RASL12	ensembl_havana	protein_coding	OTTHUMG00000133115	3	1.72317	0.0424288
15	complement(65092770..65115197)	UBAP1L	ensembl_havana	ENSG00000246922	8	UBAP1L	ensembl_havana	protein_coding	OTTHUMG00000172425	2	1.6697	0.0474894
15	65229861..65229967	RNU6-686P	ensembl	ENSG00000201709	1	RNU6-686P	ensembl	snRNA			1.92153	0.0273327
15	complement(65816302..65817481)	HNRNPA1P44	havana	ENSG00000249271	2	HNRNPA1P44	havana	processed_pseudogene	OTTHUMG00000172813	2	1.79504	0.0363239
15	complement(66488658..66492109)	CTD-3185P2.1	havana	ENSG00000261351	2	CTD-3185P2.1	havana	antisense	OTTHUMG00000172828	2	2.33344	0.00981243
15	complement(66490135..66497813)	SNAPC5	ensembl_havana	ENSG00000174446	12	SNAPC5	ensembl_havana	protein_coding	OTTHUMG00000133195	4	2.10935	0.017457
15	complement(66496958..66497034)	MIR4512	ensembl	ENSG00000266589	1	MIR4512	ensembl	miRNA			4.70947	1.24181e-06
15	complement(66498015..66524532)	RPL4	ensembl_havana	ENSG00000174444	14	RPL4	ensembl_havana	protein_coding	OTTHUMG00000133193	3	2.03318	0.021017
15	complement(66502812..66502910)	SNORD16	ensembl	ENSG00000199673	1	SNORD16	ensembl	snoRNA			2.05368	0.0200031
15	complement(66503243..66503314)	SNORD18A	ensembl	ENSG00000200623	1	SNORD18A	ensembl	snoRNA			1.68931	0.0455802
15	66504959..66550128	ZWILCH	ensembl_havana	ENSG00000174442	11	ZWILCH	ensembl_havana	protein_coding	OTTHUMG00000133194	6	1.8006	0.0358829
15	complement(66547179..66565979)	LCTL	ensembl_havana	ENSG00000188501	11	LCTL	ensembl_havana	protein_coding	OTTHUMG00000133207	3	2.18858	0.0143138
15	66582190..66685794	LINC01169	havana	ENSG00000259471	1	LINC01169	havana	lincRNA	OTTHUMG00000172242	1	2.69	0.00357259
15	66702228..66782848	SMAD6	ensembl_havana	ENSG00000137834	14	SMAD6	ensembl_havana	protein_coding	OTTHUMG00000133218	5	2.71163	0.00334768
15	66740445..66741151	RP11-321F6.2	havana	ENSG00000274995	1	RP11-321F6.2	havana	sense_intronic	OTTHUMG00000186938	1	3.79873	7.27188e-05
15	66808404..66810560	RP11-622C24.1	havana	ENSG00000270490	1	RP11-622C24.1	havana	processed_pseudogene	OTTHUMG00000184890	1	3.16089	0.000786435
15	66860303..66867023	RP11-622C24.2	havana	ENSG00000277152	1	RP11-622C24.2	havana	lincRNA	OTTHUMG00000186940	1	3.21788	0.000645699
15	66919811..66931755	RP11-798K3.4	havana	ENSG00000259437	1	RP11-798K3.4	havana	lincRNA	OTTHUMG00000172296	1	2.21019	0.0135459
15	complement(66931537..66956518)	RP11-798K3.3	havana	ENSG00000259289	2	RP11-798K3.3	havana	lincRNA	OTTHUMG00000172297	2	3.16597	0.000772822
15	complement(66984108..67059253)	RP11-798K3.2	havana	ENSG00000259347	5	RP11-798K3.2	havana	lincRNA	OTTHUMG00000172243	2	2.44208	0.00730155
15	complement(67000814..67001085)	HMGN2P47	havana	ENSG00000259246	4	HMGN2P47	havana	processed_pseudogene	OTTHUMG00000172244	4	3.65246	0.000129871
15	67063763..67195195	SMAD3	ensembl_havana	ENSG00000166949	15	SMAD3	ensembl_havana	protein_coding	OTTHUMG00000133230	4	3.17871	0.000739662
15	complement(67142734..67146939)	RP11-342M21.2	havana	ENSG00000259202	1	RP11-342M21.2	havana	antisense	OTTHUMG00000172245	1	3.05986	0.00110722
15	complement(67201033..67255195)	AAGAB	ensembl_havana	ENSG00000103591	12	AAGAB	ensembl_havana	protein_coding	OTTHUMG00000172246	2	1.9299	0.0268096
15	67254800..67502260	IQCH	ensembl_havana	ENSG00000103599	19	IQCH	ensembl_havana	protein_coding	OTTHUMG00000133231	5	2.10079	0.0178296
15	complement(67403619..67521844)	IQCH-AS1	havana	ENSG00000259673	5	IQCH-AS1	havana	lincRNA	OTTHUMG00000172247	1	2.51381	0.00597166
15	67521068..67530143	C15orf61	ensembl_havana	ENSG00000189227	5	C15orf61	ensembl_havana	protein_coding	OTTHUMG00000172248	4	2.32938	0.00991948
15	complement(67541072..67542604)	RP11-502I4.3	havana	ENSG00000270964	1	RP11-502I4.3	havana	lincRNA	OTTHUMG00000185153	1	3.68858	0.000112753
15	67542709..67807123	MAP2K5	ensembl_havana	ENSG00000137764	19	MAP2K5	ensembl_havana	protein_coding	OTTHUMG00000133264	6	1.93202	0.0266786
15	67627852..67629135	HNRNPA1P5	havana	ENSG00000259512	3	HNRNPA1P5	havana	processed_pseudogene	OTTHUMG00000172249	3	3.74513	9.015e-05
15	67819704..67834561	SKOR1	ensembl_havana	ENSG00000188779	10	SKOR1	ensembl_havana	protein_coding	OTTHUMG00000170878	1	3.72097	9.92289e-05
15	67832725..67873866	RP11-34F13.3	havana	ENSG00000259410	5	RP11-34F13.3	havana	processed_transcript	OTTHUMG00000172250	2	2.98432	0.00142107
15	complement(67834310..67838879)	RP11-34F13.2	havana	ENSG00000245719	1	RP11-34F13.2	havana	lincRNA	OTTHUMG00000172251	1	4.15491	1.62707e-05
15	complement(67974391..67974625)	RP11-282M16.1	havana	ENSG00000261702	2	RP11-282M16.1	havana	processed_pseudogene	OTTHUMG00000172683	2	3.64112	0.000135726
15	67985059..67986288	RP11-883G10.1	havana	ENSG00000260109	1	RP11-883G10.1	havana	unprocessed_pseudogene	OTTHUMG00000172680	1	3.80179	7.18285e-05
15	complement(68190705..68206110)	CALML4	ensembl_havana	ENSG00000129007	14	CALML4	ensembl_havana	protein_coding	OTTHUMG00000133287	7	3.49622	0.000235948
15	complement(68193801..68229718)	RP11-315D16.2	havana	ENSG00000260007	1	RP11-315D16.2	havana	protein_coding	OTTHUMG00000172656	1	4.01859	2.92736e-05
15	complement(68206992..68257211)	CLN6	ensembl_havana	ENSG00000128973	11	CLN6	ensembl_havana	protein_coding	OTTHUMG00000133286	3	3.46205	0.000268038
15	68254549..68254939	HMGN2P40	havana	ENSG00000260602	2	HMGN2P40	havana	processed_pseudogene	OTTHUMG00000172681	2	4.79817	8.00617e-07
15	complement(68267792..68277994)	RP11-315D16.4	havana	ENSG00000260657	2	RP11-315D16.4	havana	lincRNA	OTTHUMG00000172682	2	2.36431	0.00903188
15	complement(68296533..68432162)	ITGA11	ensembl_havana	ENSG00000137809	16	ITGA11	ensembl_havana	protein_coding	OTTHUMG00000172657	3	3.74576	8.99237e-05
15	68578969..68727806	CORO2B	ensembl_havana	ENSG00000103647	12	CORO2B	ensembl_havana	protein_coding	OTTHUMG00000133288	3	3.76636	8.28239e-05
15	68749501..68750691	CARSP1	havana	ENSG00000271232	1	CARSP1	havana	processed_pseudogene	OTTHUMG00000184898	1	4.18518	1.42468e-05
15	complement(68778535..68820897)	ANP32A	ensembl_havana	ENSG00000140350	15	ANP32A	ensembl_havana	protein_coding	OTTHUMG00000154502	2	3.44117	0.000289599
15	complement(68801850..68801925)	MIR4312	ensembl	ENSG00000265195	1	MIR4312	ensembl	miRNA			1.82533	0.0339753
15	68818221..68946811	SPESP1	ensembl_havana	ENSG00000258484	3	SPESP1	ensembl_havana	protein_coding	OTTHUMG00000133321	3	2.18777	0.0143432
15	68833830..68834749	RP11-696L21.2	havana	ENSG00000259286	3	RP11-696L21.2	havana	processed_pseudogene	OTTHUMG00000172052	3	4.43001	4.7115e-06
15	68930504..69028889	RP11-809H16.2	havana	ENSG00000137808	12	RP11-809H16.2	havana	processed_transcript	OTTHUMG00000171448	2	2.29353	0.0109087
15	68930525..69062743	NOX5	ensembl_havana	ENSG00000255346	9	NOX5	ensembl_havana	protein_coding	OTTHUMG00000133320	4	2.67747	0.00370897
15	complement(69037549..69043565)	RP11-809H16.4	havana	ENSG00000259265	1	RP11-809H16.4	havana	antisense	OTTHUMG00000172081	1	4.03129	2.77352e-05
15	69072926..69095820	EWSAT1	havana	ENSG00000212766	9	EWSAT1	havana	lincRNA	OTTHUMG00000133319	4	2.61109	0.00451272
15	69080879..69099987	RP11-809H16.5	havana	ENSG00000259222	2	RP11-809H16.5	havana	lincRNA	OTTHUMG00000172082	2	2.7679	0.00282096
15	69103820..69103945	AC027088.1	ensembl	ENSG00000281169	1	AC027088.1	ensembl	miRNA			2.77137	0.00279105
15	69160651..69160724	AC026512.1	ensembl	ENSG00000266374	1	AC026512.1	ensembl	miRNA			7.11971	5.40784e-13
15	69247109..69247210	AC026992.1	ensembl	ENSG00000265047	3	AC026992.1	ensembl	miRNA			3.36609	0.000381206
15	complement(69278328..69298763)	RP11-352D13.6	havana	ENSG00000261634	3	RP11-352D13.6	havana	antisense	OTTHUMG00000173056	2	3.82208	6.61657e-05
15	69278675..69295322	RP11-352D13.5	havana	ENSG00000259504	2	RP11-352D13.5	havana	lincRNA	OTTHUMG00000172085	2	3.83398	6.30427e-05
15	69298947..69407780	PAQR5	ensembl_havana	ENSG00000137819	13	PAQR5	ensembl_havana	protein_coding	OTTHUMG00000133322	4	3.26254	0.000552094
15	complement(69325293..69325420)	SNORA77	ensembl	ENSG00000221376	1	SNORA77	ensembl	snoRNA			4.93712	3.96431e-07
15	69367585..69367681	RNA5SP398	ensembl	ENSG00000252972	1	RNA5SP398	ensembl	rRNA			3.03269	0.00121192
15	69391192..69392149	RP11-253M7.6	havana	ENSG00000259645	1	RP11-253M7.6	havana	sense_intronic	OTTHUMG00000172086	1	3.47963	0.00025105
15	complement(69396904..69415029)	RP11-253M7.1	havana	ENSG00000259426	5	RP11-253M7.1	havana	antisense	OTTHUMG00000172061	2	3.10787	0.000942219
15	69406441..69406552	Y_RNA	ensembl	ENSG00000207395	1	Y_RNA	ensembl	misc_RNA			2.10715	0.0175522
15	69414246..69448427	KIF23	ensembl_havana	ENSG00000137807	13	KIF23	ensembl_havana	protein_coding	OTTHUMG00000172062	4	1.91933	0.0274715
15	complement(69434466..69435120)	RP11-253M7.3	havana	ENSG00000259191	2	RP11-253M7.3	havana	processed_pseudogene	OTTHUMG00000133359	4	3.54979	0.00019277
15	69452784..69456194	RPLP1	ensembl_havana	ENSG00000137818	11	RPLP1	ensembl_havana	protein_coding	OTTHUMG00000172087	2	3.86756	5.49648e-05
15	complement(69457941..69458149)	U3	ensembl	ENSG00000207119	2	U3	ensembl	snoRNA			2.9265	0.00171398
15	complement(69458522..69461806)	RP11-253M7.4	havana	ENSG00000259215	1	RP11-253M7.4	havana	lincRNA	OTTHUMG00000172088	1	3.58073	0.000171315
15	69463026..69571440	DRAIC	havana	ENSG00000245750	7	DRAIC	havana	lincRNA	OTTHUMG00000172098	13	3.35387	0.000398454
15	complement(69564724..69565790)	RP11-279F6.2	havana	ENSG00000259457	1	RP11-279F6.2	havana	lincRNA	OTTHUMG00000172094	14	2.11587	0.017178
15	69592129..69695750	PCAT29	havana	ENSG00000259641	5	PCAT29	havana	lincRNA	OTTHUMG00000172099	1	3.18715	0.000718407
15	complement(69730740..69730822)	AC009677.1	ensembl	ENSG00000238870	1	AC009677.1	ensembl	miRNA			3.18329	0.000728048
15	complement(69803316..69804046)	RP11-19J5.1	havana	ENSG00000259496	2	RP11-19J5.1	havana	processed_pseudogene	OTTHUMG00000172100	2	4.76313	9.53041e-07
15	complement(69820756..69822856)	RP11-19J5.2	havana	ENSG00000259309	1	RP11-19J5.2	havana	lincRNA	OTTHUMG00000172101	1	5.02031	2.57939e-07
15	69835234..69843120	LINC00593	havana	ENSG00000259703	5	LINC00593	havana	lincRNA	OTTHUMG00000172102	1	4.00777	3.06467e-05
15	complement(70047790..70098176)	TLE3	ensembl_havana	ENSG00000140332	15	TLE3	ensembl_havana	protein_coding	OTTHUMG00000172121	3	3.98012	3.44402e-05
15	70193236..70193341	RNU6-745P	ensembl	ENSG00000200216	2	RNU6-745P	ensembl	snRNA			3.0963	0.000979759
15	complement(70195638..70198509)	AC011648.1	havana	ENSG00000259252	1	AC011648.1	havana	lincRNA	OTTHUMG00000172123	1	4.79469	8.14615e-07
15	70321576..70326742	RP11-543G18.1	havana	ENSG00000259503	1	RP11-543G18.1	havana	lincRNA	OTTHUMG00000172124	1	1.89482	0.0290582
15	complement(70503907..70505928)	RP11-96C21.1	havana	ENSG00000259473	1	RP11-96C21.1	havana	lincRNA	OTTHUMG00000172125	1	2.78233	0.00269853
15	complement(70570958..70586606)	RP11-96C21.2	havana	ENSG00000280639	1	RP11-96C21.2	havana	lincRNA	OTTHUMG00000189720	1	1.69925	0.0446361
15	70602124..70602516	RP11-64K10.1	havana	ENSG00000259227	2	RP11-64K10.1	havana	processed_pseudogene	OTTHUMG00000172174	2	2.12767	0.0166822
15	70635249..70637314	SALRNA2	havana	ENSG00000280515	1	SALRNA2	havana	lincRNA	OTTHUMG00000189722	1	1.70219	0.0443598
15	70791013..70791486	RP11-138H8.4	havana	ENSG00000259452	2	RP11-138H8.4	havana	processed_pseudogene	OTTHUMG00000172177	2	3.18073	0.00073452
15	70858714..70860162	KRT8P9	havana	ENSG00000259470	2	KRT8P9	havana	processed_pseudogene	OTTHUMG00000172183	2	3.00527	0.00132674
15	complement(71110244..71115494)	CT62	ensembl_havana	ENSG00000225362	8	CT62	ensembl_havana	protein_coding	OTTHUMG00000172836	2	1.85385	0.0318804
15	complement(71547280..71549832)	RP11-1123I8.1	havana	ENSG00000278408	1	RP11-1123I8.1	havana	antisense	OTTHUMG00000186948	1	1.82353	0.0341114
15	71792638..71818259	NR2E3	ensembl_havana	ENSG00000278570	4	NR2E3	ensembl_havana	protein_coding	OTTHUMG00000172841	5	1.91837	0.027532
15	complement(72041194..72041653)	EIF5A2P1	havana	ENSG00000260576	1	EIF5A2P1	havana	processed_pseudogene	OTTHUMG00000172845	1	1.91984	0.0274392
15	72051251..72051329	AC022872.1	ensembl	ENSG00000223253	1	AC022872.1	ensembl	miRNA			2.83479	0.00229282
15	complement(72159807..72197785)	GRAMD2	ensembl_havana	ENSG00000175318	11	GRAMD2	ensembl_havana	protein_coding	OTTHUMG00000172708	2	2.35571	0.00924373
15	complement(72199029..72231822)	PKM	ensembl_havana	ENSG00000067225	17	PKM	ensembl_havana	protein_coding	OTTHUMG00000172709	4	1.90882	0.028143
15	complement(72266746..72319946)	RP11-106M3.5	havana	ENSG00000273025	1	RP11-106M3.5	havana	protein_coding	OTTHUMG00000133444	3	1.92333	0.0272196
15	72278867..72351794	RP11-106M3.3	havana	ENSG00000261460	1	RP11-106M3.3	havana	antisense	OTTHUMG00000177179	1	1.82905	0.0336963
15	complement(72284727..72320129)	CELF6	ensembl_havana	ENSG00000140488	14	CELF6	ensembl_havana	protein_coding	OTTHUMG00000186423	1	1.99184	0.023194
15	complement(72284727..72375981)	RP11-106M3.2	havana	ENSG00000260729	1	RP11-106M3.2	havana	protein_coding	OTTHUMG00000172710	3	1.79997	0.0359324
15	complement(72340919..72376476)	HEXA	ensembl_havana	ENSG00000213614	9	HEXA	ensembl_havana	protein_coding	OTTHUMG00000133445	5	1.76792	0.0385368
15	72450657..72451474	PHBP20	havana	ENSG00000271072	1	PHBP20	havana	processed_pseudogene	OTTHUMG00000184900	1	3.07543	0.00105098
15	complement(72604399..72605008)	RP11-1006G14.5	havana	ENSG00000278313	1	RP11-1006G14.5	havana	unprocessed_pseudogene	OTTHUMG00000187865	1	2.76053	0.00288537
15	72605183..72612326	RP11-361M10.3	havana	ENSG00000260144	1	RP11-361M10.3	havana	unprocessed_pseudogene	OTTHUMG00000173095	1	2.61963	0.0044012
15	complement(72608481..72636919)	RP11-1006G14.2	havana	ENSG00000259783	5	RP11-1006G14.2	havana	lincRNA	OTTHUMG00000173096	2	1.90949	0.0280996
15	72615810..72618250	RP11-1006G14.1	havana	ENSG00000260672	1	RP11-1006G14.1	havana	lincRNA	OTTHUMG00000173097	1	2.25438	0.0120861
15	complement(72675783..72686149)	HIGD2B	havana	ENSG00000175202	3	HIGD2B	havana	protein_coding	OTTHUMG00000172776	2	1.85205	0.032009
15	72782835..72798199	ADPGK-AS1	havana	ENSG00000260898	5	ADPGK-AS1	havana	antisense	OTTHUMG00000173100	1	1.65065	0.0494048
15	complement(73143236..73143518)	FKBP1AP2	havana	ENSG00000259691	2	FKBP1AP2	havana	processed_pseudogene	OTTHUMG00000172551	2	2.38777	0.00847552
15	complement(73319859..73369264)	HCN4	ensembl_havana	ENSG00000138622	3	HCN4	ensembl_havana	protein_coding	OTTHUMG00000137563	2	3.10614	0.000947731
15	73335260..73342387	RP11-272D12.1	havana	ENSG00000259650	1	RP11-272D12.1	havana	antisense	OTTHUMG00000172548	1	3.64039	0.000136112
15	complement(73483196..73483943)	MRPS15P1	havana	ENSG00000259186	1	MRPS15P1	havana	processed_pseudogene	OTTHUMG00000172554	1	2.40975	0.00798169
15	complement(73567012..73569294)	NPTN-IT1	havana	ENSG00000281183	1	NPTN-IT1	havana	sense_intronic	OTTHUMG00000189514	1	2.0311	0.0211222
15	73683966..73714518	CD276	ensembl_havana	ENSG00000103855	17	CD276	ensembl_havana	protein_coding	OTTHUMG00000137585	7	2.67926	0.00368922
15	complement(73730048..73731711)	RP11-8P11.4	havana	ENSG00000276807	1	RP11-8P11.4	havana	lincRNA	OTTHUMG00000186950	1	2.3451	0.00951108
15	complement(73735431..73752747)	C15orf59	ensembl_havana	ENSG00000205363	5	C15orf59	ensembl_havana	protein_coding	OTTHUMG00000172556	3	2.99907	0.00135401
15	73752317..73770613	C15orf59-AS1	havana	ENSG00000260469	2	C15orf59-AS1	havana	lincRNA	OTTHUMG00000172684	2	2.1205	0.016982
15	complement(73870950..73873366)	RP11-24D15.1	havana	ENSG00000260624	1	RP11-24D15.1	havana	antisense	OTTHUMG00000172726	1	2.33067	0.0098854
15	73873608..73889214	TBC1D21	ensembl_havana	ENSG00000167139	8	TBC1D21	ensembl_havana	protein_coding	OTTHUMG00000137594	3	2.67584	0.00372715
15	73891409..73891487	AC108137.1	ensembl	ENSG00000222064	1	AC108137.1	ensembl	miRNA			3.5612	0.000184581
15	complement(73908071..73928248)	LOXL1-AS1	havana	ENSG00000261801	5	LOXL1-AS1	havana	antisense	OTTHUMG00000172711	4	2.59185	0.0047731
15	73925989..73952137	LOXL1	ensembl_havana	ENSG00000129038	15	LOXL1	ensembl_havana	protein_coding	OTTHUMG00000137595	4	3.20364	0.000678508
15	complement(73978923..73994622)	STOML1	ensembl_havana	ENSG00000067221	13	STOML1	ensembl_havana	protein_coding	OTTHUMG00000137608	4	2.67857	0.00369689
15	73994673..74047812	PML	ensembl_havana	ENSG00000140464	19	PML	ensembl_havana	protein_coding	OTTHUMG00000137607	5	2.64858	0.00404153
15	74062780..74063785	DNM1P33	havana	ENSG00000260096	1	DNM1P33	havana	unprocessed_pseudogene	OTTHUMG00000173034	1	3.36242	0.000386306
15	74100311..74138540	ISLR2	ensembl_havana	ENSG00000167178	15	ISLR2	ensembl_havana	protein_coding	OTTHUMG00000137624	2	2.56598	0.00514427
15	complement(74115396..74115469)	AC010931.1	ensembl	ENSG00000274013	1	AC010931.1	ensembl	miRNA			2.55752	0.00527103
15	complement(74125915..74129278)	RP11-247C2.2	havana	ENSG00000248540	2	RP11-247C2.2	havana	lincRNA	OTTHUMG00000173053	1	2.76166	0.00287542
15	complement(74152800..74179226)	RP11-665J16.1	havana	ENSG00000261543	1	RP11-665J16.1	havana	antisense	OTTHUMG00000173054	1	2.43945	0.00735476
15	complement(74162340..74162620)	Metazoa_SRP	ensembl	ENSG00000278348	1	Metazoa_SRP	ensembl	misc_RNA			3.02516	0.00124253
15	74173671..74176872	ISLR	ensembl_havana	ENSG00000129009	12	ISLR	ensembl_havana	protein_coding	OTTHUMG00000137623	4	3.59213	0.000163993
15	complement(74179466..74212267)	STRA6	ensembl_havana	ENSG00000137868	18	STRA6	ensembl_havana	protein_coding	OTTHUMG00000138998	3	3.30411	0.000476398
15	74202705..74221557	RP11-60L3.1	havana	ENSG00000259264	5	RP11-60L3.1	havana	antisense	OTTHUMG00000172612	2	2.97886	0.00144661
15	74236289..74336472	CCDC33	ensembl_havana	ENSG00000140481	13	CCDC33	ensembl_havana	protein_coding	OTTHUMG00000172621	4	3.20067	0.000685533
15	74299503..74304527	RP11-60L3.3	havana	ENSG00000280309	1	RP11-60L3.3	havana	TEC	OTTHUMG00000177186	1	3.33159	0.000431752
15	74303005..74304343	RP11-60L3.2	havana	ENSG00000261384	1	RP11-60L3.2	havana	sense_intronic	OTTHUMG00000172634	1	3.29369	0.0004944
15	complement(74311516..74319688)	RP11-60L3.6	havana	ENSG00000277749	1	RP11-60L3.6	havana	antisense	OTTHUMG00000186951	1	3.11847	0.00090896
15	complement(74337759..74367740)	CYP11A1	ensembl_havana	ENSG00000140459	17	CYP11A1	ensembl_havana	protein_coding	OTTHUMG00000150716	4	2.52019	0.00586462
15	74350768..74364620	CTD-2311M21.2	havana	ENSG00000260266	1	CTD-2311M21.2	havana	transcribed_processed_pseudogene	OTTHUMG00000172648	1	1.68691	0.0458106
15	74365435..74371211	CTD-2311M21.3	havana	ENSG00000261821	2	CTD-2311M21.3	havana	antisense	OTTHUMG00000172649	2	3.09362	0.000988656
15	74374678..74375511	CTD-2311M21.4	havana	ENSG00000274937	1	CTD-2311M21.4	havana	lincRNA	OTTHUMG00000186953	1	2.55316	0.00533757
15	74379083..74390535	CTD-2311M21.5	havana	ENSG00000277718	1	CTD-2311M21.5	havana	lincRNA	OTTHUMG00000186954	1	3.36905	0.000377139
15	complement(74409289..74434467)	SEMA7A	ensembl_havana	ENSG00000138623	9	SEMA7A	ensembl_havana	protein_coding	OTTHUMG00000139000	3	3.19821	0.000691416
15	complement(74411357..74411432)	MIR6881	ensembl	ENSG00000277391	1	MIR6881	ensembl	miRNA			3.23984	0.000597985
15	complement(74445977..74461182)	UBL7	ensembl_havana	ENSG00000138629	15	UBL7	ensembl_havana	protein_coding	OTTHUMG00000139001	4	2.7128	0.00333589
15	74461265..74481302	UBL7-AS1	havana	ENSG00000247240	7	UBL7-AS1	havana	antisense	OTTHUMG00000172644	2	2.29534	0.0108567
15	complement(74478070..74490286)	RP11-10O17.1	havana	ENSG00000260103	2	RP11-10O17.1	havana	transcribed_processed_pseudogene	OTTHUMG00000172643	3	2.72865	0.00317967
15	74489602..74516959	RP11-10O17.3	havana	ENSG00000261775	1	RP11-10O17.3	havana	lincRNA	OTTHUMG00000172650	1	2.37571	0.00875766
15	74541177..74598131	ARID3B	ensembl_havana	ENSG00000179361	17	ARID3B	ensembl_havana	protein_coding	OTTHUMG00000141321	2	2.6158	0.00445095
15	74598500..74645414	CLK3	ensembl_havana	ENSG00000179335	18	CLK3	ensembl_havana	protein_coding	OTTHUMG00000141320	12	3.00995	0.00130645
15	complement(74598919..74599397)	CTD-3154N5.2	havana	ENSG00000275527	1	CTD-3154N5.2	havana	lincRNA	OTTHUMG00000186955	1	2.64628	0.00406913
15	complement(74613194..74615596)	CTD-3154N5.1	havana	ENSG00000260919	1	CTD-3154N5.1	havana	antisense	OTTHUMG00000172816	2	3.40932	0.000325623
15	complement(74630558..74696292)	EDC3	ensembl_havana	ENSG00000179151	11	EDC3	ensembl_havana	protein_coding	OTTHUMG00000142815	7	2.21099	0.0135181
15	complement(74719542..74725610)	CYP1A1	ensembl_havana	ENSG00000140465	13	CYP1A1	ensembl_havana	protein_coding	OTTHUMG00000142812	3	2.89264	0.00191011
15	74748844..74756202	CYP1A2	ensembl_havana	ENSG00000140505	6	CYP1A2	ensembl_havana	protein_coding	OTTHUMG00000172901	3	3.03825	0.0011898
15	74782057..74803198	CSK	ensembl_havana	ENSG00000103653	16	CSK	ensembl_havana	protein_coding	OTTHUMG00000142814	4	3.17205	0.000756847
15	complement(74788672..74788757)	MIR4513	ensembl	ENSG00000264386	1	MIR4513	ensembl	miRNA			4.40769	5.22399e-06
15	74812716..74825758	LMAN1L	ensembl_havana	ENSG00000140506	16	LMAN1L	ensembl_havana	protein_coding	OTTHUMG00000142813	8	3.31245	0.00046241
15	74816223..74831795	RP11-414J4.2	havana	ENSG00000261606	5	RP11-414J4.2	havana	processed_transcript	OTTHUMG00000172966	2	2.90124	0.00185847
15	74826547..74831802	CPLX3	ensembl_havana	ENSG00000213578	5	CPLX3	ensembl_havana	protein_coding	OTTHUMG00000142816	3	2.72781	0.00318777
15	complement(74836116..74843346)	ULK3	ensembl_havana	ENSG00000140474	12	ULK3	ensembl_havana	protein_coding	OTTHUMG00000173020	11	3.32778	0.000437703
15	complement(74843730..74873365)	SCAMP2	ensembl_havana	ENSG00000140497	16	SCAMP2	ensembl_havana	protein_coding	OTTHUMG00000142817	4	3.07814	0.0010415
15	74890005..74902219	MPI	ensembl_havana	ENSG00000178802	17	MPI	ensembl_havana	protein_coding	OTTHUMG00000142826	8	2.94405	0.00161976
15	complement(74899987..74907121)	FAM219B	ensembl_havana	ENSG00000178761	14	FAM219B	ensembl_havana	protein_coding	OTTHUMG00000172715	5	2.59067	0.00478943
15	complement(74919791..74938168)	COX5A	ensembl_havana	ENSG00000178741	11	COX5A	ensembl_havana	protein_coding	OTTHUMG00000142825	3	2.45563	0.0070318
15	complement(74954416..74957464)	RPP25	ensembl_havana	ENSG00000178718	6	RPP25	ensembl_havana	protein_coding	OTTHUMG00000142822	2	3.52846	0.000208996
15	74957219..75021496	SCAMP5	ensembl_havana	ENSG00000198794	11	SCAMP5	ensembl_havana	protein_coding	OTTHUMG00000172704	9	2.77514	0.00275888
15	complement(74983274..74983376)	Y_RNA	ensembl	ENSG00000199580	1	Y_RNA	ensembl	misc_RNA			1.9685	0.0245055
15	75012418..75012484	AC015720.1	ensembl	ENSG00000273798	1	AC015720.1	ensembl	miRNA			2.56244	0.00519703
15	75023555..75117462	PPCDC	ensembl_havana	ENSG00000138621	11	PPCDC	ensembl_havana	protein_coding	OTTHUMG00000142824	4	2.5913	0.00478064
15	75114261..75114868	RP11-69H7.4	havana	ENSG00000260152	2	RP11-69H7.4	havana	processed_pseudogene	OTTHUMG00000172818	2	3.1992	0.000689038
15	complement(75120265..75120562)	Metazoa_SRP	ensembl	ENSG00000203411	3	Metazoa_SRP	ensembl	misc_RNA			1.72409	0.0423455
15	complement(75121536..75121666)	SCARNA20	ensembl	ENSG00000252722	1	SCARNA20	ensembl	scaRNA			2.50283	0.00616022
15	complement(75186651..75186968)	RPL36AP45	havana	ENSG00000240366	1	RPL36AP45	havana	processed_pseudogene	OTTHUMG00000158029	1	2.03729	0.0208106
15	75195643..75212169	C15orf39	ensembl_havana	ENSG00000167173	18	C15orf39	ensembl_havana	protein_coding	OTTHUMG00000142820	2	3.20363	0.000678542
15	complement(75211301..75212167)	RP11-69H7.3	havana	ENSG00000261779	1	RP11-69H7.3	havana	antisense	OTTHUMG00000172790	1	3.43976	0.000291113
15	complement(75226753..75233951)	RP11-69H7.2	havana	ENSG00000260660	1	RP11-69H7.2	havana	lincRNA	OTTHUMG00000172668	1	3.34193	0.000415998
15	complement(75251743..75252934)	NIFKP4	havana	ENSG00000261205	2	NIFKP4	havana	processed_pseudogene	OTTHUMG00000172670	2	1.81442	0.0348066
15	complement(75299953..75302965)	DNM1P34	havana	ENSG00000260357	1	DNM1P34	havana	transcribed_unprocessed_pseudogene	OTTHUMG00000172673	1	3.0124	0.00129597
15	complement(75321397..75322693)	ANP32BP1	havana	ENSG00000259790	1	ANP32BP1	havana	transcribed_processed_pseudogene	OTTHUMG00000172674	1	1.97514	0.0241261
15	75335891..75343224	COMMD4	ensembl_havana	ENSG00000140365	15	COMMD4	ensembl_havana	protein_coding	OTTHUMG00000142823	4	3.07737	0.00104418
15	complement(75346744..75347161)	RP11-817O13.9	havana	ENSG00000275645	1	RP11-817O13.9	havana	antisense	OTTHUMG00000186960	1	4.4676	3.95505e-06
15	75346955..75357114	NEIL1	ensembl_havana	ENSG00000140398	13	NEIL1	ensembl_havana	protein_coding	OTTHUMG00000142821	3	3.33604	0.000424899
15	complement(75353611..75353685)	MIR631	ensembl	ENSG00000207636	1	MIR631	ensembl	miRNA			3.47388	0.000256497
15	complement(75355207..75368630)	MAN2C1	ensembl_havana	ENSG00000140400	14	MAN2C1	ensembl_havana	protein_coding	OTTHUMG00000172698	5	3.47712	0.000253411
15	75368155..75369584	RP11-817O13.8	havana	ENSG00000260274	1	RP11-817O13.8	havana	lincRNA	OTTHUMG00000173067	1	3.05838	0.00111268
15	complement(75369379..75455842)	SIN3A	ensembl_havana	ENSG00000169375	15	SIN3A	ensembl_havana	protein_coding	OTTHUMG00000142834	2	2.13763	0.0162732
15	75388267..75388828	RPL13P4	havana	ENSG00000241890	1	RPL13P4	havana	processed_pseudogene	OTTHUMG00000158030	1	2.5189	0.00588608
15	75415249..75416020	CTD-2562G15.2	havana	ENSG00000261714	2	CTD-2562G15.2	havana	processed_pseudogene	OTTHUMG00000172733	2	2.62493	0.00433336
15	complement(75452964..75453947)	CTD-2562G15.3	havana	ENSG00000276744	1	CTD-2562G15.3	havana	sense_intronic	OTTHUMG00000186962	1	4.00131	3.14963e-05
15	complement(75463251..75579289)	PTPN9	ensembl_havana	ENSG00000169410	9	PTPN9	ensembl_havana	protein_coding	OTTHUMG00000142838	3	2.11775	0.0170982
15	complement(75512770..75513040)	CTD-2323K18.2	havana	ENSG00000259931	2	CTD-2323K18.2	havana	processed_pseudogene	OTTHUMG00000172735	2	1.88722	0.0295651
15	complement(75527150..75601205)	CTD-2323K18.1	havana	ENSG00000260269	5	CTD-2323K18.1	havana	processed_transcript	OTTHUMG00000172736	1	2.22763	0.0129526
15	75540933..75541205	Metazoa_SRP	ensembl	ENSG00000281061	1	Metazoa_SRP	ensembl	misc_RNA			2.10853	0.0174926
15	complement(75598083..75626469)	SNUPN	ensembl_havana	ENSG00000169371	13	SNUPN	ensembl_havana	protein_coding	OTTHUMG00000142833	3	2.53123	0.00568314
15	75624793..75625690	CTD-2026K11.3	havana	ENSG00000260235	1	CTD-2026K11.3	havana	antisense	OTTHUMG00000172791	1	2.60332	0.00461631
15	75636139..75639239	CTD-2026K11.2	havana	ENSG00000260206	1	CTD-2026K11.2	havana	antisense	OTTHUMG00000172792	1	2.63059	0.00426189
15	complement(75639085..75648706)	IMP3	ensembl_havana	ENSG00000177971	8	IMP3	ensembl_havana	protein_coding	OTTHUMG00000142840	3	3.13438	0.000861081
15	75639760..75640976	CTD-2026K11.4	havana	ENSG00000275454	1	CTD-2026K11.4	havana	antisense	OTTHUMG00000186970	1	4.34129	7.08241e-06
15	75645020..75645442	CTD-2026K11.5	havana	ENSG00000274515	1	CTD-2026K11.5	havana	antisense	OTTHUMG00000186971	1	2.45143	0.0071145
15	75647906..75662301	SNX33	ensembl_havana	ENSG00000173548	8	SNX33	ensembl_havana	protein_coding	OTTHUMG00000142835	2	3.34807	0.000406884
15	complement(75674322..75712848)	CSPG4	ensembl_havana	ENSG00000173546	7	CSPG4	ensembl_havana	protein_coding	OTTHUMG00000142836	1	3.41318	0.000321052
15	75676227..75677162	CTD-2026K11.1	havana	ENSG00000260892	1	CTD-2026K11.1	havana	antisense	OTTHUMG00000172779	1	3.31888	0.000451892
15	75678548..75680752	CTD-2026K11.6	havana	ENSG00000203392	3	CTD-2026K11.6	havana	antisense	OTTHUMG00000186972	1	3.41166	0.000322847
15	75723977..75727688	ODF3L1	ensembl_havana	ENSG00000182950	2	ODF3L1	ensembl_havana	protein_coding	OTTHUMG00000142837	1	3.51406	0.000220655
15	complement(75727670..75738623)	DNM1P35	havana	ENSG00000246877	1	DNM1P35	havana	antisense	OTTHUMG00000177189	1	3.07266	0.00106081
15	75737820..75763321	RP11-24M17.4	havana	ENSG00000260288	3	RP11-24M17.4	havana	processed_transcript	OTTHUMG00000172793	2	2.89462	0.00189806
15	75746769..75747263	RP11-24M17.3	havana	ENSG00000260815	3	RP11-24M17.3	havana	processed_pseudogene	OTTHUMG00000172794	3	2.50173	0.00617946
15	complement(75759501..75762405)	RP11-24M17.6	havana	ENSG00000261043	3	RP11-24M17.6	havana	lincRNA	OTTHUMG00000172896	1	3.06112	0.00110254
15	complement(75762215..75762315)	MIR4313	ensembl	ENSG00000274496	1	MIR4313	ensembl	miRNA			5.95375	1.31033e-09
15	75775553..75786898	RP11-24M17.5	havana	ENSG00000187812	12	RP11-24M17.5	havana	transcribed_unprocessed_pseudogene	OTTHUMG00000172795	1	3.1781	0.000741211
15	75785134..75785354	RN7SL319P	ensembl	ENSG00000241807	3	RN7SL319P	ensembl	misc_RNA			3.05169	0.00113777
15	complement(75791470..75792683)	DNM1P49	havana	ENSG00000261820	1	DNM1P49	havana	unprocessed_pseudogene	OTTHUMG00000172796	1	4.17457	1.49273e-05
15	75895040..75895302	RN7SL510P	ensembl	ENSG00000266308	2	RN7SL510P	ensembl	misc_RNA			2.86873	0.00206061
15	76059837..76229121	C15orf27	ensembl_havana	ENSG00000169758	12	C15orf27	ensembl_havana	protein_coding	OTTHUMG00000142918	6	2.65457	0.00397043
15	complement(76174891..76181486)	RP11-593F23.1	havana	ENSG00000259422	1	RP11-593F23.1	havana	antisense	OTTHUMG00000172584	1	3.29754	0.000487679
15	complement(76258986..76261690)	TYRO3P	havana	ENSG00000259581	3	TYRO3P	havana	processed_pseudogene	OTTHUMG00000172619	3	3.35476	0.000397175
15	76336724..76342476	ISL2	ensembl_havana	ENSG00000159556	9	ISL2	ensembl_havana	protein_coding	OTTHUMG00000143723	3	2.64566	0.00407657
15	complement(76339609..76342063)	RP11-685G9.2	havana	ENSG00000259514	1	RP11-685G9.2	havana	antisense	OTTHUMG00000172620	1	2.79948	0.00255921
15	76472099..76472365	RP11-331H13.1	havana	ENSG00000261232	2	RP11-331H13.1	havana	processed_pseudogene	OTTHUMG00000172666	2	2.6158	0.00445098
15	76586647..76586691	MIR3713	ensembl	ENSG00000266449	1	MIR3713	ensembl	miRNA			2.23797	0.0126116
15	76736641..76736980	RN7SKP217	ensembl	ENSG00000201510	1	RN7SKP217	ensembl	misc_RNA			2.54972	0.00539042
15	complement(76976915..76977210)	RN7SL278P	ensembl	ENSG00000243365	3	RN7SL278P	ensembl	misc_RNA			2.54261	0.00550139
15	complement(76979245..76980451)	KRT8P23	havana	ENSG00000259565	2	KRT8P23	havana	processed_pseudogene	OTTHUMG00000172602	2	3.59599	0.000161579
15	76993359..77037332	PSTPIP1	ensembl_havana	ENSG00000140368	12	PSTPIP1	ensembl_havana	protein_coding	OTTHUMG00000172594	4	3.22517	0.000629481
15	77043680..77045160	RP11-797A18.3	havana	ENSG00000259652	1	RP11-797A18.3	havana	lincRNA	OTTHUMG00000172617	1	2.71109	0.00335311
15	77204578..77205100	RP11-94P14.1	havana	ENSG00000259722	2	RP11-94P14.1	havana	processed_pseudogene	OTTHUMG00000172622	2	2.2064	0.013678
15	complement(77484275..77485606)	RP11-500C12.1	havana	ENSG00000279033	1	RP11-500C12.1	havana	TEC	OTTHUMG00000173008	1	1.76396	0.0388697
15	77525540..77534110	RP11-307C19.1	havana	ENSG00000259362	2	RP11-307C19.1	havana	lincRNA	OTTHUMG00000172610	2	3.29899	0.000485164
15	77568970..77608888	RP11-307C19.2	havana	ENSG00000259420	5	RP11-307C19.2	havana	lincRNA	OTTHUMG00000172611	3	3.16663	0.000771081
15	complement(77613027..77820900)	LINGO1	ensembl_havana	ENSG00000169783	12	LINGO1	ensembl_havana	protein_coding	OTTHUMG00000172629	6	3.04044	0.00118117
15	77641764..77652288	LINGO1-AS1	havana	ENSG00000259666	2	LINGO1-AS1	havana	antisense	OTTHUMG00000172626	2	3.08456	0.00101928
15	77660052..77668074	LINGO1-AS2	havana	ENSG00000259281	1	LINGO1-AS2	havana	antisense	OTTHUMG00000172627	1	3.29416	0.000493586
15	complement(77784610..77785070)	CTD-2071N1.2	havana	ENSG00000280359	1	CTD-2071N1.2	havana	TEC	OTTHUMG00000172977	1	2.74819	0.00299624
15	77787193..77788674	CTD-2071N1.1	havana	ENSG00000259213	1	CTD-2071N1.1	havana	antisense	OTTHUMG00000172628	1	3.22133	0.000637984
15	77894684..77904674	CSPG4P13	havana	ENSG00000260139	6	CSPG4P13	havana	transcribed_unprocessed_pseudogene	OTTHUMG00000172978	1	3.40303	0.000333211
15	complement(77914217..77926846)	RP11-114H24.2	havana	ENSG00000260776	5	RP11-114H24.2	havana	transcribed_unprocessed_pseudogene	OTTHUMG00000172979	1	2.58419	0.0048804
15	77916522..77922019	RP11-114H24.7	havana	ENSG00000261244	1	RP11-114H24.7	havana	lincRNA	OTTHUMG00000172980	1	2.73031	0.0031637
15	complement(77916718..77916982)	RN7SL214P	ensembl	ENSG00000242066	3	RN7SL214P	ensembl	misc_RNA			3.00841	0.0013131
15	complement(77941442..77944582)	RP11-114H24.4	havana	ENSG00000214646	8	RP11-114H24.4	havana	transcribed_unprocessed_pseudogene	OTTHUMG00000172981	1	2.45326	0.00707835
15	complement(77954075..77963654)	RP11-114H24.3	havana	ENSG00000261403	1	RP11-114H24.3	havana	lincRNA	OTTHUMG00000172982	1	2.30572	0.010563
15	77976042..77993057	ADAMTS7P3	havana	ENSG00000261143	1	ADAMTS7P3	havana	transcribed_unprocessed_pseudogene	OTTHUMG00000172983	1	2.97192	0.00147971
[truncated: 816 more rows]

## Sheet: O16 Peaks
Chromosome	Region	Name	source	ENSEMBL	gene_version	gene_name	gene_source	gene_biotype	havana_gene	havana_gene_version	Peak shape score	P-value
18	complement(112256..112339)	MIR8078	ensembl	ENSG00000277521	1	MIR8078	ensembl	miRNA			21.9378	5.65857e-107
Y	11333688..11333771	AC134882.3	ensembl	ENSG00000277716	1	AC134882.3	ensembl	miRNA			14.4719	9.11895e-48
Y	11332329..11333595	DUX4L19	havana	ENSG00000258991	1	DUX4L19	havana	unprocessed_pseudogene	OTTHUMG00000170713	1	13.5978	2.06321e-42
3	75668931..75670185	DUX4L26	havana	ENSG00000236138	4	DUX4L26	havana	processed_pseudogene	OTTHUMG00000158962	2	9.43932	1.87603e-21
Y	11321557..11322823	DUX4L18	havana	ENSG00000259029	1	DUX4L18	havana	unprocessed_pseudogene	OTTHUMG00000170712	1	8.35492	3.27378e-17
2	161281902..161282618	AC009299.4	havana	ENSG00000225813	1	AC009299.4	havana	processed_pseudogene	OTTHUMG00000153884	1	7.6396	1.08946e-14
Y	11306918..11308181	DUX4L16	havana	ENSG00000258567	1	DUX4L16	havana	unprocessed_pseudogene	OTTHUMG00000170710	1	6.81152	4.82859e-12
Y	11316278..11316360	AC134882.2	ensembl	ENSG00000276079	1	AC134882.2	ensembl	miRNA			6.50969	3.76531e-11
21	8435246..8435359	FP236383.7	ensembl	ENSG00000276737	1	FP236383.7	ensembl	miRNA			6.39101	8.23969e-11
1	complement(228558296..228558339)	RNA5SP162	ensembl	ENSG00000251823	2	RNA5SP162	ensembl	rRNA			6.32176	1.29304e-10
MT	complement(15956..16023)	MT-TP	insdc	ENSG00000210196	2	MT-TP	insdc	Mt_tRNA			6.14568	3.98115e-10
5	34190056..34193653	RP11-1023L17.2	havana	ENSG00000215156	5	RP11-1023L17.2	havana	processed_pseudogene	OTTHUMG00000162182	2	5.96174	1.24787e-09
MT	3230..3304	MT-TL1	insdc	ENSG00000209082	1	MT-TL1	insdc	Mt_tRNA			5.63302	8.85388e-09
7	complement(55179750..55188934)	EGFR-AS1	havana	ENSG00000224057	1	EGFR-AS1	havana	antisense	OTTHUMG00000156126	1	5.44668	2.56589e-08
Y	56855244..56855488	CTBP2P1	havana	ENSG00000235857	1	CTBP2P1	havana	processed_pseudogene	OTTHUMG00000036770	1	5.42376	2.91791e-08
21	8208844..8208904	MIR3687-1	ensembl	ENSG00000277437	1	MIR3687-1	ensembl	miRNA			5.37233	3.88627e-08
7	55342316..55344958	RP11-775L16.1	havana	ENSG00000230936	1	RP11-775L16.1	havana	processed_pseudogene	OTTHUMG00000156118	1	5.18651	1.07138e-07
Y	11308274..11308351	AC134882.1	ensembl	ENSG00000273534	1	AC134882.1	ensembl	miRNA			4.99859	2.88754e-07
7	55244247..55245681	RP11-339F13.2	havana	ENSG00000237210	1	RP11-339F13.2	havana	processed_pseudogene	OTTHUMG00000156123	2	4.84323	6.38729e-07
19	58400221..58400679	CTD-2619J13.13	havana	ENSG00000268307	1	CTD-2619J13.13	havana	lincRNA	OTTHUMG00000183532	1	4.63843	1.75534e-06
7	complement(55235965..55255635)	ELDR	havana	ENSG00000280890	1	ELDR	havana	lincRNA	OTTHUMG00000189565	1	4.63325	1.79982e-06
4	complement(190021407..190022665)	DUX4L9	havana	ENSG00000224807	5	DUX4L9	havana	unprocessed_pseudogene	OTTHUMG00000161003	2	4.54627	2.73023e-06
21	complement(9364467..9365225)	SNX18P12	havana	ENSG00000279718	1	SNX18P12	havana	processed_pseudogene	OTTHUMG00000189482	1	4.4946	3.48505e-06
5	418703..419109	CTD-2228K2.1	havana	ENSG00000250645	1	CTD-2228K2.1	havana	processed_pseudogene	OTTHUMG00000161640	2	4.34782	6.87483e-06
19	complement(58386770..58386858)	MIR4754	ensembl	ENSG00000266640	1	MIR4754	ensembl	miRNA			4.27761	9.4456e-06
Y	11314921..11316187	DUX4L17	havana	ENSG00000259154	1	DUX4L17	havana	unprocessed_pseudogene	OTTHUMG00000170711	1	4.26539	9.97749e-06
15	69160651..69160724	AC026512.1	ensembl	ENSG00000266374	1	AC026512.1	ensembl	miRNA			4.20503	1.30526e-05
7	54419444..54420328	SLC25A5P3	havana	ENSG00000213673	3	SLC25A5P3	havana	processed_pseudogene	OTTHUMG00000156066	1	4.20074	1.33019e-05
MT	15888..15953	MT-TT	insdc	ENSG00000210195	2	MT-TT	insdc	Mt_tRNA			4.07443	2.30638e-05
7	55019021..55256620	EGFR	ensembl_havana	ENSG00000146648	15	EGFR	ensembl_havana	protein_coding	OTTHUMG00000023661	3	3.98692	3.34687e-05
7	54759425..54804928	RP11-745C15.2	havana	ENSG00000234707	2	RP11-745C15.2	havana	antisense	OTTHUMG00000156071	2	3.86899	5.46438e-05
MT	12207..12265	MT-TS2	insdc	ENSG00000210184	1	MT-TS2	insdc	Mt_tRNA			3.74075	9.17369e-05
19	complement(58551566..58555124)	CHMP2A	ensembl_havana	ENSG00000130724	8	CHMP2A	ensembl_havana	protein_coding	OTTHUMG00000183547	1	3.72955	9.5911e-05
7	55365448..55433742	LANCL2	ensembl_havana	ENSG00000132434	9	LANCL2	ensembl_havana	protein_coding	OTTHUMG00000023779	4	3.68876	0.000112676
MT	14747..15887	MT-CYB	insdc	ENSG00000198727	2	MT-CYB	insdc	protein_coding			3.65068	0.000130773
19	58550285..58550376	MIR6807	ensembl	ENSG00000275924	1	MIR6807	ensembl	miRNA			3.64426	0.000134082
5	complement(269858..271516)	CTD-2083E4.6	havana	ENSG00000248925	1	CTD-2083E4.6	havana	antisense	OTTHUMG00000161587	1	3.59669	0.000161148
7	complement(55436056..55572988)	VOPP1	ensembl_havana	ENSG00000154978	12	VOPP1	ensembl_havana	protein_coding	OTTHUMG00000156124	3	3.59665	0.000161169
5	complement(441498..443160)	EXOC3-AS1	ensembl_havana	ENSG00000221990	4	EXOC3-AS1	ensembl_havana	antisense	OTTHUMG00000162235	1	3.52513	0.000211635
5	195778..196341	CTD-2083E4.7	havana	ENSG00000261434	1	CTD-2083E4.7	havana	sense_overlapping	OTTHUMG00000175446	1	3.50138	0.000231428
19	58474017..58481230	ZNF446	ensembl_havana	ENSG00000083838	15	ZNF446	ensembl_havana	protein_coding	OTTHUMG00000183541	1	3.48404	0.000246954
4	complement(49561285..49561470)	RP11-241F15.9	havana	ENSG00000251630	1	RP11-241F15.9	havana	processed_pseudogene	OTTHUMG00000160596	1	3.45309	0.000277105
7	55743073..55743457	RP11-613E4.4	havana	ENSG00000273720	1	RP11-613E4.4	havana	processed_pseudogene	OTTHUMG00000187670	1	3.42281	0.000309885
7	complement(55259809..55260256)	CALM1P2	havana	ENSG00000230564	1	CALM1P2	havana	processed_pseudogene	OTTHUMG00000156129	1	3.37325	0.000371436
5	complement(403731..404546)	CTD-2228K2.2	havana	ENSG00000214278	4	CTD-2228K2.2	havana	processed_pseudogene	OTTHUMG00000161650	1	3.35417	0.000398012
5	140258..189970	PLEKHG4B	ensembl_havana	ENSG00000153404	13	PLEKHG4B	ensembl_havana	protein_coding	OTTHUMG00000161570	1	3.34988	0.000404236
5	191511..195353	LRRC14B	ensembl_havana	ENSG00000185028	3	LRRC14B	ensembl_havana	protein_coding	OTTHUMG00000161578	2	3.34218	0.000415618
3	75630763..75630858	MIR1324	ensembl	ENSG00000221795	1	MIR1324	ensembl	miRNA			3.32672	0.000439366
9	complement(63817748..63818462)	DUX4L50	havana	ENSG00000232815	1	DUX4L50	havana	unprocessed_pseudogene	OTTHUMG00000058675	1	3.31786	0.000453554
5	complement(1510762..1510856)	MIR6075	ensembl	ENSG00000273742	1	MIR6075	ensembl	miRNA			3.31406	0.000459755
19	complement(58475355..58475763)	CTD-2619J13.23	havana	ENSG00000269106	1	CTD-2619J13.23	havana	antisense	OTTHUMG00000183542	1	3.28522	0.000509515
19	58544091..58550722	TRIM28	ensembl_havana	ENSG00000130726	11	TRIM28	ensembl_havana	protein_coding	OTTHUMG00000183546	1	3.27248	0.000533046
19	58559129..58574797	MZF1-AS1	havana	ENSG00000267858	5	MZF1-AS1	havana	antisense	OTTHUMG00000183549	1	3.25807	0.00056086
15	complement(69325293..69325420)	SNORA77	ensembl	ENSG00000221376	1	SNORA77	ensembl	snoRNA			3.23955	0.000598585
19	complement(58561931..58573575)	MZF1	ensembl_havana	ENSG00000099326	8	MZF1	ensembl_havana	protein_coding	OTTHUMG00000183550	1	3.23421	0.000609896
19	58451604..58457833	ZNF324B	ensembl_havana	ENSG00000249471	7	ZNF324B	ensembl_havana	protein_coding	OTTHUMG00000183539	1	3.23115	0.000616476
MT	12337..14148	MT-ND5	insdc	ENSG00000198786	2	MT-ND5	insdc	protein_coding			3.21636	0.000649131
19	complement(55239912..55239976)	MIR6802	ensembl	ENSG00000278328	1	MIR6802	ensembl	miRNA			3.20751	0.000669443
5	304176..438291	AHRR	ensembl_havana	ENSG00000063438	16	AHRR	ensembl_havana	protein_coding	OTTHUMG00000162171	5	3.18547	0.000722599
MT	12266..12336	MT-TL2	insdc	ENSG00000210191	1	MT-TL2	insdc	Mt_tRNA			3.16475	0.000776079
19	58586158..58586356	AC016629.7	havana	ENSG00000269032	1	AC016629.7	havana	transcribed_processed_pseudogene	OTTHUMG00000183524	1	3.15779	0.000794841
5	complement(196871..218215)	CCDC127	ensembl_havana	ENSG00000164366	3	CCDC127	ensembl_havana	protein_coding	OTTHUMG00000161586	2	3.10583	0.000948716
5	262769..262881	AC021087.1	ensembl	ENSG00000277812	1	AC021087.1	ensembl	miRNA			3.10128	0.000963445
19	complement(58483749..58483843)	RNU6-1337P	ensembl	ENSG00000252334	1	RNU6-1337P	ensembl	snRNA			3.09688	0.000977838
2	218341911..218341980	MIR6810	ensembl	ENSG00000278524	1	MIR6810	ensembl	miRNA			3.07679	0.00104621
19	complement(58513530..58538911)	ZBTB45	ensembl_havana	ENSG00000119574	12	ZBTB45	ensembl_havana	protein_coding	OTTHUMG00000183545	1	3.07664	0.00104675
19	complement(55467438..55467934)	CTD-2537I9.15	havana	ENSG00000279063	1	CTD-2537I9.15	havana	TEC	OTTHUMG00000181844	1	3.06926	0.00107294
MT	complement(5826..5891)	MT-TY	insdc	ENSG00000210144	1	MT-TY	insdc	Mt_tRNA			3.05854	0.0011121
19	58440448..58445849	CTD-2619J13.19	havana	ENSG00000269473	1	CTD-2619J13.19	havana	lincRNA	OTTHUMG00000183538	1	3.04826	0.00115085
15	complement(75762215..75762315)	MIR4313	ensembl	ENSG00000274496	1	MIR4313	ensembl	miRNA			3.0327	0.00121186
19	complement(55123225..55123292)	MIR7975	ensembl	ENSG00000275863	1	MIR7975	ensembl	miRNA			3.03255	0.00121247
5	complement(144087..144197)	Y_RNA	ensembl	ENSG00000199540	1	Y_RNA	ensembl	misc_RNA			3.02721	0.0012341
19	complement(58555712..58558960)	UBE2M	ensembl_havana	ENSG00000130725	7	UBE2M	ensembl_havana	protein_coding	OTTHUMG00000183548	1	2.99797	0.00135892
5	complement(21481327..21484011)	RP11-823P9.3	havana	ENSG00000233974	3	RP11-823P9.3	havana	processed_pseudogene	OTTHUMG00000161998	1	2.9682	0.00149776
5	271621..353856	PDCD6	ensembl_havana	ENSG00000249915	7	PDCD6	ensembl_havana	protein_coding	OTTHUMG00000090283	5	2.95245	0.00157629
19	complement(58479512..58512413)	SLC27A5	ensembl_havana	ENSG00000083807	9	SLC27A5	ensembl_havana	protein_coding	OTTHUMG00000183543	1	2.95203	0.00157845
MT	complement(14674..14742)	MT-TE	insdc	ENSG00000210194	1	MT-TE	insdc	Mt_tRNA			2.94356	0.0016223
19	58467045..58475436	ZNF324	ensembl_havana	ENSG00000083812	11	ZNF324	ensembl_havana	protein_coding	OTTHUMG00000183540	2	2.9425	0.00162788
21	complement(9099103..9099185)	CR392039.1	ensembl	ENSG00000239107	1	CR392039.1	ensembl	miRNA			2.93233	0.00168213
5	complement(213898..217279)	CTD-2083E4.4	havana	ENSG00000260774	1	CTD-2083E4.4	havana	processed_transcript	OTTHUMG00000161585	1	2.92597	0.00171691
7	54656358..54656734	RPL31P35	havana	ENSG00000232612	1	RPL31P35	havana	processed_pseudogene	OTTHUMG00000156068	1	2.9238	0.00172892
MT	1671..3229	MT-RNR2	insdc	ENSG00000210082	2	MT-RNR2	insdc	Mt_rRNA			2.91601	0.00177268
15	complement(69820756..69822856)	RP11-19J5.2	havana	ENSG00000259309	1	RP11-19J5.2	havana	lincRNA	OTTHUMG00000172101	1	2.88225	0.00197423
7	54542325..54571080	VSTM2A	ensembl_havana	ENSG00000170419	10	VSTM2A	ensembl_havana	protein_coding	OTTHUMG00000129271	3	2.87145	0.00204299
5	218241..256700	SDHA	ensembl_havana	ENSG00000073578	16	SDHA	ensembl_havana	protein_coding	OTTHUMG00000090275	4	2.85112	0.00217826
4	49209372..49209448	AC118282.4	ensembl	ENSG00000281200	1	AC118282.4	ensembl	miRNA			2.848	0.00219974
19	58401504..58418327	ZNF584	ensembl_havana	ENSG00000171574	17	ZNF584	ensembl_havana	protein_coding	OTTHUMG00000183533	1	2.8212	0.00239222
19	complement(58428632..58431148)	CTD-2619J13.17	havana	ENSG00000268912	1	CTD-2619J13.17	havana	lincRNA	OTTHUMG00000183536	1	2.80688	0.00250116
19	complement(55475983..55476482)	CTD-2537I9.16	havana	ENSG00000269859	1	CTD-2537I9.16	havana	antisense	OTTHUMG00000183416	1	2.80086	0.00254831
5	complement(1708785..1708868)	MIR4277	ensembl	ENSG00000263746	1	MIR4277	ensembl	miRNA			2.7884	0.00264842
15	68254549..68254939	HMGN2P40	havana	ENSG00000260602	2	HMGN2P40	havana	processed_pseudogene	OTTHUMG00000172681	2	2.78174	0.00270342
7	54621025..54621131	RNU6-1125P	ensembl	ENSG00000200471	1	RNU6-1125P	ensembl	snRNA			2.76498	0.0028463
MT	577..647	MT-TF	insdc	ENSG00000210049	1	MT-TF	insdc	Mt_tRNA			2.75599	0.0029257
1	16873708..16873851	RNU1-5P	ensembl	ENSG00000277234	1	RNU1-5P	ensembl	snRNA			2.75241	0.00295793
19	58350795..58351720	CTD-2619J13.5	havana	ENSG00000279611	1	CTD-2619J13.5	havana	TEC	OTTHUMG00000183509	1	2.75238	0.0029582
15	69391192..69392149	RP11-253M7.6	havana	ENSG00000259645	1	RP11-253M7.6	havana	sense_intronic	OTTHUMG00000172086	1	2.75067	0.0029737
15	complement(69730740..69730822)	AC009677.1	ensembl	ENSG00000238870	1	AC009677.1	ensembl	miRNA			2.7218	0.0032464
5	1005039..1006623	RP11-43F13.4	havana	ENSG00000272347	1	RP11-43F13.4	havana	lincRNA	OTTHUMG00000185407	1	2.72046	0.00325954
19	complement(56317177..56318008)	VN2R17P	havana	ENSG00000213014	3	VN2R17P	havana	processed_pseudogene	OTTHUMG00000182139	1	2.71718	0.00329202
11	complement(63882587..63882685)	RNU6-1306P	ensembl	ENSG00000202089	1	RNU6-1306P	ensembl	snRNA			2.69817	0.00348613
19	58357999..58359603	CTD-2619J13.9	havana	ENSG00000268049	1	CTD-2619J13.9	havana	antisense	OTTHUMG00000183516	1	2.68602	0.0036154
4	49579833..49580189	RP11-241F15.10	havana	ENSG00000250753	2	RP11-241F15.10	havana	processed_pseudogene	OTTHUMG00000160590	2	2.67797	0.00370352
19	58500505..58501137	CTD-2619J13.27	havana	ENSG00000273901	1	CTD-2619J13.27	havana	antisense	OTTHUMG00000186789	2	2.6625	0.00387814
12	12310..13501	DDX11L8	havana	ENSG00000256263	1	DDX11L8	havana	unprocessed_pseudogene	OTTHUMG00000168013	1	2.65496	0.00396591
19	54832676..54848569	KIR2DS4	havana	ENSG00000221957	8	KIR2DS4	havana	polymorphic_pseudogene	OTTHUMG00000065932	5	2.64717	0.00405845
15	complement(74983274..74983376)	Y_RNA	ensembl	ENSG00000199580	1	Y_RNA	ensembl	misc_RNA			2.64363	0.00410108
19	55684772..55684916	AC010525.1	ensembl	ENSG00000211571	1	AC010525.1	ensembl	miRNA			2.63573	0.00419785
11	65018505..65018570	MIR6879	ensembl	ENSG00000278851	1	MIR6879	ensembl	miRNA			2.63538	0.00420217
11	65423273..65423392	NEAT1_1	ensembl	ENSG00000278144	1	NEAT1_1	ensembl	misc_RNA			2.61726	0.00443198
15	68833830..68834749	RP11-696L21.2	havana	ENSG00000259286	3	RP11-696L21.2	havana	processed_pseudogene	OTTHUMG00000172052	3	2.5934	0.00475162
19	complement(58310917..58311002)	AC020915.1	ensembl	ENSG00000264333	1	AC020915.1	ensembl	miRNA			2.59034	0.00479408
11	65649192..65649253	MIR4489	ensembl	ENSG00000265874	1	MIR4489	ensembl	miRNA			2.5873	0.00483656
MT	5512..5579	MT-TW	insdc	ENSG00000210117	1	MT-TW	insdc	Mt_tRNA			2.56799	0.0051145
19	58069970..58070288	RN7SL526P	ensembl	ENSG00000243642	3	RN7SL526P	ensembl	misc_RNA			2.56143	0.00521205
15	complement(67834310..67838879)	RP11-34F13.2	havana	ENSG00000245719	1	RP11-34F13.2	havana	lincRNA	OTTHUMG00000172251	1	2.56027	0.00522955
19	54551970..54552256	AC009892.2	havana	ENSG00000235181	1	AC009892.2	havana	unprocessed_pseudogene	OTTHUMG00000065694	1	2.5577	0.00526831
MT	complement(5587..5655)	MT-TA	insdc	ENSG00000210127	1	MT-TA	insdc	Mt_tRNA			2.54602	0.00544789
15	complement(70195638..70198509)	AC011648.1	havana	ENSG00000259252	1	AC011648.1	havana	lincRNA	OTTHUMG00000172123	1	2.54096	0.00552742
1	16617391..16617729	RP5-1182A14.5	havana	ENSG00000271732	1	RP5-1182A14.5	havana	lincRNA	OTTHUMG00000185682	1	2.52993	0.00570434
19	complement(55119250..55120383)	CTD-2587H24.1	havana	ENSG00000267507	1	CTD-2587H24.1	havana	processed_pseudogene	OTTHUMG00000180541	1	2.52971	0.00570782
5	complement(1383159..1386409)	RP11-325I22.3	havana	ENSG00000279908	1	RP11-325I22.3	havana	TEC	OTTHUMG00000173424	1	2.51726	0.00591354
1	complement(16618969..16628650)	CROCCP2	havana	ENSG00000282056	1	CROCCP2	havana	transcribed_unprocessed_pseudogene			2.5095	0.00604512
19	58362585..58366591	CTD-2619J13.3	havana	ENSG00000269054	1	CTD-2619J13.3	havana	antisense	OTTHUMG00000183511	1	2.49971	0.00621468
9	complement(62802320..62802438)	RNA5SP283	ensembl	ENSG00000202474	1	RNA5SP283	ensembl	rRNA			2.49808	0.00624339
5	1725149..1728172	CTD-2587M23.1	havana	ENSG00000260066	1	CTD-2587M23.1	havana	lincRNA	OTTHUMG00000173459	1	2.49368	0.00632141
15	75639760..75640976	CTD-2026K11.4	havana	ENSG00000275454	1	CTD-2026K11.4	havana	antisense	OTTHUMG00000186970	1	2.49123	0.00636514
19	58319277..58320489	AC010642.2	havana	ENSG00000269794	1	AC010642.2	havana	processed_pseudogene	OTTHUMG00000183462	1	2.49037	0.00638056
2	218179386..218179453	AC097483.1	ensembl	ENSG00000277115	1	AC097483.1	ensembl	miRNA			2.48929	0.00639994
3	75658534..75659014	RARRES2P1	havana	ENSG00000241622	1	RARRES2P1	havana	processed_pseudogene	OTTHUMG00000158964	1	2.48538	0.00647059
19	58582024..58582609	MGC2752	havana	ENSG00000268784	1	MGC2752	havana	transcribed_unprocessed_pseudogene	OTTHUMG00000183523	1	2.47235	0.00671138
19	58334688..58334751	MIR6806	ensembl	ENSG00000277588	1	MIR6806	ensembl	miRNA			2.46806	0.0067923
11	65890112..65891635	CCDC85B	ensembl_havana	ENSG00000175602	3	CCDC85B	ensembl_havana	protein_coding	OTTHUMG00000166722	1	2.45005	0.00714179
3	50273236..50273297	MIR6872	ensembl	ENSG00000274596	1	MIR6872	ensembl	miRNA			2.44815	0.00717952
MT	9207..9990	MT-CO3	insdc	ENSG00000198938	2	MT-CO3	insdc	protein_coding			2.44356	0.00727149
19	complement(56127236..56127466)	CTD-2621I17.8	havana	ENSG00000279959	1	CTD-2621I17.8	havana	TEC	OTTHUMG00000183286	1	2.44123	0.00731872
19	complement(55338945..55339283)	CTD-2105E13.16	havana	ENSG00000276831	1	CTD-2105E13.16	havana	lincRNA	OTTHUMG00000186783	1	2.4364	0.00741707
5	complement(1569421..1569533)	AC091849.1	ensembl	ENSG00000278350	1	AC091849.1	ensembl	miRNA			2.43595	0.00742644
19	complement(58354357..58362848)	ZNF497	ensembl_havana	ENSG00000174586	10	ZNF497	ensembl_havana	protein_coding	OTTHUMG00000183510	3	2.4324	0.00749947
5	473236..480884	CTD-2228K2.7	havana	ENSG00000225138	7	CTD-2228K2.7	havana	processed_transcript	OTTHUMG00000167373	3	2.42653	0.00762197
19	complement(54438665..54439544)	AC008746.12	havana	ENSG00000267838	2	AC008746.12	havana	lincRNA	OTTHUMG00000150514	2	2.42535	0.00764673
19	complement(55227219..55230279)	CTD-2587H24.14	havana	ENSG00000276570	1	CTD-2587H24.14	havana	processed_transcript	OTTHUMG00000180703	1	2.42269	0.007703
2	complement(202336024..202336727)	AC064836.3	havana	ENSG00000226261	1	AC064836.3	havana	processed_pseudogene	OTTHUMG00000154608	1	2.42095	0.00773992
15	complement(68193801..68229718)	RP11-315D16.2	havana	ENSG00000260007	1	RP11-315D16.2	havana	protein_coding	OTTHUMG00000172656	1	2.4204	0.00775169
11	63970470..63970576	RNU6-45P	ensembl	ENSG00000207200	1	RNU6-45P	ensembl	snRNA			2.41746	0.00781467
7	complement(54752250..54759974)	SEC61G	ensembl_havana	ENSG00000132432	13	SEC61G	ensembl_havana	protein_coding	OTTHUMG00000023430	3	2.41744	0.00781498
19	complement(57953158..57953759)	CTD-2583A14.1	havana	ENSG00000243234	1	CTD-2583A14.1	havana	processed_pseudogene	OTTHUMG00000158333	1	2.41645	0.00783624
2	complement(218398743..218399219)	RP11-378A13.2	havana	ENSG00000273361	1	RP11-378A13.2	havana	antisense	OTTHUMG00000186313	1	2.41486	0.00787073
5	92151..139863	CTD-2231H16.1	havana	ENSG00000249430	1	CTD-2231H16.1	havana	lincRNA	OTTHUMG00000161574	1	2.40704	0.0080411
19	54769811..54784322	KIR2DL1	ensembl_havana	ENSG00000125498	19	KIR2DL1	ensembl_havana	protein_coding	OTTHUMG00000065885	3	2.39488	0.0083128
15	68749501..68750691	CARSP1	havana	ENSG00000271232	1	CARSP1	havana	processed_pseudogene	OTTHUMG00000184898	1	2.3922	0.00837377
19	complement(55349306..55354814)	COX6B2	ensembl_havana	ENSG00000160471	12	COX6B2	ensembl_havana	protein_coding	OTTHUMG00000180774	6	2.37665	0.00873532
15	69835234..69843120	LINC00593	havana	ENSG00000259703	5	LINC00593	havana	lincRNA	OTTHUMG00000172102	1	2.37398	0.00879883
15	complement(69037549..69043565)	RP11-809H16.4	havana	ENSG00000259265	1	RP11-809H16.4	havana	antisense	OTTHUMG00000172081	1	2.3715	0.00885793
19	complement(55226639..55229264)	TMEM86B	ensembl_havana	ENSG00000180089	5	TMEM86B	ensembl_havana	protein_coding	OTTHUMG00000187285	1	2.36817	0.00893806
MT	complement(14149..14673)	MT-ND6	insdc	ENSG00000198695	2	MT-ND6	insdc	protein_coding			2.36515	0.00901142
15	80581103..80581239	MIR5572	ensembl	ENSG00000266542	1	MIR5572	ensembl	miRNA			2.36508	0.00901318
11	complement(65116403..65117708)	ZNHIT2	ensembl_havana	ENSG00000174276	6	ZNHIT2	ensembl_havana	protein_coding	OTTHUMG00000165604	1	2.36115	0.00910916
MT	10760..12137	MT-ND4	insdc	ENSG00000198886	2	MT-ND4	insdc	protein_coding			2.35839	0.00917728
14	complement(105864793..105864852)	IGHJ2P	havana	ENSG00000237547	1	IGHJ2P	havana	IG_J_pseudogene	OTTHUMG00000152456	1	2.3512	0.00935644
Y	complement(11184875..11184957)	AC134878.1	ensembl	ENSG00000252855	1	AC134878.1	ensembl	miRNA			2.34874	0.00941846
19	complement(56719203..56719287)	AC006115.1	ensembl	ENSG00000265070	1	AC006115.1	ensembl	miRNA			2.34067	0.00962465
11	130569460..130569527	AP004371.1	ensembl	ENSG00000274490	1	AP004371.1	ensembl	miRNA			2.34005	0.00964065
19	58044592..58046769	LETM1P2	havana	ENSG00000268660	1	LETM1P2	havana	processed_pseudogene	OTTHUMG00000183382	1	2.33261	0.00983439
11	65857126..65867653	MUS81	ensembl_havana	ENSG00000172732	11	MUS81	ensembl_havana	protein_coding	OTTHUMG00000166633	3	2.33175	0.009857
2	complement(202032770..202033537)	RP11-107N15.1	havana	ENSG00000273209	1	RP11-107N15.1	havana	lincRNA	OTTHUMG00000186300	1	2.328	0.00995599
5	complement(19735510..19735561)	AC118463.1	ensembl	ENSG00000264928	1	AC118463.1	ensembl	miRNA			2.32608	0.0100072
5	524705..526594	RP11-310P5.2	havana	ENSG00000250385	1	RP11-310P5.2	havana	antisense	OTTHUMG00000162153	1	2.32425	0.0100562
19	complement(57350848..57352012)	CTC-444N24.13	havana	ENSG00000268678	1	CTC-444N24.13	havana	antisense	OTTHUMG00000183244	1	2.32025	0.0101638
MT	1602..1670	MT-TV	insdc	ENSG00000210077	1	MT-TV	insdc	Mt_tRNA			2.31962	0.0101807
7	54556970..54571726	VSTM2A-OT1	havana	ENSG00000224223	1	VSTM2A-OT1	havana	sense_overlapping	OTTHUMG00000156070	1	2.3191	0.0101949
19	54973817..54974417	CTC-550B14.1	havana	ENSG00000243494	1	CTC-550B14.1	havana	processed_pseudogene	OTTHUMG00000158316	1	2.31081	0.0104217
19	complement(58049046..58049346)	HNRNPDLP4	havana	ENSG00000270837	1	HNRNPDLP4	havana	processed_pseudogene	OTTHUMG00000184915	1	2.30539	0.0105723
19	58490797..58491075	RN7SL693P	ensembl	ENSG00000265272	2	RN7SL693P	ensembl	misc_RNA			2.29701	0.010809
19	complement(58404238..58408484)	CTD-2619J13.14	ensembl_havana	ENSG00000232098	3	CTD-2619J13.14	ensembl_havana	lincRNA	OTTHUMG00000183534	1	2.2954	0.010855
1	16701546..16705594	RP1-163M9.7	havana	ENSG00000279151	1	RP1-163M9.7	havana	lincRNA	OTTHUMG00000189501	1	2.29473	0.0108743
MT	3307..4262	MT-ND1	insdc	ENSG00000198888	2	MT-ND1	insdc	protein_coding			2.29431	0.0108862
19	58418560..58419310	CTD-2619J13.16	havana	ENSG00000268543	1	CTD-2619J13.16	havana	TEC	OTTHUMG00000183535	1	2.27966	0.011314
5	443158..471937	EXOC3	ensembl_havana	ENSG00000180104	15	EXOC3	ensembl_havana	protein_coding	OTTHUMG00000162205	3	2.27866	0.0113436
15	69278675..69295322	RP11-352D13.5	havana	ENSG00000259504	2	RP11-352D13.5	havana	lincRNA	OTTHUMG00000172085	2	2.27609	0.0114202
19	complement(54461796..54463711)	LENG9	havana	ENSG00000275183	1	LENG9	havana	protein_coding	OTTHUMG00000188273	2	2.27441	0.0114705
5	946315..956520	RP11-661C8.2	havana	ENSG00000248949	1	RP11-661C8.2	havana	lincRNA	OTTHUMG00000162130	1	2.27027	0.0115956
5	complement(850291..892824)	BRD9	ensembl_havana	ENSG00000028310	17	BRD9	ensembl_havana	protein_coding	OTTHUMG00000159258	3	2.26934	0.0116239
5	complement(602620..612210)	RP11-310P5.1	havana	ENSG00000249650	1	RP11-310P5.1	havana	antisense	OTTHUMG00000162152	1	2.25706	0.0120023
15	complement(74613194..74615596)	CTD-3154N5.1	havana	ENSG00000260919	1	CTD-3154N5.1	havana	antisense	OTTHUMG00000172816	2	2.25411	0.0120947
19	complement(55312801..55334048)	TMEM150B	ensembl_havana	ENSG00000180061	9	TMEM150B	ensembl_havana	protein_coding	OTTHUMG00000180709	4	2.25269	0.0121394
19	58386400..58394806	RPS5	ensembl_havana	ENSG00000083845	8	RPS5	ensembl_havana	protein_coding	OTTHUMG00000183530	1	2.25145	0.0121787
15	complement(76979245..76980451)	KRT8P23	havana	ENSG00000259565	2	KRT8P23	havana	processed_pseudogene	OTTHUMG00000172602	2	2.24712	0.0123162
15	complement(74411357..74411432)	MIR6881	ensembl	ENSG00000277391	1	MIR6881	ensembl	miRNA			2.24695	0.0123217
19	54607870..54608376	AC009892.5	havana	ENSG00000238094	1	AC009892.5	havana	unprocessed_pseudogene	OTTHUMG00000065704	2	2.24297	0.0124495
15	complement(79758549..79758762)	RP11-38G5.3	havana	ENSG00000259229	2	RP11-38G5.3	havana	processed_pseudogene	OTTHUMG00000172075	2	2.24045	0.0125309
5	979365..981300	RP11-661C8.3	havana	ENSG00000250173	1	RP11-661C8.3	havana	lincRNA	OTTHUMG00000162131	1	2.23761	0.0126232
15	complement(68296533..68432162)	ITGA11	ensembl_havana	ENSG00000137809	16	ITGA11	ensembl_havana	protein_coding	OTTHUMG00000172657	3	2.23371	0.0127512
15	complement(69803316..69804046)	RP11-19J5.1	havana	ENSG00000259496	2	RP11-19J5.1	havana	processed_pseudogene	OTTHUMG00000172100	2	2.23363	0.0127538
15	complement(70047790..70098176)	TLE3	ensembl_havana	ENSG00000140332	15	TLE3	ensembl_havana	protein_coding	OTTHUMG00000172121	3	2.23181	0.0128137
19	complement(57826461..57826778)	AC010522.1	havana	ENSG00000269304	1	AC010522.1	havana	processed_pseudogene	OTTHUMG00000183480	1	2.23114	0.0128359
19	complement(58432814..58440222)	ZNF132	ensembl_havana	ENSG00000131849	10	ZNF132	ensembl_havana	protein_coding	OTTHUMG00000183537	1	2.23073	0.0128496
11	complement(65916808..65919117)	C11orf68	ensembl_havana	ENSG00000175573	6	C11orf68	ensembl_havana	protein_coding	OTTHUMG00000157153	2	2.23	0.0128736
11	66393449..66393612	RNU1-84P	ensembl	ENSG00000202317	1	RNU1-84P	ensembl	snRNA			2.22759	0.0129539
15	complement(75452964..75453947)	CTD-2562G15.3	havana	ENSG00000276744	1	CTD-2562G15.3	havana	sense_intronic	OTTHUMG00000186962	1	2.22728	0.0129643
15	complement(69278328..69298763)	RP11-352D13.6	havana	ENSG00000261634	3	RP11-352D13.6	havana	antisense	OTTHUMG00000173056	2	2.22639	0.0129942
15	67627852..67629135	HNRNPA1P5	havana	ENSG00000259512	3	HNRNPA1P5	havana	processed_pseudogene	OTTHUMG00000172249	3	2.2233	0.0130976
19	54755023..54767371	KIR2DP1	havana	ENSG00000242473	1	KIR2DP1	havana	unprocessed_pseudogene	OTTHUMG00000065882	1	2.21607	0.0133433
19	55216660..55221616	CTD-2587H24.10	havana	ENSG00000267649	1	CTD-2587H24.10	havana	lincRNA	OTTHUMG00000180702	1	2.21302	0.013448
5	complement(1317744..1345099)	CLPTM1L	ensembl_havana	ENSG00000049656	13	CLPTM1L	ensembl_havana	protein_coding	OTTHUMG00000131015	4	2.21065	0.01353
5	58198..58915	RP11-811I15.1	havana	ENSG00000250020	1	RP11-811I15.1	havana	processed_pseudogene	OTTHUMG00000161552	1	2.2103	0.013542
19	complement(55229780..55258995)	PPP6R1	ensembl_havana	ENSG00000105063	18	PPP6R1	ensembl_havana	protein_coding	OTTHUMG00000180704	1	2.20751	0.0136391
19	complement(55452985..55462343)	ISOC2	ensembl_havana	ENSG00000063241	7	ISOC2	ensembl_havana	protein_coding	OTTHUMG00000180830	1	2.20325	0.0137885
5	complement(1798386..1801366)	MRPL36	ensembl_havana	ENSG00000171421	12	MRPL36	ensembl_havana	protein_coding	OTTHUMG00000090373	3	2.20313	0.0137929
15	68578969..68727806	CORO2B	ensembl_havana	ENSG00000103647	12	CORO2B	ensembl_havana	protein_coding	OTTHUMG00000133288	3	2.20286	0.0138021
19	complement(54298105..54298814)	AC008984.5	havana	ENSG00000251431	1	AC008984.5	havana	unprocessed_pseudogene	OTTHUMG00000065810	1	2.20236	0.01382
15	complement(74954416..74957464)	RPP25	ensembl_havana	ENSG00000178718	6	RPP25	ensembl_havana	protein_coding	OTTHUMG00000142822	2	2.1987	0.0139497
2	96798268..96798378	AC092636.1	ensembl	ENSG00000264157	2	AC092636.1	ensembl	miRNA			2.19811	0.0139706
15	69452784..69456194	RPLP1	ensembl_havana	ENSG00000137818	11	RPLP1	ensembl_havana	protein_coding	OTTHUMG00000172087	2	2.19523	0.0140736
5	complement(181222566..181222633)	MIR4638	ensembl	ENSG00000264732	1	MIR4638	ensembl	miRNA			2.19518	0.0140754
15	67819704..67834561	SKOR1	ensembl_havana	ENSG00000188779	10	SKOR1	ensembl_havana	protein_coding	OTTHUMG00000170878	1	2.19454	0.0140984
19	55339853..55348120	SUV420H2	ensembl_havana	ENSG00000133247	13	SUV420H2	ensembl_havana	protein_coding	OTTHUMG00000150483	4	2.19336	0.0141407
19	complement(54294049..54294366)	AC010518.3	havana	ENSG00000240197	1	AC010518.3	havana	unprocessed_pseudogene	OTTHUMG00000149884	1	2.19214	0.0141847
5	complement(1858409..1859890)	CTD-2194D22.5	havana	ENSG00000279222	1	CTD-2194D22.5	havana	TEC	OTTHUMG00000175438	1	2.19208	0.0141869
15	67985059..67986288	RP11-883G10.1	havana	ENSG00000260109	1	RP11-883G10.1	havana	unprocessed_pseudogene	OTTHUMG00000172680	1	2.18877	0.0143067
19	54434183..54434665	CTD-2587H19.2	havana	ENSG00000268496	1	CTD-2587H19.2	havana	sense_intronic	OTTHUMG00000183030	1	2.18484	0.0144503
5	complement(1544107..1551710)	CTD-2245E15.3	havana	ENSG00000251532	1	CTD-2245E15.3	havana	lincRNA	OTTHUMG00000162543	1	2.184	0.0144812
5	complement(1456480..1523977)	LPCAT1	ensembl_havana	ENSG00000153395	9	LPCAT1	ensembl_havana	protein_coding	OTTHUMG00000131017	4	2.18249	0.0145367
5	1201595..1225117	SLC6A19	ensembl_havana	ENSG00000174358	15	SLC6A19	ensembl_havana	protein_coding	OTTHUMG00000161636	1	2.18114	0.0145866
19	complement(55027593..55053928)	CTC-550B14.6	havana	ENSG00000267149	2	CTC-550B14.6	havana	processed_transcript	OTTHUMG00000180477	2	2.17993	0.0146312
15	complement(76258986..76261690)	TYRO3P	havana	ENSG00000259581	3	TYRO3P	havana	processed_pseudogene	OTTHUMG00000172619	3	2.17726	0.0147307
5	1225355..1246189	SLC6A18	ensembl_havana	ENSG00000164363	9	SLC6A18	ensembl_havana	protein_coding	OTTHUMG00000090356	4	2.17674	0.0147501
19	complement(56396316..56396401)	AC006116.1	ensembl	ENSG00000266631	1	AC006116.1	ensembl	miRNA			2.17634	0.014765
15	complement(67000814..67001085)	HMGN2P47	havana	ENSG00000259246	4	HMGN2P47	havana	processed_pseudogene	OTTHUMG00000172244	4	2.17126	0.0149559
5	complement(535840..535882)	MIR4456	ensembl	ENSG00000264233	1	MIR4456	ensembl	miRNA			2.16782	0.0150863
5	complement(1173141..1178605)	CTD-3080P12.3	havana	ENSG00000249201	2	CTD-3080P12.3	havana	antisense	OTTHUMG00000161928	2	2.16474	0.0152038
19	complement(58543299..58543578)	RN7SL525P	ensembl	ENSG00000264910	2	RN7SL525P	ensembl	misc_RNA			2.16462	0.0152084
19	complement(55039108..55071291)	RDH13	ensembl_havana	ENSG00000160439	15	RDH13	ensembl_havana	protein_coding	OTTHUMG00000180478	2	2.16424	0.0152228
15	complement(75791470..75792683)	DNM1P49	havana	ENSG00000261820	1	DNM1P49	havana	unprocessed_pseudogene	OTTHUMG00000172796	1	2.15539	0.0155656
5	1887332..1900493	CTD-2194D22.4	havana	ENSG00000249326	1	CTD-2194D22.4	havana	antisense	OTTHUMG00000161605	1	2.15427	0.0156097
19	complement(56589495..56590281)	SIGLEC31P	havana	ENSG00000268847	1	SIGLEC31P	havana	unprocessed_pseudogene	OTTHUMG00000182191	2	2.15411	0.0156159
19	complement(55292997..55293068)	AC020922.1	ensembl	ENSG00000280855	1	AC020922.1	ensembl	miRNA			2.15293	0.0156621
19	55385345..55403250	RPL28	ensembl_havana	ENSG00000108107	12	RPL28	ensembl_havana	protein_coding	OTTHUMG00000171991	4	2.14989	0.015782
11	65117157..65117458	AP003068.12	havana	ENSG00000255173	1	AP003068.12	havana	antisense	OTTHUMG00000165605	1	2.14742	0.0158801
15	74173671..74176872	ISLR	ensembl_havana	ENSG00000129009	12	ISLR	ensembl_havana	protein_coding	OTTHUMG00000137623	4	2.13915	0.0162116
MT	complement(4329..4400)	MT-TQ	insdc	ENSG00000210107	1	MT-TQ	insdc	Mt_tRNA			2.13888	0.0162228
19	complement(55181248..55209506)	PTPRH	ensembl_havana	ENSG00000080031	9	PTPRH	ensembl_havana	protein_coding	OTTHUMG00000180701	2	2.13624	0.0163301
16	34162959..34163110	RNA5-8SP2	ensembl	ENSG00000200434	1	RNA5-8SP2	ensembl	rRNA			2.13612	0.0163348
15	complement(68190705..68206110)	CALML4	ensembl_havana	ENSG00000129007	14	CALML4	ensembl_havana	protein_coding	OTTHUMG00000133287	7	2.13548	0.0163609
19	complement(58367618..58381060)	ZNF837	ensembl_havana	ENSG00000152475	6	ZNF837	ensembl_havana	protein_coding	OTTHUMG00000183517	1	2.13524	0.0163708
19	complement(58346854..58362751)	CTD-2619J13.8	havana	ENSG00000268230	5	CTD-2619J13.8	havana	processed_transcript	OTTHUMG00000183515	1	2.1293	0.0166146
15	74299503..74304527	RP11-60L3.3	havana	ENSG00000280309	1	RP11-60L3.3	havana	TEC	OTTHUMG00000177186	1	2.1275	0.0166892
19	complement(55694118..55694558)	AC010525.4	havana	ENSG00000267117	1	AC010525.4	havana	antisense	OTTHUMG00000180912	1	2.1235	0.016856
15	69367585..69367681	RNA5SP398	ensembl	ENSG00000252972	1	RNA5SP398	ensembl	rRNA			2.11815	0.0170811
2	complement(201953257..201953336)	AC007358.1	ensembl	ENSG00000221489	1	AC007358.1	ensembl	miRNA			2.11648	0.0171518
19	complement(54923509..54966312)	NLRP7	ensembl_havana	ENSG00000167634	12	NLRP7	ensembl_havana	protein_coding	OTTHUMG00000180428	3	2.11512	0.0172099
15	complement(76976915..76977210)	RN7SL278P	ensembl	ENSG00000243365	3	RN7SL278P	ensembl	misc_RNA			2.11477	0.0172247
19	58347751..58355183	A1BG-AS1	havana	ENSG00000268895	5	A1BG-AS1	havana	antisense	OTTHUMG00000183508	1	2.11253	0.0173203
5	complement(1855970..1856568)	CTD-2194D22.2	havana	ENSG00000250417	1	CTD-2194D22.2	havana	lincRNA	OTTHUMG00000161601	1	2.10774	0.0175265
19	complement(55171199..55180441)	SYT5	ensembl_havana	ENSG00000129990	14	SYT5	ensembl_havana	protein_coding	OTTHUMG00000180669	2	2.10759	0.017533
11	65879809..65883741	CTSW	ensembl_havana	ENSG00000172543	7	CTSW	ensembl_havana	protein_coding	OTTHUMG00000166663	1	2.10562	0.0176188
15	75676227..75677162	CTD-2026K11.1	havana	ENSG00000260892	1	CTD-2026K11.1	havana	antisense	OTTHUMG00000172779	1	2.10414	0.017683
19	58327019..58342332	ZSCAN22	ensembl_havana	ENSG00000182318	5	ZSCAN22	ensembl_havana	protein_coding	OTTHUMG00000183463	1	2.09865	0.0179241
15	complement(68206992..68257211)	CLN6	ensembl_havana	ENSG00000128973	11	CLN6	ensembl_havana	protein_coding	OTTHUMG00000133286	3	2.09766	0.0179676
19	55600022..55603138	ZNF524	ensembl_havana	ENSG00000171443	6	ZNF524	ensembl_havana	protein_coding	OTTHUMG00000180859	2	2.0975	0.0179745
19	55635459..55645622	ZNF581	ensembl_havana	ENSG00000171425	9	ZNF581	ensembl_havana	protein_coding	OTTHUMG00000180869	3	2.09665	0.0180124
19	complement(55245186..55245250)	MIR6803	ensembl	ENSG00000278264	1	MIR6803	ensembl	miRNA			2.09429	0.0181171
5	complement(1253147..1295069)	TERT	ensembl_havana	ENSG00000164362	18	TERT	ensembl_havana	protein_coding	OTTHUMG00000090357	5	2.08941	0.0183353
5	2261859..2262023	RP11-24P24.1	havana	ENSG00000275733	1	RP11-24P24.1	havana	processed_pseudogene	OTTHUMG00000187564	1	2.0882	0.01839
19	54448887..54462037	LENG8	ensembl_havana	ENSG00000167615	16	LENG8	ensembl_havana	protein_coding	OTTHUMG00000065548	13	2.08814	0.0183925
MT	648..1601	MT-RNR1	insdc	ENSG00000211459	2	MT-RNR1	insdc	Mt_rRNA			2.0872	0.0184351
5	complement(151522087..151522148)	MIR6499	ensembl	ENSG00000276622	1	MIR6499	ensembl	miRNA			2.08295	0.018628
2	218259496..218263859	GPBAR1	ensembl_havana	ENSG00000179921	14	GPBAR1	ensembl_havana	protein_coding	OTTHUMG00000155203	3	2.08231	0.0186573
15	complement(75211301..75212167)	RP11-69H7.3	havana	ENSG00000261779	1	RP11-69H7.3	havana	antisense	OTTHUMG00000172790	1	2.08046	0.0187418
19	54703952..54704235	AC098784.1	havana	ENSG00000228790	1	AC098784.1	havana	unprocessed_pseudogene	OTTHUMG00000102121	1	2.08	0.0187626
11	complement(65883741..65888539)	FIBP	ensembl_havana	ENSG00000172500	12	FIBP	ensembl_havana	protein_coding	OTTHUMG00000166846	2	2.0787	0.0188226
19	55158939..55177540	CTD-2587H24.5	havana	ENSG00000267577	1	CTD-2587H24.5	havana	antisense	OTTHUMG00000180668	2	2.07733	0.0188855
19	58034032..58054631	ZSCAN1	ensembl_havana	ENSG00000152467	9	ZSCAN1	ensembl_havana	protein_coding	OTTHUMG00000183381	1	2.07565	0.018963
2	201762737..201763573	AC007279.2	havana	ENSG00000230799	1	AC007279.2	havana	processed_pseudogene	OTTHUMG00000154566	1	2.07461	0.0190111
5	21493436..21494596	RP11-823P9.4	havana	ENSG00000279107	1	RP11-823P9.4	havana	TEC	OTTHUMG00000186588	1	2.07078	0.0191898
19	55485004..55487568	NAT14	ensembl_havana	ENSG00000090971	4	NAT14	ensembl_havana	protein_coding	OTTHUMG00000180854	3	2.07064	0.0191964
15	74303005..74304343	RP11-60L3.2	havana	ENSG00000261384	1	RP11-60L3.2	havana	sense_intronic	OTTHUMG00000172634	1	2.0705	0.0192029
15	complement(69434466..69435120)	RP11-253M7.3	havana	ENSG00000259191	2	RP11-253M7.3	havana	processed_pseudogene	OTTHUMG00000133359	4	2.0678	0.0193293
19	complement(55661901..55674715)	CTD-2537I9.12	havana	ENSG00000267523	1	CTD-2537I9.12	havana	antisense	OTTHUMG00000180909	1	2.06745	0.0193458
11	complement(65775893..65780802)	AP5B1	ensembl_havana	ENSG00000254470	2	AP5B1	ensembl_havana	protein_coding	OTTHUMG00000166593	2	2.06723	0.0193563
7	54330697..54349849	LINC01445	havana	ENSG00000231427	5	LINC01445	havana	lincRNA	OTTHUMG00000156067	1	2.06507	0.0194581
5	complement(2736662..2737759)	RP11-129I19.2	havana	ENSG00000259757	1	RP11-129I19.2	havana	lincRNA	OTTHUMG00000172228	1	2.06182	0.0196125
19	55635016..55643469	ZNF580	ensembl_havana	ENSG00000213015	8	ZNF580	ensembl_havana	protein_coding	OTTHUMG00000180868	2	2.0587	0.0197617
5	complement(659862..693395)	TPPP	ensembl_havana	ENSG00000171368	11	TPPP	ensembl_havana	protein_coding	OTTHUMG00000131011	4	2.05837	0.0197773
19	55282072..55312533	BRSK1	ensembl_havana	ENSG00000160469	16	BRSK1	ensembl_havana	protein_coding	OTTHUMG00000180735	3	2.05554	0.0199136
14	complement(106264688..106264715)	IGHVIII-22-2	havana	ENSG00000254045	1	IGHVIII-22-2	havana	IG_V_pseudogene	OTTHUMG00000152060	1	2.04938	0.0202126
15	complement(68778535..68820897)	ANP32A	ensembl_havana	ENSG00000140350	15	ANP32A	ensembl_havana	protein_coding	OTTHUMG00000154502	2	2.04796	0.0202822
5	complement(1963609..1967154)	RP11-259O2.2	havana	ENSG00000248597	1	RP11-259O2.2	havana	lincRNA	OTTHUMG00000161600	1	2.04703	0.0203275
11	65726939..65728214	KRT8P26	havana	ENSG00000214659	4	KRT8P26	havana	processed_pseudogene	OTTHUMG00000166591	1	2.04444	0.020455
5	675826..676616	CTD-2589H19.6	havana	ENSG00000271781	1	CTD-2589H19.6	havana	antisense	OTTHUMG00000185406	1	2.0435	0.0205013
5	892643..919357	TRIP13	ensembl_havana	ENSG00000071539	13	TRIP13	ensembl_havana	protein_coding	OTTHUMG00000090349	27	2.04344	0.0205046
11	complement(65129916..65129978)	MIR6751	ensembl	ENSG00000277547	1	MIR6751	ensembl	miRNA			2.0423	0.0205609
5	complement(1392790..1445430)	SLC6A3	ensembl_havana	ENSG00000142319	17	SLC6A3	ensembl_havana	protein_coding	OTTHUMG00000131016	6	2.04179	0.0205863
19	55488404..55519098	SSC5D	ensembl_havana	ENSG00000179954	14	SSC5D	ensembl_havana	protein_coding	OTTHUMG00000180855	3	2.03994	0.0206779
21	9325013..9368775	bP-21264C1.2	havana	ENSG00000278932	3	bP-21264C1.2	havana	lincRNA	OTTHUMG00000189442	1	2.03902	0.020724
19	55641062..55653161	CCDC106	ensembl_havana	ENSG00000173581	7	CCDC106	ensembl_havana	protein_coding	OTTHUMG00000180907	1	2.0373	0.0208098
19	complement(55612490..55613097)	CTD-2537I9.18	havana	ENSG00000276488	1	CTD-2537I9.18	havana	antisense	OTTHUMG00000186784	1	2.03632	0.0208591
19	54803535..54814517	KIR2DL4	ensembl_havana	ENSG00000189013	14	KIR2DL4	ensembl_havana	protein_coding	OTTHUMG00000065880	6	2.03487	0.020932
15	complement(67974391..67974625)	RP11-282M16.1	havana	ENSG00000261702	2	RP11-282M16.1	havana	processed_pseudogene	OTTHUMG00000172683	2	2.03413	0.0209691
19	54874248..54890472	FCAR	ensembl_havana	ENSG00000186431	18	FCAR	ensembl_havana	protein_coding	OTTHUMG00000065936	6	2.03285	0.021034
5	612272..667168	CEP72	ensembl_havana	ENSG00000112877	7	CEP72	ensembl_havana	protein_coding	OTTHUMG00000161745	4	2.03223	0.0210654
15	complement(79751689..79752049)	RP11-591L14.1	havana	ENSG00000213527	5	RP11-591L14.1	havana	processed_pseudogene	OTTHUMG00000158038	2	2.03196	0.021079
19	54724497..54867215	KIR3DL1	ensembl_havana	ENSG00000167633	16	KIR3DL1	ensembl_havana	protein_coding	OTTHUMG00000065933	3	2.03168	0.0210932
15	complement(74788672..74788757)	MIR4513	ensembl	ENSG00000264386	1	MIR4513	ensembl	miRNA			2.02907	0.0212254
15	complement(75346744..75347161)	RP11-817O13.9	havana	ENSG00000275645	1	RP11-817O13.9	havana	antisense	OTTHUMG00000186960	1	2.02622	0.0213709
19	complement(55399745..55407777)	UBE2S	ensembl_havana	ENSG00000108106	13	UBE2S	ensembl_havana	protein_coding	OTTHUMG00000180811	3	2.02243	0.0215662
9	complement(40915323..40915405)	FP565210.1	ensembl	ENSG00000275704	1	FP565210.1	ensembl	miRNA			2.01823	0.0217836
15	complement(74598919..74599397)	CTD-3154N5.2	havana	ENSG00000275527	1	CTD-3154N5.2	havana	lincRNA	OTTHUMG00000186955	1	2.01815	0.0217879
1	16889095..16889602	RP11-108M9.5	havana	ENSG00000235241	1	RP11-108M9.5	havana	processed_pseudogene	OTTHUMG00000002205	1	2.01814	0.0217882
19	complement(55529733..55537089)	SBK2	ensembl_havana	ENSG00000187550	8	SBK2	ensembl_havana	protein_coding	OTTHUMG00000155830	1	2.01677	0.0218599
15	complement(66931537..66956518)	RP11-798K3.3	havana	ENSG00000259289	2	RP11-798K3.3	havana	lincRNA	OTTHUMG00000172297	2	2.01627	0.0218857
4	65125..65233	AC253576.1	ensembl	ENSG00000207643	1	AC253576.1	ensembl	miRNA			2.0152	0.0219419
11	63974607..63976543	COX8A	ensembl_havana	ENSG00000176340	3	COX8A	ensembl_havana	protein_coding	OTTHUMG00000167785	1	2.01497	0.021954
15	77525540..77534110	RP11-307C19.1	havana	ENSG00000259362	2	RP11-307C19.1	havana	lincRNA	OTTHUMG00000172610	2	2.01295	0.0220597
MT	7518..7585	MT-TD	insdc	ENSG00000210154	1	MT-TD	insdc	Mt_tRNA			2.00964	0.0222345
19	complement(55262231..55280381)	HSPBP1	ensembl_havana	ENSG00000133265	10	HSPBP1	ensembl_havana	protein_coding	OTTHUMG00000180705	1	2.00907	0.0222646
9	complement(136726104..136726239)	SNORA43	ensembl	ENSG00000280496	1	SNORA43	ensembl	snoRNA			2.00861	0.0222891
15	77894684..77904674	CSPG4P13	havana	ENSG00000260139	6	CSPG4P13	havana	transcribed_unprocessed_pseudogene	OTTHUMG00000172978	1	2.00689	0.0223808
11	complement(65498010..65498405)	AP000769.7	havana	ENSG00000270117	1	AP000769.7	havana	lincRNA	OTTHUMG00000184021	1	2.00523	0.0224691
15	73891409..73891487	AC108137.1	ensembl	ENSG00000222064	1	AC108137.1	ensembl	miRNA			2.00379	0.0225463
19	complement(56217168..56217777)	CTD-2086L14.1	havana	ENSG00000242411	2	CTD-2086L14.1	havana	processed_pseudogene	OTTHUMG00000158320	2	1.99792	0.0228626
19	55006193..55048086	CTC-550B14.7	havana	ENSG00000267265	5	CTC-550B14.7	havana	antisense	OTTHUMG00000180476	1	1.9977	0.0228745
15	complement(69396904..69415029)	RP11-253M7.1	havana	ENSG00000259426	5	RP11-253M7.1	havana	antisense	OTTHUMG00000172061	2	1.99726	0.0228987
5	complement(1363582..1380067)	LINC01511	havana	ENSG00000250584	2	LINC01511	havana	lincRNA	OTTHUMG00000161736	2	1.99673	0.022927
11	complement(65892049..65900573)	FOSL1	ensembl_havana	ENSG00000175592	8	FOSL1	ensembl_havana	protein_coding	OTTHUMG00000166715	2	1.99604	0.0229648
9	complement(136726105..136726234)	SNORA43	ensembl	ENSG00000276161	1	SNORA43	ensembl	snoRNA			1.99304	0.0231283
19	complement(58012589..58025926)	VN2R19P	havana	ENSG00000235974	1	VN2R19P	havana	unitary_pseudogene	OTTHUMG00000152894	1	1.99067	0.0232584
11	complement(65866441..65873592)	EFEMP2	ensembl_havana	ENSG00000172638	12	EFEMP2	ensembl_havana	protein_coding	OTTHUMG00000166664	6	1.99019	0.0232849
1	16645622..16650289	MST1P2	havana	ENSG00000186301	8	MST1P2	havana	unprocessed_pseudogene	OTTHUMG00000057487	4	1.9847	0.023589
11	complement(66934434..66934506)	MIR3163	ensembl	ENSG00000266423	1	MIR3163	ensembl	miRNA			1.98426	0.0236135
19	complement(58345178..58353499)	A1BG	ensembl_havana	ENSG00000121410	11	A1BG	ensembl_havana	protein_coding	OTTHUMG00000183507	1	1.98397	0.0236298
19	54724496..54798285	CTB-61M7.1	havana	ENSG00000215765	3	CTB-61M7.1	havana	processed_transcript	OTTHUMG00000065883	2	1.98335	0.023664
19	56176020..56185775	GALP	ensembl_havana	ENSG00000197487	8	GALP	ensembl_havana	protein_coding	OTTHUMG00000181826	1	1.98204	0.0237374
19	complement(54333185..54339150)	LILRA4	ensembl_havana	ENSG00000239961	2	LILRA4	ensembl_havana	protein_coding	OTTHUMG00000065355	4	1.97892	0.0239124
2	200844240..200845461	BICD1P1	havana	ENSG00000224346	1	BICD1P1	havana	processed_pseudogene	OTTHUMG00000154576	2	1.97884	0.0239168
22	complement(41252992..41253050)	MIR6889	ensembl	ENSG00000274552	1	MIR6889	ensembl	miRNA			1.97853	0.0239345
19	54906150..54916140	NCR1	ensembl_havana	ENSG00000189430	12	NCR1	ensembl_havana	protein_coding	OTTHUMG00000183212	2	1.97656	0.0240455
11	complement(65375192..65383701)	SLC25A45	ensembl_havana	ENSG00000162241	12	SLC25A45	ensembl_havana	protein_coding	OTTHUMG00000166255	3	1.97646	0.0240516
15	75678548..75680752	CTD-2026K11.6	havana	ENSG00000203392	3	CTD-2026K11.6	havana	antisense	OTTHUMG00000186972	1	1.97502	0.0241329
11	63838928..63911019	MARK2	ensembl_havana	ENSG00000072518	20	MARK2	ensembl_havana	protein_coding	OTTHUMG00000160504	6	1.97467	0.0241526
19	complement(54328272..54331434)	AC008984.6	havana	ENSG00000250507	1	AC008984.6	havana	transcribed_unprocessed_pseudogene	OTTHUMG00000065809	2	1.97388	0.0241978
19	54671231..54672591	AC011515.2	havana	ENSG00000225370	1	AC011515.2	havana	unprocessed_pseudogene	OTTHUMG00000065888	1	1.97384	0.0242002
15	66740445..66741151	RP11-321F6.2	havana	ENSG00000274995	1	RP11-321F6.2	havana	sense_intronic	OTTHUMG00000186938	1	1.97338	0.0242259
19	54282109..54282180	MIR4752	ensembl	ENSG00000264703	1	MIR4752	ensembl	miRNA			1.97278	0.0242605
19	54724459..54767884	KIR2DL3	ensembl_havana	ENSG00000243772	6	KIR2DL3	ensembl_havana	protein_coding	OTTHUMG00000065887	1	1.97277	0.024261
19	54229036..54230213	AC010492.2	havana	ENSG00000235081	1	AC010492.2	havana	processed_pseudogene	OTTHUMG00000066633	3	1.9703	0.0244018
9	137545748..137545833	AL365502.1	ensembl	ENSG00000263933	1	AL365502.1	ensembl	miRNA			1.97002	0.0244179
5	complement(987180..997308)	RP11-43F13.3	havana	ENSG00000215246	5	RP11-43F13.3	havana	antisense	OTTHUMG00000161930	2	1.96883	0.0244862
2	complement(218280125..218280188)	MIR6513	ensembl	ENSG00000274203	1	MIR6513	ensembl	miRNA			1.96769	0.0245521
15	70193236..70193341	RNU6-745P	ensembl	ENSG00000200216	2	RNU6-745P	ensembl	snRNA			1.96688	0.0245984
7	complement(54576052..54578794)	GS1-18A18.2	havana	ENSG00000228735	1	GS1-18A18.2	havana	lincRNA	OTTHUMG00000156065	1	1.96681	0.0246025
15	67063763..67195195	SMAD3	ensembl_havana	ENSG00000166949	15	SMAD3	ensembl_havana	protein_coding	OTTHUMG00000133230	4	1.96511	0.024701
5	complement(466124..473098)	PP7080	ensembl_havana	ENSG00000188242	4	PP7080	ensembl_havana	antisense	OTTHUMG00000162206	2	1.96398	0.0247662
15	73335260..73342387	RP11-272D12.1	havana	ENSG00000259650	1	RP11-272D12.1	havana	antisense	OTTHUMG00000172548	1	1.96037	0.024976
15	complement(75226753..75233951)	RP11-69H7.2	havana	ENSG00000260660	1	RP11-69H7.2	havana	lincRNA	OTTHUMG00000172668	1	1.95782	0.0251253
2	complement(218274192..218292586)	TMBIM1	ensembl_havana	ENSG00000135926	12	TMBIM1	ensembl_havana	protein_coding	OTTHUMG00000133105	9	1.9577	0.0251326
19	57664280..57665039	AC003682.17	havana	ENSG00000269097	1	AC003682.17	havana	processed_pseudogene	OTTHUMG00000183473	1	1.95434	0.0253305
15	75723977..75727688	ODF3L1	ensembl_havana	ENSG00000182950	2	ODF3L1	ensembl_havana	protein_coding	OTTHUMG00000142837	1	1.95425	0.0253357
19	55654146..55674715	U2AF2	ensembl_havana	ENSG00000063244	12	U2AF2	ensembl_havana	protein_coding	OTTHUMG00000180908	4	1.95418	0.0253399
19	54652085..54652230	AC009892.9	havana	ENSG00000237323	1	AC009892.9	havana	unprocessed_pseudogene	OTTHUMG00000065710	1	1.95395	0.0253537
15	69298947..69407780	PAQR5	ensembl_havana	ENSG00000137819	13	PAQR5	ensembl_havana	protein_coding	OTTHUMG00000133322	4	1.95356	0.0253767
5	complement(473310..524332)	SLC9A3	ensembl_havana	ENSG00000066230	10	SLC9A3	ensembl_havana	protein_coding	OTTHUMG00000090315	2	1.95251	0.0254391
19	57459912..57460120	VN1R107P	havana	ENSG00000268545	1	VN1R107P	havana	unprocessed_pseudogene	OTTHUMG00000183401	1	1.9515	0.0254988
2	complement(218264123..218270257)	AAMP	ensembl_havana	ENSG00000127837	9	AAMP	ensembl_havana	protein_coding	OTTHUMG00000155202	2	1.94567	0.0258474
19	55675226..55709858	EPN1	ensembl_havana	ENSG00000063245	14	EPN1	ensembl_havana	protein_coding	OTTHUMG00000180911	5	1.94356	0.0259745
9	136670602..136670686	MIR126	ensembl	ENSG00000199161	1	MIR126	ensembl	miRNA			1.94274	0.026024
15	74812716..74825758	LMAN1L	ensembl_havana	ENSG00000140506	16	LMAN1L	ensembl_havana	protein_coding	OTTHUMG00000142813	8	1.94271	0.0260253
19	55670632..55672069	CTD-2537I9.13	havana	ENSG00000267096	1	CTD-2537I9.13	havana	sense_intronic	OTTHUMG00000180910	1	1.9395	0.0262201
19	complement(55013705..55038264)	GP6	ensembl_havana	ENSG00000088053	11	GP6	ensembl_havana	protein_coding	OTTHUMG00000159709	2	1.93748	0.0263436
19	complement(55620742..55624601)	ZNF784	ensembl_havana	ENSG00000179922	5	ZNF784	ensembl_havana	protein_coding	OTTHUMG00000180860	2	1.93685	0.0263818
15	complement(74179466..74212267)	STRA6	ensembl_havana	ENSG00000137868	18	STRA6	ensembl_havana	protein_coding	OTTHUMG00000138998	3	1.93641	0.026409
15	73925989..73952137	LOXL1	ensembl_havana	ENSG00000129038	15	LOXL1	ensembl_havana	protein_coding	OTTHUMG00000137595	4	1.93518	0.0264843
19	complement(56087366..56121280)	ZNF787	ensembl_havana	ENSG00000142409	5	ZNF787	ensembl_havana	protein_coding	OTTHUMG00000181760	4	1.93378	0.0265699
19	58059239..58086310	ZNF135	ensembl_havana	ENSG00000176293	19	ZNF135	ensembl_havana	protein_coding	OTTHUMG00000160719	5	1.93354	0.0265846
19	complement(55354908..55363260)	FAM71E2	ensembl_havana	ENSG00000180043	11	FAM71E2	ensembl_havana	protein_coding	OTTHUMG00000170357	6	1.9328	0.0266304
15	66808404..66810560	RP11-622C24.1	havana	ENSG00000270490	1	RP11-622C24.1	havana	processed_pseudogene	OTTHUMG00000184890	1	1.93226	0.0266636
5	complement(1050376..1112035)	SLC12A7	ensembl_havana	ENSG00000113504	19	SLC12A7	ensembl_havana	protein_coding	OTTHUMG00000161931	6	1.93086	0.0267499
11	72621766..72621827	RNU7-105P	ensembl	ENSG00000251919	1	RNU7-105P	ensembl	snRNA			1.93082	0.0267527
19	complement(55364389..55370463)	IL11	ensembl_havana	ENSG00000095752	6	IL11	ensembl_havana	protein_coding	OTTHUMG00000180789	1	1.93068	0.0267613
15	69463026..69571440	DRAIC	havana	ENSG00000245750	7	DRAIC	havana	lincRNA	OTTHUMG00000172098	13	1.93001	0.0268027
15	complement(68801850..68801925)	MIR4312	ensembl	ENSG00000265195	1	MIR4312	ensembl	miRNA			1.92988	0.0268109
19	57065334..57066139	RPL7AP69	havana	ENSG00000268483	1	RPL7AP69	havana	processed_pseudogene	OTTHUMG00000158331	2	1.92814	0.0269186
3	complement(75713012..75713314)	RN7SL92P	ensembl	ENSG00000265592	2	RN7SL92P	ensembl	misc_RNA			1.92607	0.0270475
15	75647906..75662301	SNX33	ensembl_havana	ENSG00000173548	8	SNX33	ensembl_havana	protein_coding	OTTHUMG00000142835	2	1.92585	0.0270617
19	56132599..56160893	ZNF444	ensembl_havana	ENSG00000167685	14	ZNF444	ensembl_havana	protein_coding	OTTHUMG00000181761	2	1.92371	0.0271954
15	75775553..75786898	RP11-24M17.5	havana	ENSG00000187812	12	RP11-24M17.5	havana	transcribed_unprocessed_pseudogene	OTTHUMG00000172795	1	1.92304	0.0272374
19	complement(54629392..54629463)	AC245036.1	ensembl	ENSG00000264799	1	AC245036.1	ensembl	miRNA			1.923	0.0272397
15	75335891..75343224	COMMD4	ensembl_havana	ENSG00000140365	15	COMMD4	ensembl_havana	protein_coding	OTTHUMG00000142823	4	1.92216	0.0272929
9	complement(122120082..122120167)	MIR4478	ensembl	ENSG00000266583	1	MIR4478	ensembl	miRNA			1.91835	0.0275331
19	55072020..55087923	EPS8L1	ensembl_havana	ENSG00000131037	14	EPS8L1	ensembl_havana	protein_coding	OTTHUMG00000180513	3	1.9183	0.0275364
19	56066684..56078801	CTD-2621I17.6	havana	ENSG00000267522	1	CTD-2621I17.6	havana	lincRNA	OTTHUMG00000181876	1	1.9175	0.0275875
2	218356856..218368099	CATIP	ensembl_havana	ENSG00000158428	3	CATIP	ensembl_havana	protein_coding	OTTHUMG00000133106	2	1.91734	0.0275971
19	58224506..58225469	AC020915.2	havana	ENSG00000268866	1	AC020915.2	havana	processed_pseudogene	OTTHUMG00000183457	1	1.91527	0.0277293
5	2712591..2715237	LSINCT5	havana	ENSG00000281560	1	LSINCT5	havana	lincRNA	OTTHUMG00000189568	1	1.91411	0.0278031
19	56105416..56105510	Y_RNA	ensembl	ENSG00000223060	1	Y_RNA	ensembl	misc_RNA			1.91227	0.0279209
11	complement(65025390..65026515)	AP000436.4	havana	ENSG00000270775	1	AP000436.4	havana	processed_pseudogene	OTTHUMG00000184817	1	1.91226	0.0279216
15	complement(80057425..80057684)	Metazoa_SRP	ensembl	ENSG00000275460	1	Metazoa_SRP	ensembl	misc_RNA			1.90981	0.0280788
15	complement(74409289..74434467)	SEMA7A	ensembl_havana	ENSG00000138623	9	SEMA7A	ensembl_havana	protein_coding	OTTHUMG00000139000	3	1.9096	0.0280924
15	complement(67142734..67146939)	RP11-342M21.2	havana	ENSG00000259202	1	RP11-342M21.2	havana	antisense	OTTHUMG00000172245	1	1.90589	0.0283321
1	complement(16629670..16644683)	CROCCP2	havana	ENSG00000215908	7	CROCCP2	havana	transcribed_unprocessed_pseudogene	OTTHUMG00000037884	4	1.90442	0.0284278
4	49198207..49198289	AC118282.1	ensembl	ENSG00000221415	1	AC118282.1	ensembl	miRNA			1.903	0.0285205
1	16870945..16874092	RP11-108M9.3	ensembl_havana	ENSG00000228549	3	RP11-108M9.3	ensembl_havana	lincRNA	OTTHUMG00000002203	1	1.89884	0.0287927
19	58278951..58302805	ZNF8	ensembl_havana	ENSG00000278129	1	ZNF8	ensembl_havana	protein_coding	OTTHUMG00000182073	2	1.89565	0.0290032
5	1008829..1038943	NKD2	ensembl_havana	ENSG00000145506	13	NKD2	ensembl_havana	protein_coding	OTTHUMG00000090348	3	1.8955	0.0290128
19	55476332..55484487	ZNF628	ensembl_havana	ENSG00000197483	9	ZNF628	ensembl_havana	protein_coding	OTTHUMG00000150396	3	1.89541	0.0290193
5	1801400..1816605	NDUFS6	ensembl_havana	ENSG00000145494	11	NDUFS6	ensembl_havana	protein_coding	OTTHUMG00000090372	3	1.89475	0.0290627
19	complement(55377579..55378125)	CTD-2105E13.15	havana	ENSG00000269275	1	CTD-2105E13.15	havana	antisense	OTTHUMG00000183398	1	1.89421	0.0290986
15	69592129..69695750	PCAT29	havana	ENSG00000259641	5	PCAT29	havana	lincRNA	OTTHUMG00000172099	1	1.89084	0.0293226
11	64230278..64234286	DNAJC4	ensembl_havana	ENSG00000110011	13	DNAJC4	ensembl_havana	protein_coding	OTTHUMG00000167792	5	1.88846	0.0294823
19	complement(55151767..55157773)	TNNI3	ensembl_havana	ENSG00000129991	12	TNNI3	ensembl_havana	protein_coding	OTTHUMG00000180589	4	1.88823	0.0294975
15	74782057..74803198	CSK	ensembl_havana	ENSG00000103653	16	CSK	ensembl_havana	protein_coding	OTTHUMG00000142814	4	1.88762	0.0295382
19	complement(55158661..55166722)	DNAAF3	ensembl_havana	ENSG00000167646	13	DNAAF3	ensembl_havana	protein_coding	OTTHUMG00000128547	8	1.88757	0.0295421
19	complement(55428740..55442863)	SHISA7	ensembl_havana	ENSG00000187902	11	SHISA7	ensembl_havana	protein_coding	OTTHUMG00000154240	2	1.88475	0.029732
15	74379083..74390535	CTD-2311M21.5	havana	ENSG00000277718	1	CTD-2311M21.5	havana	lincRNA	OTTHUMG00000186954	1	1.88444	0.029753
15	complement(69458522..69461806)	RP11-253M7.4	havana	ENSG00000259215	1	RP11-253M7.4	havana	lincRNA	OTTHUMG00000172088	1	1.88428	0.0297637
19	55388181..55388242	MIR6805	ensembl	ENSG00000277326	1	MIR6805	ensembl	miRNA			1.88385	0.029793
19	56244043..56247482	ZSCAN5D	havana	ENSG00000267908	2	ZSCAN5D	havana	unprocessed_pseudogene	OTTHUMG00000183254	2	1.88347	0.0298183
15	complement(76174891..76181486)	RP11-593F23.1	havana	ENSG00000259422	1	RP11-593F23.1	havana	antisense	OTTHUMG00000172584	1	1.88332	0.0298284
4	complement(82753337..82753430)	MIR575	ensembl	ENSG00000207746	1	MIR575	ensembl	miRNA			1.87893	0.0301273
15	complement(74840642..74840707)	MIR6882	ensembl	ENSG00000275411	1	MIR6882	ensembl	miRNA			1.8784	0.030163
15	complement(75121536..75121666)	SCARNA20	ensembl	ENSG00000252722	1	SCARNA20	ensembl	scaRNA			1.87649	0.0302937
19	54953130..55001142	NLRP2	ensembl_havana	ENSG00000022556	15	NLRP2	ensembl_havana	protein_coding	OTTHUMG00000167763	5	1.87561	0.0303543
15	69080879..69099987	RP11-809H16.5	havana	ENSG00000259222	2	RP11-809H16.5	havana	lincRNA	OTTHUMG00000172082	2	1.87315	0.0305236
11	64225941..64230686	NUDT22	ensembl_havana	ENSG00000149761	8	NUDT22	ensembl_havana	protein_coding	OTTHUMG00000167791	5	1.87286	0.0305437
2	complement(218366665..218367835)	CATIP-AS1	havana	ENSG00000225062	1	CATIP-AS1	havana	processed_transcript	OTTHUMG00000155067	1	1.87221	0.030589
15	75346955..75357114	NEIL1	ensembl_havana	ENSG00000140398	13	NEIL1	ensembl_havana	protein_coding	OTTHUMG00000142821	3	1.87157	0.0306334
1	complement(16687339..16720157)	ESPNP	havana	ENSG00000268869	5	ESPNP	havana	transcribed_unprocessed_pseudogene	OTTHUMG00000000803	5	1.87092	0.0306784
15	67832725..67873866	RP11-34F13.3	havana	ENSG00000259410	5	RP11-34F13.3	havana	processed_transcript	OTTHUMG00000172250	2	1.87006	0.0307381
11	64531044..64532970	AP006288.1	havana	ENSG00000237363	1	AP006288.1	havana	unprocessed_pseudogene	OTTHUMG00000132185	1	1.86844	0.0308501
15	78328352..78328461	AC090607.1	ensembl	ENSG00000281816	1	AC090607.1	ensembl	miRNA			1.86657	0.0309805
11	complement(64316460..64318084)	TRMT112	ensembl_havana	ENSG00000173113	6	TRMT112	ensembl_havana	protein_coding	OTTHUMG00000167848	4	1.86656	0.0309817
19	complement(55352301..55359516)	CTD-2105E13.6	havana	ENSG00000267706	3	CTD-2105E13.6	havana	protein_coding	OTTHUMG00000180784	4	1.86495	0.0310941
19	58002061..58011232	CTD-2368P22.1	havana	ENSG00000176593	7	CTD-2368P22.1	havana	processed_transcript	OTTHUMG00000169805	1	1.86469	0.0311126
19	complement(56189570..56197920)	ZSCAN5B	ensembl_havana	ENSG00000197213	9	ZSCAN5B	ensembl_havana	protein_coding	OTTHUMG00000181827	3	1.8596	0.0314711
19	complement(54216868..54242800)	LILRA6	ensembl_havana	ENSG00000244482	9	LILRA6	ensembl_havana	protein_coding	OTTHUMG00000066635	7	1.85933	0.0314902
7	complement(55797946..55798480)	RP11-419M24.2	havana	ENSG00000235738	1	RP11-419M24.2	havana	processed_pseudogene	OTTHUMG00000156133	1	1.85809	0.0315779
15	75195643..75212169	C15orf39	ensembl_havana	ENSG00000167173	18	C15orf39	ensembl_havana	protein_coding	OTTHUMG00000142820	2	1.85704	0.0316526
19	complement(56661981..56671783)	ZNF835	ensembl_havana	ENSG00000127903	13	ZNF835	ensembl_havana	protein_coding	OTTHUMG00000182158	2	1.85494	0.0318021
15	complement(75674322..75712848)	CSPG4	ensembl_havana	ENSG00000173546	7	CSPG4	ensembl_havana	protein_coding	OTTHUMG00000142836	1	1.85332	0.0319185
11	complement(64229214..64234352)	RP11-783K16.14	havana	ENSG00000256116	1	RP11-783K16.14	havana	antisense	OTTHUMG00000167845	2	1.85135	0.0320597
15	77660052..77668074	LINGO1-AS2	havana	ENSG00000259281	1	LINGO1-AS2	havana	antisense	OTTHUMG00000172627	1	1.85089	0.0320926
19	56760933..56761215	OR5AH1P	havana	ENSG00000268067	1	OR5AH1P	havana	transcribed_processed_pseudogene	OTTHUMG00000182169	1	1.84964	0.0321829
15	complement(75727670..75738623)	DNM1P35	havana	ENSG00000246877	1	DNM1P35	havana	antisense	OTTHUMG00000177189	1	1.84843	0.0322698
15	complement(67541072..67542604)	RP11-502I4.3	havana	ENSG00000270964	1	RP11-502I4.3	havana	lincRNA	OTTHUMG00000185153	1	1.84783	0.0323132
2	218382029..218396894	SLC11A1	ensembl_havana	ENSG00000018280	16	SLC11A1	ensembl_havana	protein_coding	OTTHUMG00000086747	3	1.84687	0.0323832
15	74365435..74371211	CTD-2311M21.3	havana	ENSG00000261821	2	CTD-2311M21.3	havana	antisense	OTTHUMG00000172649	2	1.84503	0.0325166
19	complement(55090913..55117559)	PPP1R12C	ensembl_havana	ENSG00000125503	12	PPP1R12C	ensembl_havana	protein_coding	OTTHUMG00000180540	3	1.84467	0.0325431
15	complement(77916718..77916982)	RN7SL214P	ensembl	ENSG00000242066	3	RN7SL214P	ensembl	misc_RNA			1.8442	0.0325768
19	58183029..58213562	ZNF274	ensembl_havana	ENSG00000171606	17	ZNF274	ensembl_havana	protein_coding	OTTHUMG00000183456	4	1.84353	0.032626
19	complement(54444813..54449045)	LENG8-AS1	havana	ENSG00000226696	5	LENG8-AS1	havana	antisense	OTTHUMG00000133686	5	1.83736	0.0330784
15	74236289..74336472	CCDC33	ensembl_havana	ENSG00000140481	13	CCDC33	ensembl_havana	protein_coding	OTTHUMG00000172621	4	1.83521	0.0332375
15	75785134..75785354	RN7SL319P	ensembl	ENSG00000241807	3	RN7SL319P	ensembl	misc_RNA			1.83165	0.0335017
11	complement(64223799..64226254)	TRPT1	ensembl_havana	ENSG00000149743	13	TRPT1	ensembl_havana	protein_coding	OTTHUMG00000167844	5	1.83141	0.0335194
2	complement(218326889..218357966)	CATIP-AS2	havana	ENSG00000237281	1	CATIP-AS2	havana	antisense	OTTHUMG00000155145	1	1.83046	0.0335902
11	complement(65110714..65111695)	AP003068.9	havana	ENSG00000254501	1	AP003068.9	havana	antisense	OTTHUMG00000165602	1	1.82973	0.033645
11	65833641..65856896	SNX32	ensembl_havana	ENSG00000172803	17	SNX32	ensembl_havana	protein_coding	OTTHUMG00000128491	3	1.8296	0.0336547
15	complement(75355207..75368630)	MAN2C1	ensembl_havana	ENSG00000140400	14	MAN2C1	ensembl_havana	protein_coding	OTTHUMG00000172698	5	1.8295	0.0336623
11	65111845..65116384	TM7SF2	ensembl_havana	ENSG00000149809	14	TM7SF2	ensembl_havana	protein_coding	OTTHUMG00000165603	1	1.82788	0.0337841
19	complement(58083838..58118427)	ZSCAN18	ensembl_havana	ENSG00000121413	12	ZSCAN18	ensembl_havana	protein_coding	OTTHUMG00000183451	1	1.82593	0.0339301
11	complement(65120628..65122473)	FAU	ensembl_havana	ENSG00000149806	10	FAU	ensembl_havana	protein_coding	OTTHUMG00000165606	1	1.82504	0.0339972
15	74598500..74645414	CLK3	ensembl_havana	ENSG00000179335	18	CLK3	ensembl_havana	protein_coding	OTTHUMG00000141320	12	1.82343	0.0341191
15	complement(66496958..66497034)	MIR4512	ensembl	ENSG00000266589	1	MIR4512	ensembl	miRNA			1.82253	0.0341871
15	complement(74311516..74319688)	RP11-60L3.6	havana	ENSG00000277749	1	RP11-60L3.6	havana	antisense	OTTHUMG00000186951	1	1.82207	0.0342222
19	57867885..57868834	CTD-2583A14.11	havana	ENSG00000270804	1	CTD-2583A14.11	havana	transcribed_processed_pseudogene	OTTHUMG00000184914	1	1.82167	0.0342524
19	54415219..54436900	TTYH1	ensembl_havana	ENSG00000167614	13	TTYH1	ensembl_havana	protein_coding	OTTHUMG00000065544	9	1.82129	0.0342815
7	75915197..75915269	MIR4651	ensembl	ENSG00000265020	1	MIR4651	ensembl	miRNA			1.82072	0.0343246
15	76993359..77037332	PSTPIP1	ensembl_havana	ENSG00000140368	12	PSTPIP1	ensembl_havana	protein_coding	OTTHUMG00000172594	4	1.81859	0.0344873
15	77641764..77652288	LINGO1-AS1	havana	ENSG00000259666	2	LINGO1-AS1	havana	antisense	OTTHUMG00000172626	2	1.81791	0.0345386
15	74202705..74221557	RP11-60L3.1	havana	ENSG00000259264	5	RP11-60L3.1	havana	antisense	OTTHUMG00000172612	2	1.81769	0.0345558
19	complement(55000173..55000440)	Metazoa_SRP	ensembl	ENSG00000280921	1	Metazoa_SRP	ensembl	misc_RNA			1.81754	0.0345674
15	72051251..72051329	AC022872.1	ensembl	ENSG00000223253	1	AC022872.1	ensembl	miRNA			1.81718	0.0345948
15	77568970..77608888	RP11-307C19.2	havana	ENSG00000259420	5	RP11-307C19.2	havana	lincRNA	OTTHUMG00000172611	3	1.81519	0.0347477
22	22904850..22905025	IGLJ3	havana	ENSG00000211678	2	IGLJ3	havana	IG_J_gene	OTTHUMG00000151220	2	1.81432	0.0348143
9	complement(40929010..40929092)	MIR1299	ensembl	ENSG00000275377	1	MIR1299	ensembl	miRNA			1.81264	0.0349437
19	complement(57958437..57974534)	C19orf18	ensembl_havana	ENSG00000177025	3	C19orf18	ensembl_havana	protein_coding	OTTHUMG00000183450	1	1.81124	0.0350515
19	55777553..55778900	RFPL4AP1	havana	ENSG00000255238	1	RFPL4AP1	havana	processed_pseudogene	OTTHUMG00000165451	1	1.81069	0.0350946
2	218398256..218405941	CTDSP1	ensembl_havana	ENSG00000144579	7	CTDSP1	ensembl_havana	protein_coding	OTTHUMG00000133109	2	1.81016	0.0351356
11	complement(65795946..65797219)	RP11-770G2.5	havana	ENSG00000255404	1	RP11-770G2.5	havana	antisense	OTTHUMG00000166598	1	1.80919	0.0352109
19	54532692..54545771	KIR3DX1	ensembl_havana	ENSG00000104970	10	KIR3DX1	ensembl_havana	protein_coding	OTTHUMG00000065696	6	1.80714	0.0353703
19	56547105..56547241	AC005498.1	ensembl	ENSG00000281545	1	AC005498.1	ensembl	miRNA			1.80714	0.0353706
11	62463635..62463724	AP003064.1	ensembl	ENSG00000238861	1	AP003064.1	ensembl	miRNA			1.80569	0.0354831
11	complement(64246939..64249494)	RP11-783K16.13	havana	ENSG00000257086	1	RP11-783K16.13	havana	lincRNA	OTTHUMG00000167847	2	1.8048	0.0355527
19	58266635..58267685	CTD-3138B18.6	havana	ENSG00000268201	1	CTD-3138B18.6	havana	sense_intronic	OTTHUMG00000183461	1	1.80182	0.0357868
19	54379489..54379960	AC008746.10	havana	ENSG00000237955	1	AC008746.10	havana	processed_pseudogene	OTTHUMG00000128473	1	1.80142	0.035818
5	complement(288833..290321)	CTD-2083E4.5	havana	ENSG00000250848	1	CTD-2083E4.5	havana	processed_pseudogene	OTTHUMG00000161584	1	1.80051	0.0358902
19	complement(55540656..55545543)	SBK3	ensembl_havana	ENSG00000231274	5	SBK3	ensembl_havana	protein_coding	OTTHUMG00000155831	5	1.79831	0.0360637
15	75114261..75114868	RP11-69H7.4	havana	ENSG00000260152	2	RP11-69H7.4	havana	processed_pseudogene	OTTHUMG00000172818	2	1.79573	0.036269
5	1883966..1884649	CTD-2194D22.3	havana	ENSG00000249116	1	CTD-2194D22.3	havana	antisense	OTTHUMG00000161602	1	1.79478	0.0363445
10	complement(21496562..21496641)	MIR1915	ensembl	ENSG00000222071	1	MIR1915	ensembl	miRNA			1.79397	0.036409
11	66975277..66977004	C11orf86	ensembl_havana	ENSG00000173237	4	C11orf86	ensembl_havana	protein_coding	OTTHUMG00000153671	2	1.79324	0.0364669
16	complement(21519830..21520365)	SLC7A5P2	havana	ENSG00000258186	2	SLC7A5P2	havana	transcribed_processed_pseudogene	OTTHUMG00000170388	2	1.79187	0.0365768
15	74062780..74063785	DNM1P33	havana	ENSG00000260096	1	DNM1P33	havana	unprocessed_pseudogene	OTTHUMG00000173034	1	1.79129	0.0366236
6	complement(35794982..35797344)	CLPS	ensembl_havana	ENSG00000137392	9	CLPS	ensembl_havana	protein_coding	OTTHUMG00000014578	1	1.79025	0.0367072
1	complement(22863159..22863226)	MIR4253	ensembl	ENSG00000264014	1	MIR4253	ensembl	miRNA			1.78963	0.0367567
7	100949555..100968346	MUC3A	havana	ENSG00000169894	17	MUC3A	havana	protein_coding	OTTHUMG00000157038	5	1.78934	0.0367799
15	complement(74115396..74115469)	AC010931.1	ensembl	ENSG00000274013	1	AC010931.1	ensembl	miRNA			1.78868	0.0368331
11	65525077..65538704	SCYL1	ensembl_havana	ENSG00000142186	16	SCYL1	ensembl_havana	protein_coding	OTTHUMG00000166325	5	1.78773	0.0369096
15	complement(74843730..74873365)	SCAMP2	ensembl_havana	ENSG00000140497	16	SCAMP2	ensembl_havana	protein_coding	OTTHUMG00000142817	4	1.78768	0.0369142
11	complement(64851642..64888296)	EHD1	ensembl_havana	ENSG00000110047	17	EHD1	ensembl_havana	protein_coding	OTTHUMG00000066832	16	1.78454	0.0371679
11	complement(65175035..65175502)	PGAM1P8	havana	ENSG00000249251	1	PGAM1P8	havana	processed_pseudogene	OTTHUMG00000160126	1	1.78104	0.037453
15	complement(75639085..75648706)	IMP3	ensembl_havana	ENSG00000177971	8	IMP3	ensembl_havana	protein_coding	OTTHUMG00000142840	3	1.7776	0.0377352
7	55593777..55595006	RP11-310H4.3	havana	ENSG00000231394	1	RP11-310H4.3	havana	lincRNA	OTTHUMG00000156122	1	1.77757	0.0377369
19	54786355..54790318	KIR3DP1	havana	ENSG00000264257	1	KIR3DP1	havana	transcribed_unprocessed_pseudogene	OTTHUMG00000178663	1	1.77661	0.0378163
2	199659551..199660729	SEPHS1P6	havana	ENSG00000213938	3	SEPHS1P6	havana	processed_pseudogene	OTTHUMG00000154492	1	1.77623	0.0378478
21	10330732..10331537	EIF3FP1	havana	ENSG00000275945	1	EIF3FP1	havana	processed_pseudogene	OTTHUMG00000188301	1	1.77618	0.0378515
19	54850443..54867207	KIR3DL2	ensembl_havana	ENSG00000240403	5	KIR3DL2	ensembl_havana	protein_coding	OTTHUMG00000065935	1	1.77517	0.0379346
11	complement(65568482..65570423)	SSSCA1-AS1	havana	ENSG00000260233	3	SSSCA1-AS1	havana	processed_transcript	OTTHUMG00000166387	2	1.77392	0.038038
19	54521723..54522031	AC008746.9	havana	ENSG00000213016	3	AC008746.9	havana	unprocessed_pseudogene	OTTHUMG00000065698	2	1.77372	0.0380548
2	218354075..218354572	AC021016.7	havana	ENSG00000230580	1	AC021016.7	havana	processed_pseudogene	OTTHUMG00000155144	1	1.7726	0.0381479
22	complement(36286847..36286907)	MIR6819	ensembl	ENSG00000278420	1	MIR6819	ensembl	miRNA			1.77213	0.0381868
11	65014113..65022184	ARL2	ensembl_havana	ENSG00000213465	7	ARL2	ensembl_havana	protein_coding	OTTHUMG00000165728	1	1.77	0.0383633
11	complement(65714896..65720947)	RNASEH2C	ensembl_havana	ENSG00000172922	8	RNASEH2C	ensembl_havana	protein_coding	OTTHUMG00000166601	2	1.76963	0.0383947
7	complement(63011463..63011569)	RNU6-417P	ensembl	ENSG00000207443	1	RNU6-417P	ensembl	snRNA			1.76904	0.0384432
15	77043680..77045160	RP11-797A18.3	havana	ENSG00000259652	1	RP11-797A18.3	havana	lincRNA	OTTHUMG00000172617	1	1.76647	0.0386588
19	complement(55132794..55149354)	TNNT1	ensembl_havana	ENSG00000105048	16	TNNT1	ensembl_havana	protein_coding	OTTHUMG00000180542	6	1.76628	0.0386747
15	66860303..66867023	RP11-622C24.2	havana	ENSG00000277152	1	RP11-622C24.2	havana	lincRNA	OTTHUMG00000186940	1	1.76604	0.0386943
15	74748844..74756202	CYP1A2	ensembl_havana	ENSG00000140505	6	CYP1A2	ensembl_havana	protein_coding	OTTHUMG00000172901	3	1.76563	0.0387293
5	1933863..1959176	RP11-259O2.1	havana	ENSG00000248994	1	RP11-259O2.1	havana	lincRNA	OTTHUMG00000161604	1	1.76541	0.0387475
19	55999726..56061813	NLRP5	ensembl_havana	ENSG00000171487	14	NLRP5	ensembl_havana	protein_coding	OTTHUMG00000149887	3	1.76469	0.0388081
19	complement(54216278..54223506)	LILRB3	ensembl_havana	ENSG00000204577	11	LILRB3	ensembl_havana	protein_coding	OTTHUMG00000066626	9	1.76427	0.0388431
18	109065..122219	ROCK1P1	havana	ENSG00000263006	6	ROCK1P1	havana	transcribed_unprocessed_pseudogene	OTTHUMG00000177913	2	1.76354	0.0389046
19	complement(49500762..49500873)	MIR150	ensembl	ENSG00000207782	2	MIR150	ensembl	miRNA			1.75999	0.0392047
11	66334494..66339875	RP11-867G23.12	havana	ENSG00000254756	1	RP11-867G23.12	havana	antisense	OTTHUMG00000167074	1	1.75945	0.0392509
1	32086949..32087007	MIR5585	ensembl	ENSG00000266203	1	MIR5585	ensembl	miRNA			1.75944	0.0392513
11	63974620..63988346	AP000721.4	havana	ENSG00000256100	1	AP000721.4	havana	protein_coding	OTTHUMG00000167909	2	1.7586	0.0393226
19	58229465..58286807	CTD-3138B18.4	havana	ENSG00000269545	1	CTD-3138B18.4	havana	protein_coding	OTTHUMG00000183459	1	1.75788	0.039384
15	complement(74836116..74843346)	ULK3	ensembl_havana	ENSG00000140474	12	ULK3	ensembl_havana	protein_coding	OTTHUMG00000173020	11	1.75658	0.0394951
15	74890005..74902219	MPI	ensembl_havana	ENSG00000178802	17	MPI	ensembl_havana	protein_coding	OTTHUMG00000142826	8	1.75619	0.0395283
19	complement(55705978..55706172)	AC010525.5	havana	ENSG00000267689	1	AC010525.5	havana	processed_pseudogene	OTTHUMG00000180919	1	1.75538	0.0395968
15	complement(70503907..70505928)	RP11-96C21.1	havana	ENSG00000259473	1	RP11-96C21.1	havana	lincRNA	OTTHUMG00000172125	1	1.75538	0.0395974
4	complement(49598615..49598697)	AC119751.2	ensembl	ENSG00000221082	1	AC119751.2	ensembl	miRNA			1.75432	0.0396882
11	complement(66337333..66345125)	BRMS1	ensembl_havana	ENSG00000174744	13	BRMS1	ensembl_havana	protein_coding	OTTHUMG00000167081	2	1.75389	0.0397248
19	complement(54249431..54257301)	LILRB5	ensembl_havana	ENSG00000105609	16	LILRB5	ensembl_havana	protein_coding	OTTHUMG00000066636	6	1.75287	0.0398124
2	218270392..218346793	PNKD	ensembl_havana	ENSG00000127838	13	PNKD	ensembl_havana	protein_coding	OTTHUMG00000133110	2	1.75148	0.0399316
15	74816223..74831795	RP11-414J4.2	havana	ENSG00000261606	5	RP11-414J4.2	havana	processed_transcript	OTTHUMG00000172966	2	1.75001	0.0400582
19	complement(57867038..57868172)	CTD-2583A14.8	havana	ENSG00000269867	1	CTD-2583A14.8	havana	sense_intronic	OTTHUMG00000183520	1	1.74888	0.0401557
11	complement(66473490..66480233)	CTD-3074O7.5	havana	ENSG00000255517	6	CTD-3074O7.5	havana	antisense	OTTHUMG00000167095	2	1.74725	0.0402969
15	complement(76339609..76342063)	RP11-685G9.2	havana	ENSG00000259514	1	RP11-685G9.2	havana	antisense	OTTHUMG00000172620	1	1.74723	0.0402989
19	57150513..57150978	CTC-360J11.5	havana	ENSG00000270293	1	CTC-360J11.5	havana	processed_pseudogene	OTTHUMG00000184929	1	1.74687	0.0403298
11	complement(66284580..66289170)	YIF1A	ensembl_havana	ENSG00000174851	14	YIF1A	ensembl_havana	protein_coding	OTTHUMG00000102079	5	1.74685	0.0403317
15	75012418..75012484	AC015720.1	ensembl	ENSG00000273798	1	AC015720.1	ensembl	miRNA			1.74684	0.0403325
11	complement(65160194..65160382)	PDCL2P2	havana	ENSG00000255058	1	PDCL2P2	havana	processed_pseudogene	OTTHUMG00000165610	1	1.74547	0.0404517
19	58363438..58363562	RNA5SP473	ensembl	ENSG00000252211	1	RNA5SP473	ensembl	rRNA			1.7417	0.0407805
2	complement(200460651..200460976)	Metazoa_SRP	ensembl	ENSG00000280896	1	Metazoa_SRP	ensembl	misc_RNA			1.74102	0.0408397
15	complement(73735431..73752747)	C15orf59	ensembl_havana	ENSG00000205363	5	C15orf59	ensembl_havana	protein_coding	OTTHUMG00000172556	3	1.73983	0.0409447
19	complement(55591371..55601970)	FIZ1	ensembl_havana	ENSG00000179943	7	FIZ1	ensembl_havana	protein_coding	OTTHUMG00000180858	3	1.73871	0.0410425
MT	7586..8269	MT-CO2	insdc	ENSG00000198712	1	MT-CO2	insdc	protein_coding			1.7372	0.041176
19	complement(54238904..54281184)	LILRB2	ensembl_havana	ENSG00000131042	13	LILRB2	ensembl_havana	protein_coding	OTTHUMG00000064896	5	1.73628	0.0412569
15	76736641..76736980	RN7SKP217	ensembl	ENSG00000201510	1	RN7SKP217	ensembl	misc_RNA			1.73499	0.0413714
7	142796998..142797047	TRBJ2-4	havana	ENSG00000211768	1	TRBJ2-4	havana	TR_J_gene	OTTHUMG00000158888	1	1.7342	0.0414414
1	complement(153689705..153689793)	MIR8083	ensembl	ENSG00000274940	1	MIR8083	ensembl	miRNA			1.73218	0.0416209
15	70858714..70860162	KRT8P9	havana	ENSG00000259470	2	KRT8P9	havana	processed_pseudogene	OTTHUMG00000172183	2	1.73203	0.0416337
11	65711996..65719604	KAT5	ensembl_havana	ENSG00000172977	12	KAT5	ensembl_havana	protein_coding	OTTHUMG00000166617	2	1.73199	0.0416373
9	120720673..120721972	AHCYP2	havana	ENSG00000238181	2	AHCYP2	havana	processed_pseudogene	OTTHUMG00000020571	2	1.73079	0.041745
19	54696604..54700905	LILRP1	havana	ENSG00000186152	6	LILRP1	havana	unprocessed_pseudogene	OTTHUMG00000065881	2	1.72971	0.0418413
11	66842835..66846546	RCE1	ensembl_havana	ENSG00000173653	7	RCE1	ensembl_havana	protein_coding	OTTHUMG00000167098	1	1.72683	0.042099
11	complement(66563463..66568841)	CTSF	ensembl_havana	ENSG00000174080	10	CTSF	ensembl_havana	protein_coding	OTTHUMG00000167090	2	1.72662	0.0421178
11	64318088..64321811	PRDX5	ensembl_havana	ENSG00000126432	13	PRDX5	ensembl_havana	protein_coding	OTTHUMG00000168805	1	1.72646	0.0421325
2	218255319..218257366	RP11-378A13.1	havana	ENSG00000261338	2	RP11-378A13.1	havana	sense_overlapping	OTTHUMG00000176328	2	1.72636	0.042141
19	54643889..54670359	LILRB4	ensembl_havana	ENSG00000186818	12	LILRB4	ensembl_havana	protein_coding	OTTHUMG00000065879	13	1.72537	0.0422303
19	complement(54308915..54337168)	AC008984.2	havana	ENSG00000275210	1	AC008984.2	havana	processed_transcript	OTTHUMG00000065356	2	1.72511	0.0422539
19	55707550..55707855	CTD-2611O12.6	havana	ENSG00000268593	3	CTD-2611O12.6	havana	processed_pseudogene	OTTHUMG00000183283	1	1.72365	0.0423855
15	72450657..72451474	PHBP20	havana	ENSG00000271072	1	PHBP20	havana	processed_pseudogene	OTTHUMG00000184900	1	1.72323	0.0424233
15	69406441..69406552	Y_RNA	ensembl	ENSG00000207395	1	Y_RNA	ensembl	misc_RNA			1.72297	0.0424469
MT	8527..9207	MT-ATP6	insdc	ENSG00000198899	2	MT-ATP6	insdc	protein_coding			1.72284	0.0424586
15	complement(73319859..73369264)	HCN4	ensembl_havana	ENSG00000138622	3	HCN4	ensembl_havana	protein_coding	OTTHUMG00000137563	2	1.72254	0.0424855
19	58228594..58277495	ZNF544	ensembl_havana	ENSG00000198131	13	ZNF544	ensembl_havana	protein_coding	OTTHUMG00000183458	2	1.71814	0.0428857
11	complement(64891355..64891439)	MIR194-2	ensembl	ENSG00000277225	1	MIR194-2	ensembl	miRNA			1.71714	0.0429769
11	complement(64803510..64811294)	MEN1	ensembl_havana	ENSG00000133895	14	MEN1	ensembl_havana	protein_coding	OTTHUMG00000045366	37	1.71623	0.0430603
19	55737285..55737600	RN7SKP109	ensembl	ENSG00000222524	1	RN7SKP109	ensembl	misc_RNA			1.71615	0.0430674
11	complement(66330242..66336840)	RIN1	ensembl_havana	ENSG00000174791	10	RIN1	ensembl_havana	protein_coding	OTTHUMG00000167085	2	1.71604	0.0430772
15	complement(77613027..77820900)	LINGO1	ensembl_havana	ENSG00000169783	12	LINGO1	ensembl_havana	protein_coding	OTTHUMG00000172629	6	1.71586	0.0430939
19	54948864..54948993	CTC-550B14.10	havana	ENSG00000275012	1	CTC-550B14.10	havana	processed_pseudogene	OTTHUMG00000188519	1	1.71511	0.0431626
19	56613810..56613951	AC007228.8	havana	ENSG00000268036	1	AC007228.8	havana	transcribed_processed_pseudogene	OTTHUMG00000182184	1	1.71486	0.0431852
11	complement(66244840..66246239)	RP11-755F10.1	havana	ENSG00000255320	1	RP11-755F10.1	havana	antisense	OTTHUMG00000166866	1	1.71405	0.0432596
11	65444458..65444557	MIR612	ensembl	ENSG00000273834	1	MIR612	ensembl	miRNA			1.71335	0.0433239
19	55167171..55167274	snoU13	ensembl	ENSG00000239137	1	snoU13	ensembl	snoRNA			1.71296	0.0433604
15	complement(74125915..74129278)	RP11-247C2.2	havana	ENSG00000248540	2	RP11-247C2.2	havana	lincRNA	OTTHUMG00000173053	1	1.71192	0.0434557
MT	complement(7446..7514)	MT-TS1	insdc	ENSG00000210151	2	MT-TS1	insdc	Mt_tRNA			1.7116	0.0434848
2	complement(218162845..218166995)	CXCR1	ensembl_havana	ENSG00000163464	7	CXCR1	ensembl_havana	protein_coding	OTTHUMG00000133108	2	1.7114	0.043504
19	complement(57921884..57935393)	ZNF418	ensembl_havana	ENSG00000196724	12	ZNF418	ensembl_havana	protein_coding	OTTHUMG00000183448	2	1.71117	0.0435247
15	complement(74478070..74490286)	RP11-10O17.1	havana	ENSG00000260103	2	RP11-10O17.1	havana	transcribed_processed_pseudogene	OTTHUMG00000172643	3	1.70976	0.0436555
15	79922771..79926993	ST20-AS1	ensembl_havana	ENSG00000259642	2	ST20-AS1	ensembl_havana	antisense	OTTHUMG00000172079	2	1.70905	0.0437209
21	complement(9580024..9580415)	RP11-570J4.2	havana	ENSG00000279211	1	RP11-570J4.2	havana	processed_pseudogene	OTTHUMG00000189456	1	1.70893	0.0437321
22	22822776..22822871	MIR650	ensembl	ENSG00000207836	1	MIR650	ensembl	miRNA			1.70811	0.0438077
11	complement(61878216..61878278)	MIR6746	ensembl	ENSG00000277892	1	MIR6746	ensembl	miRNA			1.70753	0.043862
19	complement(54635722..54638892)	AC009892.10	havana	ENSG00000224730	1	AC009892.10	havana	antisense	OTTHUMG00000149999	2	1.70513	0.0440854
2	218402637..218402746	MIR26B	ensembl	ENSG00000199121	3	MIR26B	ensembl	miRNA			1.70376	0.0442134
5	complement(1877413..1887236)	IRX4	ensembl_havana	ENSG00000113430	9	IRX4	ensembl_havana	protein_coding	OTTHUMG00000090411	3	1.70356	0.0442314
19	complement(58257270..58278808)	CTD-3138B18.5	havana	ENSG00000268516	2	CTD-3138B18.5	havana	antisense	OTTHUMG00000183460	2	1.70337	0.0442496
15	74826547..74831802	CPLX3	ensembl_havana	ENSG00000213578	5	CPLX3	ensembl_havana	protein_coding	OTTHUMG00000142816	3	1.70317	0.0442678
19	complement(54246101..54247322)	AC010492.4	havana	ENSG00000249189	1	AC010492.4	havana	unprocessed_pseudogene	OTTHUMG00000066634	1	1.70266	0.0443161
19	58278966..58315197	AC010642.1	havana	ENSG00000267216	1	AC010642.1	havana	protein_coding	OTTHUMG00000182074	1	1.70253	0.0443277
11	complement(64987943..64997045)	BATF2	ensembl_havana	ENSG00000168062	9	BATF2	ensembl_havana	protein_coding	OTTHUMG00000165633	2	1.70108	0.0444637
5	complement(1309310..1309377)	MIR4457	ensembl	ENSG00000263670	1	MIR4457	ensembl	miRNA			1.70061	0.0445083
19	complement(57267220..57280334)	CTC-444N24.6	havana	ENSG00000267871	5	CTC-444N24.6	havana	antisense	OTTHUMG00000183221	1	1.6989	0.0446692
19	54573879..54602090	LILRA1	ensembl_havana	ENSG00000104974	10	LILRA1	ensembl_havana	protein_coding	OTTHUMG00000065701	2	1.69487	0.0450502
19	complement(55379245..55384598)	TMEM238	ensembl_havana	ENSG00000233493	3	TMEM238	ensembl_havana	protein_coding	OTTHUMG00000180795	1	1.69359	0.0451713
15	69072926..69095820	EWSAT1	havana	ENSG00000212766	9	EWSAT1	havana	lincRNA	OTTHUMG00000133319	4	1.69353	0.0451775
11	66409158..66417137	RP11-867G23.10	havana	ENSG00000254510	1	RP11-867G23.10	havana	processed_transcript	OTTHUMG00000166924	1	1.69269	0.0452573
11	complement(64934471..64935888)	GPHA2	ensembl_havana	ENSG00000149735	6	GPHA2	ensembl_havana	protein_coding	OTTHUMG00000165631	1	1.69236	0.0452889
11	65084223..65088400	ZFPL1	ensembl_havana	ENSG00000162300	11	ZFPL1	ensembl_havana	protein_coding	OTTHUMG00000165597	2	1.68887	0.0456225
15	74374678..74375511	CTD-2311M21.4	havana	ENSG00000274937	1	CTD-2311M21.4	havana	lincRNA	OTTHUMG00000186953	1	1.68782	0.045723
11	complement(63911221..63916844)	RCOR2	ensembl_havana	ENSG00000167771	5	RCOR2	ensembl_havana	protein_coding	OTTHUMG00000150472	2	1.68597	0.0459006
11	complement(65592855..65595996)	KCNK7	ensembl_havana	ENSG00000173338	12	KCNK7	ensembl_havana	protein_coding	OTTHUMG00000166528	1	1.68597	0.0459011
22	23903381..23903455	AP000350.1	ensembl	ENSG00000277002	1	AP000350.1	ensembl	miRNA			1.68527	0.0459681
5	complement(1598920..1634005)	RP11-43F13.1	havana	ENSG00000188002	10	RP11-43F13.1	havana	transcribed_unprocessed_pseudogene	OTTHUMG00000161734	3	1.67954	0.046523
11	65170154..65173244	SPDYC	ensembl_havana	ENSG00000204710	2	SPDYC	ensembl_havana	protein_coding	OTTHUMG00000165611	1	1.67918	0.0465582
7	complement(100093993..100094074)	MIR106B	ensembl	ENSG00000208036	1	MIR106B	ensembl	miRNA			1.67597	0.0468719
19	complement(54430654..54434698)	AC008746.3	havana	ENSG00000227407	1	AC008746.3	havana	antisense	OTTHUMG00000065547	1	1.67584	0.0468852
11	complement(66314487..66317044)	CD248	ensembl_havana	ENSG00000174807	3	CD248	ensembl_havana	protein_coding	OTTHUMG00000167073	2	1.67424	0.0470422
19	complement(58126252..58155110)	ZNF329	ensembl_havana	ENSG00000181894	14	ZNF329	ensembl_havana	protein_coding	OTTHUMG00000183453	2	1.67355	0.0471097
15	70791013..70791486	RP11-138H8.4	havana	ENSG00000259452	2	RP11-138H8.4	havana	processed_pseudogene	OTTHUMG00000172177	2	1.67343	0.0471212
19	54724479..54736536	KIR3DL3	ensembl_havana	ENSG00000242019	1	KIR3DL3	ensembl_havana	protein_coding	OTTHUMG00000065884	2	1.67281	0.0471824
19	56202301..56209452	ZSCAN5CP	ensembl_havana	ENSG00000204532	6	ZSCAN5CP	ensembl_havana	protein_coding	OTTHUMG00000167475	1	1.6716	0.0473014
15	62343029..62343138	MIR6085	ensembl	ENSG00000275451	1	MIR6085	ensembl	miRNA			1.66972	0.0474875
15	75895040..75895302	RN7SL510P	ensembl	ENSG00000266308	2	RN7SL510P	ensembl	misc_RNA			1.66952	0.0475075
15	66702228..66782848	SMAD6	ensembl_havana	ENSG00000137834	14	SMAD6	ensembl_havana	protein_coding	OTTHUMG00000133218	5	1.66866	0.0475919
19	complement(54307070..54313139)	LILRA5	ensembl_havana	ENSG00000187116	13	LILRA5	ensembl_havana	protein_coding	OTTHUMG00000065357	3	1.66621	0.0478356
11	complement(65653596..65663094)	RELA	ensembl_havana	ENSG00000173039	18	RELA	ensembl_havana	protein_coding	OTTHUMG00000166566	5	1.66513	0.0479434
21	10397644..10397778	RP11-589M2.1	havana	ENSG00000278106	1	RP11-589M2.1	havana	unprocessed_pseudogene	OTTHUMG00000188251	1	1.66504	0.0479521
19	54200742..54249003	RPS9	ensembl_havana	ENSG00000170889	13	RPS9	ensembl_havana	protein_coding	OTTHUMG00000066618	9	1.66481	0.0479756
15	complement(75759501..75762405)	RP11-24M17.6	havana	ENSG00000261043	3	RP11-24M17.6	havana	lincRNA	OTTHUMG00000172896	1	1.66424	0.0480323
11	complement(64889560..64893449)	AP001187.9	havana	ENSG00000229719	3	AP001187.9	havana	lincRNA	OTTHUMG00000066834	2	1.66393	0.0480628
11	65367438..65375299	RP11-867O8.5	havana	ENSG00000255478	1	RP11-867O8.5	havana	antisense	OTTHUMG00000165997	1	1.66361	0.0480952
15	77976042..77993057	ADAMTS7P3	havana	ENSG00000261143	1	ADAMTS7P3	havana	transcribed_unprocessed_pseudogene	OTTHUMG00000172983	1	1.66338	0.0481185
10	complement(46549044..46555530)	GPRIN2	ensembl_havana	ENSG00000204175	5	GPRIN2	ensembl_havana	protein_coding	OTTHUMG00000018107	1	1.66252	0.0482046
9	complement(136728953..136729855)	RP11-216L13.21	havana	ENSG00000274356	1	RP11-216L13.21	havana	unprocessed_pseudogene	OTTHUMG00000187869	1	1.66223	0.048233
5	complement(3596211..3600188)	CTD-2012M11.3	havana	ENSG00000259603	1	CTD-2012M11.3	havana	antisense	OTTHUMG00000172226	1	1.6619	0.0482667
15	complement(69457941..69458149)	U3	ensembl	ENSG00000207119	2	U3	ensembl	snoRNA			1.66165	0.0482915
15	73683966..73714518	CD276	ensembl_havana	ENSG00000103855	17	CD276	ensembl_havana	protein_coding	OTTHUMG00000137585	7	1.66131	0.0483259
6	complement(31778817..31778905)	Y_RNA	ensembl	ENSG00000201555	1	Y_RNA	ensembl	misc_RNA			1.66119	0.048338
11	65787022..65797219	OVOL1	ensembl_havana	ENSG00000172818	9	OVOL1	ensembl_havana	protein_coding	OTTHUMG00000166600	1	1.65762	0.048697
15	78077808..78104909	SH2D7	ensembl_havana	ENSG00000183476	12	SH2D7	ensembl_havana	protein_coding	OTTHUMG00000154271	2	1.6562	0.0488409
2	complement(201137516..201140027)	IMPDH1P10	havana	ENSG00000232133	1	IMPDH1P10	havana	processed_pseudogene	OTTHUMG00000154711	1	1.6553	0.0489314
19	57175233..57177921	CTC-360J11.4	havana	ENSG00000268379	1	CTC-360J11.4	havana	processed_pseudogene	OTTHUMG00000183103	1	1.65527	0.0489345
17	complement(46172089..46172239)	AC217773.1	ensembl	ENSG00000280985	1	AC217773.1	ensembl	miRNA			1.65503	0.0489594
20	complement(30816156..30816274)	5S_rRNA	ensembl	ENSG00000275305	1	5S_rRNA	ensembl	rRNA			1.65387	0.0490766
15	77278465..77278774	RP11-741G21.1	havana	ENSG00000230459	3	RP11-741G21.1	havana	processed_pseudogene	OTTHUMG00000172624	2	1.65367	0.0490977
15	complement(73483196..73483943)	MRPS15P1	havana	ENSG00000259186	1	MRPS15P1	havana	processed_pseudogene	OTTHUMG00000172554	1	1.65329	0.0491359
15	complement(77784610..77785070)	CTD-2071N1.2	havana	ENSG00000280359	1	CTD-2071N1.2	havana	TEC	OTTHUMG00000172977	1	1.65103	0.0493667
11	62789815..62789885	MIR6748	ensembl	ENSG00000274856	1	MIR6748	ensembl	miRNA			1.65058	0.0494119
15	complement(74445977..74461182)	UBL7	ensembl_havana	ENSG00000138629	15	UBL7	ensembl_havana	protein_coding	OTTHUMG00000139001	4	1.6503	0.0494403
11	67374416..67374932	CTC-1337H24.4	havana	ENSG00000275484	1	CTC-1337H24.4	havana	lincRNA	OTTHUMG00000188153	1	1.65017	0.0494544
2	44932320..44932406	Six3os1_1	ensembl	ENSG00000274520	1	Six3os1_1	ensembl	misc_RNA			1.65004	0.0494677
11	complement(64823387..64844569)	CDC42BPG	ensembl_havana	ENSG00000171219	8	CDC42BPG	ensembl_havana	protein_coding	OTTHUMG00000045365	4	1.64877	0.0495978
11	65615773..65637439	PCNXL3	ensembl_havana	ENSG00000197136	4	PCNXL3	ensembl_havana	protein_coding	OTTHUMG00000166539	2	1.64771	0.049706
4	complement(49233289..49233965)	SNX18P23	havana	ENSG00000250016	2	SNX18P23	havana	processed_pseudogene	OTTHUMG00000163198	2	1.6466	0.0498197
9	complement(128257707..128257789)	AL590708.1	ensembl	ENSG00000221297	1	AL590708.1	ensembl	miRNA			1.64616	0.0498655
19	58305319..58315663	ERVK3-1	havana	ENSG00000142396	10	ERVK3-1	havana	processed_transcript	OTTHUMG00000150367	6	1.6456	0.0499232
11	complement(65066300..65084164)	CDCA5	ensembl_havana	ENSG00000146670	9	CDCA5	ensembl_havana	protein_coding	OTTHUMG00000150420	1	1.6454	0.0499432

## Sheet: CX Peaks
Chromosome	Region	Name	source	ENSEMBL	gene_version	gene_name	gene_source	gene_biotype	havana_gene	havana_gene_version	Peak shape score	P-value
1	complement(6429834..6429896)	MIR4252	ensembl	ENSG00000265392	1	MIR4252	ensembl	miRNA			1.72606	0.0421683
1	complement(8866502..8866590)	MIR6728	ensembl	ENSG00000274258	1	MIR6728	ensembl	miRNA			2.06106	0.0196488
1	complement(9202579..9202619)	RP3-510D11.1	havana	ENSG00000282129	1	RP3-510D11.1	havana	lincRNA	OTTHUMG00000001762	2	2.22209	0.0131385
1	complement(12578957..12579023)	MIR6730	ensembl	ENSG00000276830	1	MIR6730	ensembl	miRNA			1.89747	0.028883
1	complement(16514122..16514285)	RNU1-1	ensembl	ENSG00000206652	1	RNU1-1	ensembl	snRNA			1.95429	0.0253334
1	complement(16533886..16536172)	RP5-875O13.1	ensembl_havana	ENSG00000233421	4	RP5-875O13.1	ensembl_havana	lincRNA	OTTHUMG00000002488	1	2.03267	0.0210427
1	complement(16562319..16613562)	NBPF1	ensembl_havana	ENSG00000219481	10	NBPF1	ensembl_havana	protein_coding	OTTHUMG00000002487	10	1.64826	0.0496496
1	16617391..16617729	RP5-1182A14.5	havana	ENSG00000271732	1	RP5-1182A14.5	havana	lincRNA	OTTHUMG00000185682	1	3.06921	0.00107314
1	complement(16618969..16628650)	CROCCP2	havana	ENSG00000282056	1	CROCCP2	havana	transcribed_unprocessed_pseudogene			3.08332	0.00102353
1	complement(16629670..16644683)	CROCCP2	havana	ENSG00000215908	7	CROCCP2	havana	transcribed_unprocessed_pseudogene	OTTHUMG00000037884	4	2.60777	0.00455672
1	16645622..16650289	MST1P2	havana	ENSG00000186301	8	MST1P2	havana	unprocessed_pseudogene	OTTHUMG00000057487	4	2.66367	0.00386463
1	complement(16687339..16720157)	ESPNP	havana	ENSG00000268869	5	ESPNP	havana	transcribed_unprocessed_pseudogene	OTTHUMG00000000803	5	2.49428	0.00631073
1	16701546..16705594	RP1-163M9.7	havana	ENSG00000279151	1	RP1-163M9.7	havana	lincRNA	OTTHUMG00000189501	1	2.76869	0.00281409
1	complement(16858949..16859021)	MIR3675	ensembl	ENSG00000263811	1	MIR3675	ensembl	miRNA			1.74568	0.0404334
1	16870945..16874092	RP11-108M9.3	ensembl_havana	ENSG00000228549	3	RP11-108M9.3	ensembl_havana	lincRNA	OTTHUMG00000002203	1	2.23372	0.0127509
1	16873708..16873851	RNU1-5P	ensembl	ENSG00000277234	1	RNU1-5P	ensembl	snRNA			3.33702	0.000423408
1	16889095..16889602	RP11-108M9.5	havana	ENSG00000235241	1	RP11-108M9.5	havana	processed_pseudogene	OTTHUMG00000002205	1	2.43391	0.00746826
1	complement(22863159..22863226)	MIR4253	ensembl	ENSG00000264014	1	MIR4253	ensembl	miRNA			1.66888	0.0475711
1	25911749..25911822	AL033528.1	ensembl	ENSG00000266763	1	AL033528.1	ensembl	miRNA			2.91222	0.00179436
1	complement(30739156..30739232)	MIR4420	ensembl	ENSG00000264773	1	MIR4420	ensembl	miRNA			1.68934	0.045577
1	complement(31758660..31758735)	MIR4254	ensembl	ENSG00000266580	1	MIR4254	ensembl	miRNA			1.65539	0.0489224
1	36256467..36256559	AL360074.1	ensembl	ENSG00000278491	1	AL360074.1	ensembl	miRNA			1.98852	0.023377
1	37330852..37330996	RPS29P6	havana	ENSG00000230451	2	RPS29P6	havana	processed_pseudogene	OTTHUMG00000156996	2	1.84347	0.0326304
1	37480230..37480289	MIR6732	ensembl	ENSG00000278228	1	MIR6732	ensembl	miRNA			2.64043	0.00414002
1	43448539..43448611	MIR6735	ensembl	ENSG00000274975	1	MIR6735	ensembl	miRNA			2.69628	0.0035059
1	complement(45592722..45592814)	AL355480.2	ensembl	ENSG00000281112	1	AL355480.2	ensembl	pseudogene			1.73341	0.0415118
1	62530636..62530873	RP11-293K19.1	havana	ENSG00000270549	1	RP11-293K19.1	havana	processed_pseudogene	OTTHUMG00000184290	1	1.8553	0.0317767
1	143498785..143499102	RP11-763B22.7	havana	ENSG00000223495	2	RP11-763B22.7	havana	processed_pseudogene	OTTHUMG00000040702	1	1.79764	0.0361174
1	168375524..168375621	MIR557	ensembl	ENSG00000207974	1	MIR557	ensembl	miRNA			1.67639	0.0468309
1	complement(170370213..170370295)	AL354732.1	ensembl	ENSG00000263384	1	AL354732.1	ensembl	miRNA			1.90394	0.0284591
1	complement(171824610..171824959)	RP4-612B18.1	havana	ENSG00000224600	5	RP4-612B18.1	havana	processed_pseudogene	OTTHUMG00000034911	1	1.756	0.0395445
1	200054061..200054165	RNU6-570P	ensembl	ENSG00000252860	1	RNU6-570P	ensembl	snRNA			1.73923	0.0409971
1	201733406..201733505	RNU6-501P	ensembl	ENSG00000200942	1	RNU6-501P	ensembl	snRNA			1.65505	0.0489571
1	complement(228558296..228558339)	RNA5SP162	ensembl	ENSG00000251823	2	RNA5SP162	ensembl	rRNA			7.97478	7.63277e-16
1	complement(231019828..231019924)	MIR1182	ensembl	ENSG00000221290	1	MIR1182	ensembl	miRNA			2.00488	0.0224879
1	242975005..242975084	RP11-331N16.1	havana	ENSG00000230199	1	RP11-331N16.1	havana	processed_pseudogene	OTTHUMG00000057837	1	1.99023	0.0232826
2	complement(10815485..10815546)	RNU7-176P	ensembl	ENSG00000238962	1	RNU7-176P	ensembl	snRNA			1.67198	0.0472646
2	28913664..28913748	SNORD92	ensembl	ENSG00000264994	1	SNORD92	ensembl	snoRNA			1.93738	0.0263497
2	46266690..46266971	Metazoa_SRP	ensembl	ENSG00000278764	1	Metazoa_SRP	ensembl	misc_RNA			1.68452	0.0460403
2	55286018..55286128	Y_RNA	ensembl	ENSG00000206964	1	Y_RNA	ensembl	misc_RNA			1.98016	0.0238429
2	70301451..70302072	AC022201.5	havana	ENSG00000233849	1	AC022201.5	havana	antisense	OTTHUMG00000154180	1	1.71964	0.0427487
2	complement(96112875..96116245)	ADRA2B	ensembl_havana	ENSG00000274286	1	ADRA2B	ensembl_havana	protein_coding	OTTHUMG00000188276	1	1.68297	0.0461901
2	complement(96497643..96508109)	NEURL3	ensembl_havana	ENSG00000163121	9	NEURL3	ensembl_havana	protein_coding	OTTHUMG00000128645	7	1.67888	0.0465878
2	96938923..96939203	Metazoa_SRP	ensembl	ENSG00000274206	1	Metazoa_SRP	ensembl	misc_RNA			1.64794	0.0496825
2	complement(96956708..96956815)	RNA5SP101	ensembl	ENSG00000252845	1	RNA5SP101	ensembl	rRNA			2.52304	0.00581733
2	97081098..97083249	AC018892.9	havana	ENSG00000188383	8	AC018892.9	havana	unprocessed_pseudogene	OTTHUMG00000155331	1	1.6468	0.0497991
2	97100587..97100874	RN7SL313P	ensembl	ENSG00000275655	1	RN7SL313P	ensembl	misc_RNA			1.92227	0.0272861
2	complement(131491160..131491236)	MIR4784	ensembl	ENSG00000265575	1	MIR4784	ensembl	miRNA			1.83703	0.0331024
2	161281902..161282618	AC009299.4	havana	ENSG00000225813	1	AC009299.4	havana	processed_pseudogene	OTTHUMG00000153884	1	10.571	2.02981e-26
2	199457700..199476935	SATB2-AS1	havana	ENSG00000225953	2	SATB2-AS1	havana	antisense	OTTHUMG00000154470	1	1.84835	0.0322758
2	199659551..199660729	SEPHS1P6	havana	ENSG00000213938	3	SEPHS1P6	havana	processed_pseudogene	OTTHUMG00000154492	1	2.39593	0.00828913
2	complement(199901081..199901377)	RN7SL717P	ensembl	ENSG00000240302	3	RN7SL717P	ensembl	misc_RNA			1.66144	0.0483121
2	complement(200460651..200460976)	Metazoa_SRP	ensembl	ENSG00000280896	1	Metazoa_SRP	ensembl	misc_RNA			2.0976	0.0179703
2	complement(200843186..200843299)	AC005037.1	ensembl	ENSG00000221530	1	AC005037.1	ensembl	miRNA			1.67503	0.046964
2	200844240..200845461	BICD1P1	havana	ENSG00000224346	1	BICD1P1	havana	processed_pseudogene	OTTHUMG00000154576	2	2.32475	0.0100426
2	complement(200863152..200863247)	Y_RNA	ensembl	ENSG00000252759	1	Y_RNA	ensembl	misc_RNA			1.68303	0.0461849
2	201101382..201103136	RP11-13J8.1	havana	ENSG00000232719	1	RP11-13J8.1	havana	lincRNA	OTTHUMG00000157083	1	1.72629	0.0421477
2	complement(201137516..201140027)	IMPDH1P10	havana	ENSG00000232133	1	IMPDH1P10	havana	processed_pseudogene	OTTHUMG00000154711	1	2.04124	0.0206136
2	complement(201162484..201162680)	AC007283.4	havana	ENSG00000235579	1	AC007283.4	havana	processed_pseudogene	OTTHUMG00000154715	1	1.98128	0.0237798
2	201762737..201763573	AC007279.2	havana	ENSG00000230799	1	AC007279.2	havana	processed_pseudogene	OTTHUMG00000154566	1	2.29053	0.0109952
2	201927439..201927543	RNU6-440P	ensembl	ENSG00000212184	1	RNU6-440P	ensembl	snRNA			1.76033	0.0391755
2	complement(201953257..201953336)	AC007358.1	ensembl	ENSG00000221489	1	AC007358.1	ensembl	miRNA			2.43773	0.00738984
2	complement(202032770..202033537)	RP11-107N15.1	havana	ENSG00000273209	1	RP11-107N15.1	havana	lincRNA	OTTHUMG00000186300	1	2.45862	0.00697357
2	complement(202201384..202201886)	DAZAP2P1	havana	ENSG00000223825	5	DAZAP2P1	havana	processed_pseudogene	OTTHUMG00000154581	1	1.68107	0.0463746
2	202276431..202276518	SNORD70	ensembl	ENSG00000212534	1	SNORD70	ensembl	snoRNA			2.31658	0.0102632
2	complement(202336024..202336727)	AC064836.3	havana	ENSG00000226261	1	AC064836.3	havana	processed_pseudogene	OTTHUMG00000154608	1	2.09736	0.0179809
2	complement(202357076..202357417)	RN7SL40P	ensembl	ENSG00000242696	3	RN7SL40P	ensembl	misc_RNA			1.87599	0.0303286
2	complement(202374932..202375604)	RP11-686O6.2	havana	ENSG00000273456	1	RP11-686O6.2	havana	lincRNA	OTTHUMG00000186303	1	1.77889	0.0376286
2	218125289..218137253	CXCR2	ensembl_havana	ENSG00000180871	7	CXCR2	ensembl_havana	protein_coding	OTTHUMG00000133107	2	2.08149	0.0186944
2	complement(218162845..218166995)	CXCR1	ensembl_havana	ENSG00000163464	7	CXCR1	ensembl_havana	protein_coding	OTTHUMG00000133108	2	2.47445	0.00667201
2	218200434..218201388	HMGB1P9	havana	ENSG00000224159	1	HMGB1P9	havana	processed_pseudogene	OTTHUMG00000155227	1	2.13039	0.0165698
2	218217094..218254356	ARPC2	ensembl_havana	ENSG00000163466	15	ARPC2	ensembl_havana	protein_coding	OTTHUMG00000133618	3	1.84743	0.0323425
2	218255319..218257366	RP11-378A13.1	havana	ENSG00000261338	2	RP11-378A13.1	havana	sense_overlapping	OTTHUMG00000176328	2	2.40047	0.00818699
2	218259496..218263859	GPBAR1	ensembl_havana	ENSG00000179921	14	GPBAR1	ensembl_havana	protein_coding	OTTHUMG00000155203	3	2.6546	0.00397016
2	complement(218264123..218270257)	AAMP	ensembl_havana	ENSG00000127837	9	AAMP	ensembl_havana	protein_coding	OTTHUMG00000155202	2	2.6277	0.00429822
2	218270392..218346793	PNKD	ensembl_havana	ENSG00000127838	13	PNKD	ensembl_havana	protein_coding	OTTHUMG00000133110	2	2.31399	0.0103341
2	complement(218274192..218292586)	TMBIM1	ensembl_havana	ENSG00000135926	12	TMBIM1	ensembl_havana	protein_coding	OTTHUMG00000133105	9	2.52302	0.00581761
2	complement(218280125..218280188)	MIR6513	ensembl	ENSG00000274203	1	MIR6513	ensembl	miRNA			2.75118	0.00296905
2	complement(218326889..218357966)	CATIP-AS2	havana	ENSG00000237281	1	CATIP-AS2	havana	antisense	OTTHUMG00000155145	1	2.36944	0.00890752
2	218354075..218354572	AC021016.7	havana	ENSG00000230580	1	AC021016.7	havana	processed_pseudogene	OTTHUMG00000155144	1	2.28006	0.011302
2	218356856..218368099	CATIP	ensembl_havana	ENSG00000158428	3	CATIP	ensembl_havana	protein_coding	OTTHUMG00000133106	2	2.55318	0.0053372
2	complement(218366665..218367835)	CATIP-AS1	havana	ENSG00000225062	1	CATIP-AS1	havana	processed_transcript	OTTHUMG00000155067	1	2.51216	0.00599974
2	218382029..218396894	SLC11A1	ensembl_havana	ENSG00000018280	16	SLC11A1	ensembl_havana	protein_coding	OTTHUMG00000086747	3	2.54954	0.00539333
2	218398256..218405941	CTDSP1	ensembl_havana	ENSG00000144579	7	CTDSP1	ensembl_havana	protein_coding	OTTHUMG00000133109	2	2.32669	0.00999088
2	complement(218398743..218399219)	RP11-378A13.2	havana	ENSG00000273361	1	RP11-378A13.2	havana	antisense	OTTHUMG00000186313	1	3.36417	0.000383872
2	218402637..218402746	MIR26B	ensembl	ENSG00000199121	3	MIR26B	ensembl	miRNA			1.77037	0.038333
2	218419092..218453295	VIL1	ensembl_havana	ENSG00000127831	10	VIL1	ensembl_havana	protein_coding	OTTHUMG00000133112	4	1.88015	0.030044
2	237510931..237510988	MIR6811	ensembl	ENSG00000277842	1	MIR6811	ensembl	miRNA			1.65946	0.0485111
3	3102913..3103015	SNORA43	ensembl	ENSG00000253049	1	SNORA43	ensembl	snoRNA			2.09935	0.0178931
3	complement(13460294..13460398)	AC027124.3	havana	ENSG00000238138	1	AC027124.3	havana	processed_pseudogene	OTTHUMG00000155440	1	1.78245	0.037338
3	complement(23480497..23480578)	AC092038.2	ensembl	ENSG00000265645	1	AC092038.2	ensembl	miRNA			2.03469	0.0209411
3	25324174..25324659	CFL1P7	havana	ENSG00000213877	3	CFL1P7	havana	processed_pseudogene	OTTHUMG00000155603	1	1.76405	0.0388621
3	complement(25664873..25664939)	MIR4442	ensembl	ENSG00000264219	1	MIR4442	ensembl	miRNA			2.01277	0.0220695
3	39138206..39138266	MIR6822	ensembl	ENSG00000276236	1	MIR6822	ensembl	miRNA			2.10344	0.0177137
3	44629284..44629372	AC099669.1	ensembl	ENSG00000280942	1	AC099669.1	ensembl	miRNA			2.13706	0.0162966
3	48196564..48196616	MIR4443	ensembl	ENSG00000265483	1	MIR4443	ensembl	miRNA			1.98488	0.0235788
3	50239618..50239984	XXcos-LUCA16.1	havana	ENSG00000213600	3	XXcos-LUCA16.1	havana	sense_intronic	OTTHUMG00000186575	1	1.72673	0.0421081
3	75630763..75630858	MIR1324	ensembl	ENSG00000221795	1	MIR1324	ensembl	miRNA			4.3937	5.5719e-06
3	75658534..75659014	RARRES2P1	havana	ENSG00000241622	1	RARRES2P1	havana	processed_pseudogene	OTTHUMG00000158964	1	3.31109	0.00046466
3	75668931..75670185	DUX4L26	havana	ENSG00000236138	4	DUX4L26	havana	processed_pseudogene	OTTHUMG00000158962	2	12.8548	4.04329e-38
3	complement(75713012..75713314)	RN7SL92P	ensembl	ENSG00000265592	2	RN7SL92P	ensembl	misc_RNA			3.53132	0.000206742
3	129272146..129272243	MIR6826	ensembl	ENSG00000278658	1	MIR6826	ensembl	miRNA			1.72796	0.0419975
3	complement(183802475..183802553)	AC131160.1	ensembl	ENSG00000216166	1	AC131160.1	ensembl	miRNA			2.31881	0.0102026
3	184325696..184325771	SNORD66	ensembl	ENSG00000212158	1	SNORD66	ensembl	snoRNA			1.82601	0.0339247
3	197645669..197646017	RP11-496H1.2	havana	ENSG00000273308	1	RP11-496H1.2	havana	lincRNA	OTTHUMG00000186170	1	2.03232	0.0210605
4	65125..65233	AC253576.1	ensembl	ENSG00000207643	1	AC253576.1	ensembl	miRNA			3.35004	0.000403995
4	complement(36065060..36065726)	RP11-640B6.1	havana	ENSG00000248466	1	RP11-640B6.1	havana	processed_pseudogene	OTTHUMG00000160391	1	1.87524	0.03038
4	complement(40826655..40826765)	Y_RNA	ensembl	ENSG00000207195	1	Y_RNA	ensembl	misc_RNA			1.75627	0.0395207
4	49209372..49209448	AC118282.4	ensembl	ENSG00000281200	1	AC118282.4	ensembl	miRNA			4.72137	1.1713e-06
4	complement(49233289..49233965)	SNX18P23	havana	ENSG00000250016	2	SNX18P23	havana	processed_pseudogene	OTTHUMG00000163198	2	2.70826	0.00338181
4	complement(49561285..49561470)	RP11-241F15.9	havana	ENSG00000251630	1	RP11-241F15.9	havana	processed_pseudogene	OTTHUMG00000160596	1	4.1089	1.98775e-05
4	49579833..49580189	RP11-241F15.10	havana	ENSG00000250753	2	RP11-241F15.10	havana	processed_pseudogene	OTTHUMG00000160590	2	4.79647	8.07436e-07
4	54273705..54273772	AC098587.1	ensembl	ENSG00000278059	1	AC098587.1	ensembl	miRNA			1.84441	0.0325616
4	62595377..62595462	AC110810.1	ensembl	ENSG00000265085	1	AC110810.1	ensembl	miRNA			1.71108	0.0435336
4	68376323..68376505	MT2P1	havana	ENSG00000162840	4	MT2P1	havana	processed_pseudogene	OTTHUMG00000160744	1	2.13274	0.0164729
4	88723209..88723316	FAM13A-AS1_2	ensembl	ENSG00000276003	1	FAM13A-AS1_2	ensembl	misc_RNA			1.79672	0.0361903
4	complement(190021407..190022665)	DUX4L9	havana	ENSG00000224807	5	DUX4L9	havana	unprocessed_pseudogene	OTTHUMG00000161003	2	5.74338	4.64019e-09
5	58198..58915	RP11-811I15.1	havana	ENSG00000250020	1	RP11-811I15.1	havana	processed_pseudogene	OTTHUMG00000161552	1	2.78085	0.00271082
5	92151..139863	CTD-2231H16.1	havana	ENSG00000249430	1	CTD-2231H16.1	havana	lincRNA	OTTHUMG00000161574	1	3.0886	0.00100552
5	140258..189970	PLEKHG4B	ensembl_havana	ENSG00000153404	13	PLEKHG4B	ensembl_havana	protein_coding	OTTHUMG00000161570	1	4.4287	4.74011e-06
5	complement(144087..144197)	Y_RNA	ensembl	ENSG00000199540	1	Y_RNA	ensembl	misc_RNA			5.27271	6.72132e-08
5	191511..195353	LRRC14B	ensembl_havana	ENSG00000185028	3	LRRC14B	ensembl_havana	protein_coding	OTTHUMG00000161578	2	5.03867	2.34389e-07
5	195778..196341	CTD-2083E4.7	havana	ENSG00000261434	1	CTD-2083E4.7	havana	sense_overlapping	OTTHUMG00000175446	1	4.76251	9.5602e-07
5	complement(196871..218215)	CCDC127	ensembl_havana	ENSG00000164366	3	CCDC127	ensembl_havana	protein_coding	OTTHUMG00000161586	2	4.11754	1.91467e-05
5	complement(213898..217279)	CTD-2083E4.4	havana	ENSG00000260774	1	CTD-2083E4.4	havana	processed_transcript	OTTHUMG00000161585	1	3.92087	4.41141e-05
5	218241..256700	SDHA	ensembl_havana	ENSG00000073578	16	SDHA	ensembl_havana	protein_coding	OTTHUMG00000090275	4	3.5771	0.000173715
5	262769..262881	AC021087.1	ensembl	ENSG00000277812	1	AC021087.1	ensembl	miRNA			3.34331	0.00041393
5	complement(269858..271516)	CTD-2083E4.6	havana	ENSG00000248925	1	CTD-2083E4.6	havana	antisense	OTTHUMG00000161587	1	4.22883	1.17455e-05
5	271621..353856	PDCD6	ensembl_havana	ENSG00000249915	7	PDCD6	ensembl_havana	protein_coding	OTTHUMG00000090283	5	3.89757	4.85813e-05
5	complement(288833..290321)	CTD-2083E4.5	havana	ENSG00000250848	1	CTD-2083E4.5	havana	processed_pseudogene	OTTHUMG00000161584	1	2.17539	0.0148005
5	304176..438291	AHRR	ensembl_havana	ENSG00000063438	16	AHRR	ensembl_havana	protein_coding	OTTHUMG00000162171	5	4.33376	7.32913e-06
5	complement(403731..404546)	CTD-2228K2.2	havana	ENSG00000214278	4	CTD-2228K2.2	havana	processed_pseudogene	OTTHUMG00000161650	1	3.67315	0.000119791
5	418703..419109	CTD-2228K2.1	havana	ENSG00000250645	1	CTD-2228K2.1	havana	processed_pseudogene	OTTHUMG00000161640	2	5.20956	9.46427e-08
5	complement(441498..443160)	EXOC3-AS1	ensembl_havana	ENSG00000221990	4	EXOC3-AS1	ensembl_havana	antisense	OTTHUMG00000162235	1	5.11242	1.59025e-07
5	443158..471937	EXOC3	ensembl_havana	ENSG00000180104	15	EXOC3	ensembl_havana	protein_coding	OTTHUMG00000162205	3	3.13775	0.000851249
5	complement(466124..473098)	PP7080	ensembl_havana	ENSG00000188242	4	PP7080	ensembl_havana	antisense	OTTHUMG00000162206	2	2.60676	0.00457018
5	473236..480884	CTD-2228K2.7	havana	ENSG00000225138	7	CTD-2228K2.7	havana	processed_transcript	OTTHUMG00000167373	3	2.94693	0.00160472
5	complement(473310..524332)	SLC9A3	ensembl_havana	ENSG00000066230	10	SLC9A3	ensembl_havana	protein_coding	OTTHUMG00000090315	2	2.57818	0.0049661
5	524705..526594	RP11-310P5.2	havana	ENSG00000250385	1	RP11-310P5.2	havana	antisense	OTTHUMG00000162153	1	3.10148	0.000962783
5	complement(535840..535882)	MIR4456	ensembl	ENSG00000264233	1	MIR4456	ensembl	miRNA			2.84898	0.00219296
5	complement(602620..612210)	RP11-310P5.1	havana	ENSG00000249650	1	RP11-310P5.1	havana	antisense	OTTHUMG00000162152	1	2.9063	0.00182864
5	612272..667168	CEP72	ensembl_havana	ENSG00000112877	7	CEP72	ensembl_havana	protein_coding	OTTHUMG00000161745	4	2.65178	0.00400345
5	complement(659862..693395)	TPPP	ensembl_havana	ENSG00000171368	11	TPPP	ensembl_havana	protein_coding	OTTHUMG00000131011	4	2.46524	0.00684601
5	675826..676616	CTD-2589H19.6	havana	ENSG00000271781	1	CTD-2589H19.6	havana	antisense	OTTHUMG00000185406	1	3.11337	0.000924829
5	complement(710360..766952)	ZDHHC11B	ensembl_havana	ENSG00000206077	10	ZDHHC11B	ensembl_havana	protein_coding	OTTHUMG00000162148	3	1.94544	0.0258608
5	complement(795606..850986)	ZDHHC11	ensembl_havana	ENSG00000188818	12	ZDHHC11	ensembl_havana	protein_coding	OTTHUMG00000090319	4	1.84558	0.0324765
5	816346..817001	SPCS2P3	havana	ENSG00000247872	2	SPCS2P3	havana	processed_pseudogene	OTTHUMG00000161652	1	1.79495	0.0363308
5	complement(850291..892824)	BRD9	ensembl_havana	ENSG00000028310	17	BRD9	ensembl_havana	protein_coding	OTTHUMG00000159258	3	2.86381	0.00209289
5	892643..919357	TRIP13	ensembl_havana	ENSG00000071539	13	TRIP13	ensembl_havana	protein_coding	OTTHUMG00000090349	27	2.57153	0.00506252
5	946315..956520	RP11-661C8.2	havana	ENSG00000248949	1	RP11-661C8.2	havana	lincRNA	OTTHUMG00000162130	1	2.76576	0.00283953
5	979365..981300	RP11-661C8.3	havana	ENSG00000250173	1	RP11-661C8.3	havana	lincRNA	OTTHUMG00000162131	1	2.7609	0.0028821
5	complement(987180..997308)	RP11-43F13.3	havana	ENSG00000215246	5	RP11-43F13.3	havana	antisense	OTTHUMG00000161930	2	2.33388	0.00980092
5	1005039..1006623	RP11-43F13.4	havana	ENSG00000272347	1	RP11-43F13.4	havana	lincRNA	OTTHUMG00000185407	1	3.18646	0.000720116
5	1008829..1038943	NKD2	ensembl_havana	ENSG00000145506	13	NKD2	ensembl_havana	protein_coding	OTTHUMG00000090348	3	2.63694	0.00418293
5	complement(1050376..1112035)	SLC12A7	ensembl_havana	ENSG00000113504	19	SLC12A7	ensembl_havana	protein_coding	OTTHUMG00000161931	6	2.66346	0.00386707
5	complement(1062896..1062974)	MIR4635	ensembl	ENSG00000263834	1	MIR4635	ensembl	miRNA			3.23474	0.000608761
5	complement(1173141..1178605)	CTD-3080P12.3	havana	ENSG00000249201	2	CTD-3080P12.3	havana	antisense	OTTHUMG00000161928	2	2.87571	0.00201557
5	1201595..1225117	SLC6A19	ensembl_havana	ENSG00000174358	15	SLC6A19	ensembl_havana	protein_coding	OTTHUMG00000161636	1	2.87356	0.00202936
5	1225355..1246189	SLC6A18	ensembl_havana	ENSG00000164363	9	SLC6A18	ensembl_havana	protein_coding	OTTHUMG00000090356	4	2.94787	0.00159985
5	complement(1253147..1295069)	TERT	ensembl_havana	ENSG00000164362	18	TERT	ensembl_havana	protein_coding	OTTHUMG00000090357	5	2.83685	0.00227804
5	complement(1309310..1309377)	MIR4457	ensembl	ENSG00000263670	1	MIR4457	ensembl	miRNA			2.06628	0.0194011
5	complement(1317744..1345099)	CLPTM1L	ensembl_havana	ENSG00000049656	13	CLPTM1L	ensembl_havana	protein_coding	OTTHUMG00000131015	4	2.94245	0.00162816
5	complement(1363582..1380067)	LINC01511	havana	ENSG00000250584	2	LINC01511	havana	lincRNA	OTTHUMG00000161736	2	2.78829	0.00264935
5	complement(1370543..1370945)	RP11-325I22.1	havana	ENSG00000248951	2	RP11-325I22.1	havana	processed_pseudogene	OTTHUMG00000161735	2	1.69527	0.0450116
5	complement(1383159..1386409)	RP11-325I22.3	havana	ENSG00000279908	1	RP11-325I22.3	havana	TEC	OTTHUMG00000173424	1	3.19001	0.000711348
5	complement(1392790..1445430)	SLC6A3	ensembl_havana	ENSG00000142319	17	SLC6A3	ensembl_havana	protein_coding	OTTHUMG00000131016	6	2.86328	0.0020964
5	complement(1456480..1523977)	LPCAT1	ensembl_havana	ENSG00000153395	9	LPCAT1	ensembl_havana	protein_coding	OTTHUMG00000131017	4	2.82843	0.00233885
5	complement(1510762..1510856)	MIR6075	ensembl	ENSG00000273742	1	MIR6075	ensembl	miRNA			4.74101	1.06325e-06
5	complement(1544107..1551710)	CTD-2245E15.3	havana	ENSG00000251532	1	CTD-2245E15.3	havana	lincRNA	OTTHUMG00000162543	1	2.96499	0.00151345
5	complement(1569421..1569533)	AC091849.1	ensembl	ENSG00000278350	1	AC091849.1	ensembl	miRNA			3.15756	0.000795465
5	complement(1572222..1594620)	SDHAP3	havana	ENSG00000185986	11	SDHAP3	havana	transcribed_unprocessed_pseudogene	OTTHUMG00000161733	3	2.26849	0.0116496
5	1594626..1611467	CTD-2012J19.3	havana	ENSG00000271119	1	CTD-2012J19.3	havana	lincRNA	OTTHUMG00000185137	1	2.02981	0.0211881
5	complement(1598920..1634005)	RP11-43F13.1	havana	ENSG00000188002	10	RP11-43F13.1	havana	transcribed_unprocessed_pseudogene	OTTHUMG00000161734	3	2.21934	0.0132317
5	1614836..1616334	CTD-2012J19.1	havana	ENSG00000232615	4	CTD-2012J19.1	havana	processed_pseudogene	OTTHUMG00000161637	3	1.70218	0.0443612
5	complement(1708785..1708868)	MIR4277	ensembl	ENSG00000263746	1	MIR4277	ensembl	miRNA			4.86808	5.63446e-07
5	1725149..1728172	CTD-2587M23.1	havana	ENSG00000260066	1	CTD-2587M23.1	havana	lincRNA	OTTHUMG00000173459	1	3.19171	0.000707165
5	complement(1798386..1801366)	MRPL36	ensembl_havana	ENSG00000171421	12	MRPL36	ensembl_havana	protein_coding	OTTHUMG00000090373	3	2.80842	0.00248923
5	1801400..1816605	NDUFS6	ensembl_havana	ENSG00000145494	11	NDUFS6	ensembl_havana	protein_coding	OTTHUMG00000090372	3	2.49122	0.00636527
5	1850950..1851497	CTD-2194D22.1	havana	ENSG00000249966	1	CTD-2194D22.1	havana	antisense	OTTHUMG00000161599	1	2.54875	0.00540552
5	complement(1855970..1856568)	CTD-2194D22.2	havana	ENSG00000250417	1	CTD-2194D22.2	havana	lincRNA	OTTHUMG00000161601	1	2.97277	0.00147565
5	complement(1858409..1859890)	CTD-2194D22.5	havana	ENSG00000279222	1	CTD-2194D22.5	havana	TEC	OTTHUMG00000175438	1	2.97987	0.00144187
5	complement(1877413..1887236)	IRX4	ensembl_havana	ENSG00000113430	9	IRX4	ensembl_havana	protein_coding	OTTHUMG00000090411	3	2.3044	0.0106002
5	1883966..1884649	CTD-2194D22.3	havana	ENSG00000249116	1	CTD-2194D22.3	havana	antisense	OTTHUMG00000161602	1	2.44544	0.00723387
5	1887332..1900493	CTD-2194D22.4	havana	ENSG00000249326	1	CTD-2194D22.4	havana	antisense	OTTHUMG00000161605	1	2.84843	0.00219679
5	1933863..1959176	RP11-259O2.1	havana	ENSG00000248994	1	RP11-259O2.1	havana	lincRNA	OTTHUMG00000161604	1	2.57037	0.00507952
5	complement(1963609..1967154)	RP11-259O2.2	havana	ENSG00000248597	1	RP11-259O2.2	havana	lincRNA	OTTHUMG00000161600	1	2.74143	0.00305864
5	2184710..2184820	Y_RNA	ensembl	ENSG00000201026	1	Y_RNA	ensembl	misc_RNA			2.41274	0.00791655
5	2261859..2262023	RP11-24P24.1	havana	ENSG00000275733	1	RP11-24P24.1	havana	processed_pseudogene	OTTHUMG00000187564	1	2.91992	0.00175058
5	2712591..2715237	LSINCT5	havana	ENSG00000281560	1	LSINCT5	havana	lincRNA	OTTHUMG00000189568	1	2.92711	0.00171063
5	complement(2736662..2737759)	RP11-129I19.2	havana	ENSG00000259757	1	RP11-129I19.2	havana	lincRNA	OTTHUMG00000172228	1	2.6566	0.0039466
5	2752131..2755397	C5orf38	ensembl_havana	ENSG00000186493	11	C5orf38	ensembl_havana	protein_coding	OTTHUMG00000161741	11	2.23005	0.0128721
5	complement(2787451..2788549)	RP11-692C23.1	havana	ENSG00000249541	1	RP11-692C23.1	havana	processed_pseudogene	OTTHUMG00000161609	2	2.11356	0.0172766
5	complement(2831021..2835139)	RP11-468D11.1	havana	ENSG00000248137	1	RP11-468D11.1	havana	lincRNA	OTTHUMG00000161606	1	2.1401	0.0161734
5	3177835..3181232	LINC01377	havana	ENSG00000249808	2	LINC01377	havana	lincRNA	OTTHUMG00000161608	2	1.78655	0.0370053
5	complement(3417152..3536094)	LINC01019	havana	ENSG00000248118	1	LINC01019	havana	lincRNA	OTTHUMG00000161629	1	1.76398	0.0388675
5	3452816..3461660	RP11-121L11.3	havana	ENSG00000249830	1	RP11-121L11.3	havana	lincRNA	OTTHUMG00000161631	1	1.85924	0.0314967
5	3596054..3601403	IRX1	ensembl_havana	ENSG00000170549	3	IRX1	ensembl_havana	protein_coding	OTTHUMG00000161632	1	2.14271	0.016068
5	complement(3596211..3600188)	CTD-2012M11.3	havana	ENSG00000259603	1	CTD-2012M11.3	havana	antisense	OTTHUMG00000172226	1	2.4479	0.00718451
5	15935159..15935272	MIR887	ensembl	ENSG00000216077	2	MIR887	ensembl	miRNA			1.951	0.0255286
5	complement(16902294..16902641)	RPS26P28	havana	ENSG00000243538	1	RPS26P28	havana	processed_pseudogene	OTTHUMG00000157620	1	1.67561	0.0469069
5	17486231..17486825	RP11-321E2.5	havana	ENSG00000251304	3	RP11-321E2.5	havana	processed_pseudogene	OTTHUMG00000161868	1	1.67318	0.047146
5	complement(17491361..17491769)	RP11-321E2.13	havana	ENSG00000268799	2	RP11-321E2.13	havana	processed_pseudogene	OTTHUMG00000161874	2	1.77471	0.0379729
5	complement(17502043..17502363)	RP11-321E2.11	havana	ENSG00000248205	1	RP11-321E2.11	havana	processed_pseudogene	OTTHUMG00000161878	1	2.22244	0.0131268
5	complement(17511833..17512238)	RP11-321E2.10	havana	ENSG00000249620	1	RP11-321E2.10	havana	processed_pseudogene	OTTHUMG00000161866	1	1.80574	0.0354793
5	complement(17655129..17655538)	RP11-432M8.17	havana	ENSG00000269466	2	RP11-432M8.17	havana	processed_pseudogene	OTTHUMG00000161844	2	2.07877	0.0188193
5	complement(17670168..17670571)	RP11-432M8.19	havana	ENSG00000250715	1	RP11-432M8.19	havana	processed_pseudogene	OTTHUMG00000161846	1	1.69391	0.0451409
5	complement(21481327..21484011)	RP11-823P9.3	havana	ENSG00000233974	3	RP11-823P9.3	havana	processed_pseudogene	OTTHUMG00000161998	1	3.88224	5.17498e-05
5	21493436..21494596	RP11-823P9.4	havana	ENSG00000279107	1	RP11-823P9.4	havana	TEC	OTTHUMG00000186588	1	2.96833	0.00149711
5	31754219..31754656	RP11-5N11.7	havana	ENSG00000249688	1	RP11-5N11.7	havana	sense_intronic	OTTHUMG00000162518	1	1.93832	0.0262922
5	31908361..31909186	TPT1P5	havana	ENSG00000214108	4	TPT1P5	havana	processed_pseudogene	OTTHUMG00000160377	1	1.7887	0.0368314
5	32309662..32309768	RNU6-378P	ensembl	ENSG00000207052	1	RNU6-378P	ensembl	snRNA			2.33328	0.0098167
5	33502072..33503135	CTD-2233C11.3	havana	ENSG00000249360	1	CTD-2233C11.3	havana	processed_pseudogene	OTTHUMG00000162159	1	2.2035	0.0137797
5	33936386..33938237	RXFP3	ensembl_havana	ENSG00000182631	6	RXFP3	ensembl_havana	protein_coding	OTTHUMG00000090685	1	1.92483	0.0271256
5	34190056..34193653	RP11-1023L17.2	havana	ENSG00000215156	5	RP11-1023L17.2	havana	processed_pseudogene	OTTHUMG00000162182	2	8.05025	4.13129e-16
5	43033716..43034635	CTD-2035E11.4	havana	ENSG00000272382	1	CTD-2035E11.4	havana	lincRNA	OTTHUMG00000185476	1	1.70744	0.0438701
5	complement(43039081..43043170)	ANXA2R	ensembl_havana	ENSG00000177721	4	ANXA2R	ensembl_havana	protein_coding	OTTHUMG00000162232	1	1.88477	0.0297302
5	complement(43231812..43233173)	RP11-447H19.1	havana	ENSG00000247763	2	RP11-447H19.1	havana	processed_pseudogene	OTTHUMG00000162228	2	1.70278	0.044305
5	complement(43666766..43667232)	RPL29P12	havana	ENSG00000224993	3	RPL29P12	havana	processed_pseudogene	OTTHUMG00000157679	1	1.83548	0.033217
5	53942646..53942746	AC024571.1	ensembl	ENSG00000281639	1	AC024571.1	ensembl	miRNA			1.66042	0.0484147
5	complement(56457038..56457138)	AC008391.1	ensembl	ENSG00000265665	1	AC008391.1	ensembl	miRNA			1.9803	0.0238351
5	60488078..60488327	PART1_2	ensembl	ENSG00000275634	1	PART1_2	ensembl	misc_RNA			1.78815	0.036876
5	complement(93620696..93620788)	MIR2277	ensembl	ENSG00000251725	1	MIR2277	ensembl	miRNA			2.65892	0.00391962
5	98576341..98577260	CTBP2P4	havana	ENSG00000251102	1	CTBP2P4	havana	processed_pseudogene	OTTHUMG00000162748	1	1.68672	0.0458284
5	134225757..134225852	MIR3661	ensembl	ENSG00000266751	1	MIR3661	ensembl	miRNA			1.78961	0.0367587
5	149428918..149429023	MIR143	ensembl	ENSG00000208035	1	MIR143	ensembl	miRNA			1.6503	0.0494404
6	1605531..1606079	FOXCUT	havana	ENSG00000280916	1	FOXCUT	havana	lincRNA	OTTHUMG00000189532	1	1.99554	0.0229921
6	24365651..24365754	RNU6-391P	ensembl	ENSG00000202050	1	RNU6-391P	ensembl	snRNA			1.72095	0.0426302
6	complement(24599052..24599184)	AL512385.1	ensembl	ENSG00000280713	1	AL512385.1	ensembl	miRNA			1.74075	0.0408634
6	26233122..26233255	HIST1H2APS3	havana	ENSG00000218281	1	HIST1H2APS3	havana	processed_pseudogene	OTTHUMG00000014439	1	1.70965	0.0436653
6	complement(27864062..27864401)	HIST1H2BPS2	havana	ENSG00000217646	1	HIST1H2BPS2	havana	processed_pseudogene	OTTHUMG00000014491	1	1.68736	0.0457673
6	complement(27873199..27873510)	HIST1H4L	havana	ENSG00000275126	1	HIST1H4L	havana	protein_coding	OTTHUMG00000016211	1	1.7067	0.0439389
6	29201768..29201834	AL645937.1	ensembl	ENSG00000273960	1	AL645937.1	ensembl	miRNA			2.37363	0.0088071
6	complement(29812565..29812696)	MICG	havana	ENSG00000237042	1	MICG	havana	unprocessed_pseudogene	OTTHUMG00000031087	2	1.83372	0.0333481
6	complement(31756951..31757053)	RNU6-850P	ensembl	ENSG00000252743	1	RNU6-850P	ensembl	snRNA			1.93972	0.0262071
6	complement(31956839..31956940)	MIR1236	ensembl	ENSG00000221267	1	MIR1236	ensembl	miRNA			1.93365	0.0265778
6	33899135..33899200	MIR7159	ensembl	ENSG00000276824	1	MIR7159	ensembl	miRNA			2.40678	0.0080469
6	complement(35794982..35797344)	CLPS	ensembl_havana	ENSG00000137392	9	CLPS	ensembl_havana	protein_coding	OTTHUMG00000014578	1	1.85633	0.0317031
6	39353747..39354172	RP1-137F1.3	havana	ENSG00000218986	1	RP1-137F1.3	havana	processed_pseudogene	OTTHUMG00000014644	1	1.82057	0.0343359
6	43434542..43434620	MIR6780B	ensembl	ENSG00000276770	1	MIR6780B	ensembl	miRNA			1.81508	0.0347558
6	53276993..53277071	MIR5685	ensembl	ENSG00000264056	1	MIR5685	ensembl	miRNA			1.81349	0.0348778
6	86897547..86897683	RP11-76H14.5	havana	ENSG00000220240	1	RP11-76H14.5	havana	unprocessed_pseudogene	OTTHUMG00000015159	1	1.76081	0.0391351
6	131792172..131792231	MIR548H5	ensembl	ENSG00000266807	1	MIR548H5	ensembl	miRNA			1.76598	0.0386999
6	155946797..155946879	MIR1202	ensembl	ENSG00000221456	1	MIR1202	ensembl	miRNA			1.7249	0.0422725
6	170330761..170330844	MIR4644	ensembl	ENSG00000266245	1	MIR4644	ensembl	miRNA			1.8629	0.0312382
7	23450658..23450722	RNU7-143P	ensembl	ENSG00000252590	1	RNU7-143P	ensembl	snRNA			1.92364	0.0272
7	27200465..27200521	HOTTIP_1	ensembl	ENSG00000276609	1	HOTTIP_1	ensembl	misc_RNA			1.79972	0.0359523
7	54330697..54349849	LINC01445	havana	ENSG00000231427	5	LINC01445	havana	lincRNA	OTTHUMG00000156067	1	3.36056	0.000388929
7	54419444..54420328	SLC25A5P3	havana	ENSG00000213673	3	SLC25A5P3	havana	processed_pseudogene	OTTHUMG00000156066	1	6.36352	9.85911e-11
7	54542325..54571080	VSTM2A	ensembl_havana	ENSG00000170419	10	VSTM2A	ensembl_havana	protein_coding	OTTHUMG00000129271	3	3.99781	3.19652e-05
7	54556970..54571726	VSTM2A-OT1	havana	ENSG00000224223	1	VSTM2A-OT1	havana	sense_overlapping	OTTHUMG00000156070	1	2.90895	0.00181323
7	complement(54576052..54578794)	GS1-18A18.2	havana	ENSG00000228735	1	GS1-18A18.2	havana	lincRNA	OTTHUMG00000156065	1	3.2959	0.000490543
7	54621025..54621131	RNU6-1125P	ensembl	ENSG00000200471	1	RNU6-1125P	ensembl	snRNA			3.53969	0.000200301
7	54656358..54656734	RPL31P35	havana	ENSG00000232612	1	RPL31P35	havana	processed_pseudogene	OTTHUMG00000156068	1	3.67152	0.000120554
7	complement(54752250..54759974)	SEC61G	ensembl_havana	ENSG00000132432	13	SEC61G	ensembl_havana	protein_coding	OTTHUMG00000023430	3	3.7327	9.47203e-05
7	54759425..54804928	RP11-745C15.2	havana	ENSG00000234707	2	RP11-745C15.2	havana	antisense	OTTHUMG00000156071	2	5.2584	7.26552e-08
7	55019021..55256620	EGFR	ensembl_havana	ENSG00000146648	15	EGFR	ensembl_havana	protein_coding	OTTHUMG00000023661	3	5.18152	1.10043e-07
7	complement(55179750..55188934)	EGFR-AS1	havana	ENSG00000224057	1	EGFR-AS1	havana	antisense	OTTHUMG00000156126	1	7.30451	1.39145e-13
7	complement(55235965..55255635)	ELDR	havana	ENSG00000280890	1	ELDR	havana	lincRNA	OTTHUMG00000189565	1	6.26191	1.9014e-10
7	55244247..55245681	RP11-339F13.2	havana	ENSG00000237210	1	RP11-339F13.2	havana	processed_pseudogene	OTTHUMG00000156123	2	6.20952	2.65732e-10
7	complement(55259809..55260256)	CALM1P2	havana	ENSG00000230564	1	CALM1P2	havana	processed_pseudogene	OTTHUMG00000156129	1	5.17269	1.15372e-07
7	55342316..55344958	RP11-775L16.1	havana	ENSG00000230936	1	RP11-775L16.1	havana	processed_pseudogene	OTTHUMG00000156118	1	6.99072	1.3674e-12
7	55365448..55433742	LANCL2	ensembl_havana	ENSG00000132434	9	LANCL2	ensembl_havana	protein_coding	OTTHUMG00000023779	4	5.23312	8.33359e-08
7	complement(55436056..55572988)	VOPP1	ensembl_havana	ENSG00000154978	12	VOPP1	ensembl_havana	protein_coding	OTTHUMG00000156124	3	4.42224	4.88411e-06
7	55592074..55593193	RP11-310H4.2	havana	ENSG00000233977	1	RP11-310H4.2	havana	lincRNA	OTTHUMG00000156131	1	2.27769	0.0113724
7	55593777..55595006	RP11-310H4.3	havana	ENSG00000231394	1	RP11-310H4.3	havana	lincRNA	OTTHUMG00000156122	1	2.18143	0.0145758
7	55645620..55646951	TUBBP6	havana	ENSG00000235207	1	TUBBP6	havana	processed_pseudogene	OTTHUMG00000156117	1	1.72832	0.0419657
7	55685977..55686081	RNU6-389P	ensembl	ENSG00000252857	1	RNU6-389P	ensembl	snRNA			1.792	0.0365669
7	55731100..55731403	Metazoa_SRP	ensembl	ENSG00000275853	1	Metazoa_SRP	ensembl	misc_RNA			1.67403	0.0470622
7	55732144..55732431	SUMO2P3	havana	ENSG00000224971	1	SUMO2P3	havana	processed_pseudogene	OTTHUMG00000156130	1	2.11381	0.0172656
7	55736779..55739605	CICP11	havana	ENSG00000237799	2	CICP11	havana	processed_pseudogene	OTTHUMG00000156121	2	1.83624	0.0331608
7	55741525..55741869	RP11-613E4.5	havana	ENSG00000275875	1	RP11-613E4.5	havana	processed_pseudogene	OTTHUMG00000187669	1	2.05142	0.0201131
7	55743073..55743457	RP11-613E4.4	havana	ENSG00000273720	1	RP11-613E4.4	havana	processed_pseudogene	OTTHUMG00000187670	1	4.23638	1.13576e-05
7	complement(55797946..55798480)	RP11-419M24.2	havana	ENSG00000235738	1	RP11-419M24.2	havana	processed_pseudogene	OTTHUMG00000156133	1	2.49341	0.0063262
7	55798034..55798876	CICP12	havana	ENSG00000225270	1	CICP12	havana	processed_pseudogene	OTTHUMG00000156173	1	2.28094	0.011276
7	55951819..55956501	MRPS17	ensembl_havana	ENSG00000239789	5	MRPS17	ensembl_havana	protein_coding	OTTHUMG00000023153	4	2.13089	0.0165493
7	complement(56080283..56092996)	PHKG1	ensembl_havana	ENSG00000164776	9	PHKG1	ensembl_havana	protein_coding	OTTHUMG00000023869	3	1.78218	0.0373596
7	56163145..56163533	RP4-725G10.3	havana	ENSG00000230191	1	RP4-725G10.3	havana	processed_pseudogene	OTTHUMG00000156228	2	2.40982	0.00798028
7	complement(56340231..56340337)	RNU6-1335P	ensembl	ENSG00000202296	1	RNU6-1335P	ensembl	snRNA			2.06375	0.0195208
7	56362458..56365270	CICP8	havana	ENSG00000225371	1	CICP8	havana	processed_pseudogene	OTTHUMG00000156226	1	1.81742	0.0345768
7	complement(66056234..66056318)	AC068533.1	ensembl	ENSG00000252997	1	AC068533.1	ensembl	miRNA			1.71143	0.0435011
7	complement(77060345..77060479)	AC007000.11	havana	ENSG00000237815	1	AC007000.11	havana	processed_pseudogene	OTTHUMG00000155800	1	1.76913	0.0384358
7	complement(100093768..100093847)	MIR93	ensembl	ENSG00000207757	1	MIR93	ensembl	miRNA			1.87563	0.0303533
7	100949555..100968346	MUC3A	havana	ENSG00000169894	17	MUC3A	havana	protein_coding	OTTHUMG00000157038	5	1.8271	0.0338423
7	114629855..114629956	AC020606.1	ensembl	ENSG00000266229	1	AC020606.1	ensembl	miRNA			1.69542	0.0449976
7	128697710..128697744	RNA5SP243	ensembl	ENSG00000252866	1	RNA5SP243	ensembl	rRNA			1.72219	0.0425175
7	142450947..142451448	TRBV6-5	havana	ENSG00000211721	2	TRBV6-5	havana	TR_V_gene	OTTHUMG00000158519	1	1.73624	0.0412607
7	142786213..142786224	TRBD1	havana	ENSG00000282431	1	TRBD1	havana	TR_D_gene	OTTHUMG00000190602	1	2.15404	0.0156185
7	142788988..142789040	TRBJ1-6	havana	ENSG00000282780	1	TRBJ1-6	havana	TR_J_gene	OTTHUMG00000190608	1	1.95221	0.0254568
7	142796365..142796414	TRBJ2-1	havana	ENSG00000211764	1	TRBJ2-1	havana	TR_J_gene	OTTHUMG00000158918	1	1.6558	0.0488816
7	142796847..142796895	TRBJ2-3	havana	ENSG00000211767	1	TRBJ2-3	havana	TR_J_gene	OTTHUMG00000158896	1	2.26893	0.0116363
7	143382686..143382800	MIR6892	ensembl	ENSG00000278449	1	MIR6892	ensembl	miRNA			1.73678	0.0412133
7	149053961..149054173	COX6B1P1	havana	ENSG00000234565	1	COX6B1P1	havana	processed_pseudogene	OTTHUMG00000151504	1	1.83368	0.0333505
7	152402780..152402893	Y_RNA	ensembl	ENSG00000253088	1	Y_RNA	ensembl	misc_RNA			2.72704	0.00319528
7	complement(157057709..157058514)	RP4-639J15.1	havana	ENSG00000236102	2	RP4-639J15.1	havana	lincRNA	OTTHUMG00000157191	2	1.65092	0.0493779
7	complement(158532718..158532813)	MIR595	ensembl	ENSG00000207637	1	MIR595	ensembl	miRNA			2.01417	0.0219956
7	158591616..158591696	MIR5707	ensembl	ENSG00000265598	1	MIR5707	ensembl	miRNA			1.68446	0.0460468
8	73273105..73273182	AC008598.1	ensembl	ENSG00000222334	4	AC008598.1	ensembl	miRNA			2.09747	0.0179762
8	90511128..90511240	RNA5SP273	ensembl	ENSG00000199354	1	RNA5SP273	ensembl	rRNA			1.89932	0.028761
8	complement(123215788..123215863)	MIR4663	ensembl	ENSG00000266324	1	MIR4663	ensembl	miRNA			1.75616	0.0395304
8	complement(133046481..133046581)	MIR7848	ensembl	ENSG00000276961	1	MIR7848	ensembl	miRNA			2.11783	0.0170948
8	141447475..141447549	SNORD5	ensembl	ENSG00000238854	1	SNORD5	ensembl	snoRNA			1.78956	0.0367622
8	complement(143837756..143837816)	MIR6845	ensembl	ENSG00000274094	1	MIR6845	ensembl	miRNA			2.06289	0.0195614
8	complement(144057321..144057380)	MIR6846	ensembl	ENSG00000277888	1	MIR6846	ensembl	miRNA			1.87873	0.0301404
8	144079874..144079942	MIR6847	ensembl	ENSG00000276472	1	MIR6847	ensembl	miRNA			1.82899	0.0337004
8	complement(144317246..144317315)	MIR6848	ensembl	ENSG00000276987	1	MIR6848	ensembl	miRNA			1.8384	0.0330018
8	144853413..144853522	AF235103.1	ensembl	ENSG00000263640	1	AF235103.1	ensembl	miRNA			1.8298	0.0336396
9	39809562..39810019	RP11-104G3.2	havana	ENSG00000229273	1	RP11-104G3.2	havana	processed_pseudogene	OTTHUMG00000058638	1	1.87612	0.0303195
9	complement(40915323..40915405)	FP565210.1	ensembl	ENSG00000275704	1	FP565210.1	ensembl	miRNA			2.911	0.00180134
9	complement(41237440..41237557)	5S_rRNA	ensembl	ENSG00000277049	1	5S_rRNA	ensembl	rRNA			1.67129	0.0473326
9	complement(62802320..62802438)	RNA5SP283	ensembl	ENSG00000202474	1	RNA5SP283	ensembl	rRNA			3.99491	3.236e-05
9	complement(63817748..63818462)	DUX4L50	havana	ENSG00000232815	1	DUX4L50	havana	unprocessed_pseudogene	OTTHUMG00000058675	1	4.12941	1.8185e-05
9	63819574..63819654	MIR4477B	ensembl	ENSG00000266017	1	MIR4477B	ensembl	miRNA			3.08253	0.00102626
9	complement(113373419..113376999)	HDHD3	ensembl_havana	ENSG00000119431	9	HDHD3	ensembl_havana	protein_coding	OTTHUMG00000020524	1	1.71726	0.0429663
9	114209417..114209526	MIR455	ensembl	ENSG00000207726	2	MIR455	ensembl	miRNA			2.12546	0.0167741
9	114491564..114491741	RP11-9M16.3	havana	ENSG00000271214	1	RP11-9M16.3	havana	processed_pseudogene	OTTHUMG00000184708	1	2.29376	0.0109021
9	complement(114615455..114615568)	Y_RNA	ensembl	ENSG00000201749	1	Y_RNA	ensembl	misc_RNA			2.1251	0.0167891
9	complement(117180628..117181095)	RPL10P3	havana	ENSG00000230734	1	RPL10P3	havana	processed_pseudogene	OTTHUMG00000020559	2	1.75467	0.039658
9	complement(117181066..117181200)	SNORA70C	ensembl	ENSG00000207268	1	SNORA70C	ensembl	snoRNA			1.8163	0.0346624
9	complement(120302782..120302882)	AL592549.1	ensembl	ENSG00000280558	1	AL592549.1	ensembl	miRNA			1.84456	0.032551
9	120720673..120721972	AHCYP2	havana	ENSG00000238181	2	AHCYP2	havana	processed_pseudogene	OTTHUMG00000020571	2	1.95526	0.0252763
9	complement(121574891..121576214)	RP11-524G24.2	havana	ENSG00000229854	1	RP11-524G24.2	havana	antisense	OTTHUMG00000020594	1	1.73919	0.041001
9	complement(122120082..122120167)	MIR4478	ensembl	ENSG00000266583	1	MIR4478	ensembl	miRNA			1.7642	0.0388494
9	122372605..122372825	RP11-498E2.9	havana	ENSG00000269970	1	RP11-498E2.9	havana	sense_intronic	OTTHUMG00000183935	1	2.09797	0.0179538
9	122788933..122789895	OR5C1	ensembl_havana	ENSG00000148215	4	OR5C1	ensembl_havana	protein_coding	OTTHUMG00000020622	1	2.118	0.0170873
9	122800123..122801073	OR1K1	ensembl_havana	ENSG00000165204	3	OR1K1	ensembl_havana	protein_coding	OTTHUMG00000020625	1	2.00726	0.0223612
9	122837557..122838820	KRT18P67	havana	ENSG00000233425	1	KRT18P67	havana	processed_pseudogene	OTTHUMG00000020626	1	1.97524	0.0241203
9	complement(123109494..123115477)	MIR600HG	ensembl_havana	ENSG00000236901	4	MIR600HG	ensembl_havana	sense_intronic	OTTHUMG00000020635	2	1.70002	0.0445635
9	complement(123485529..123485622)	MIR7150	ensembl	ENSG00000274932	1	MIR7150	ensembl	miRNA			1.79298	0.0364882
9	134379411..134379472	MIR4669	ensembl	ENSG00000263897	1	MIR4669	ensembl	miRNA			2.63116	0.00425475
9	135343249..135346562	C9orf62	ensembl_havana	ENSG00000178243	4	C9orf62	ensembl_havana	lincRNA	OTTHUMG00000020900	2	1.65317	0.0491479
9	135499984..135504673	MRPS2	ensembl_havana	ENSG00000122140	10	MRPS2	ensembl_havana	protein_coding	OTTHUMG00000020910	1	1.82048	0.0343427
9	complement(135503273..135506447)	RP11-426A6.5	havana	ENSG00000226706	1	RP11-426A6.5	havana	antisense	OTTHUMG00000020903	1	1.98385	0.0236365
9	complement(135528611..135528700)	AL161452.1	ensembl	ENSG00000221613	1	AL161452.1	ensembl	miRNA			3.23333	0.000611785
9	complement(136107808..136109424)	RP11-83N9.5	havana	ENSG00000260193	1	RP11-83N9.5	havana	lincRNA	OTTHUMG00000175806	1	1.99388	0.0230826
9	complement(136249971..136251205)	WI2-1959D15.1	havana	ENSG00000264527	2	WI2-1959D15.1	havana	lincRNA	OTTHUMG00000179645	2	1.67735	0.0467373
9	136249978..136251205	CR392000.1	ensembl	ENSG00000279813	1	CR392000.1	ensembl	protein_coding			1.79816	0.0360761
9	complement(136280942..136306901)	WI2-2610K16.2	ensembl_havana	ENSG00000260220	5	WI2-2610K16.2	ensembl_havana	protein_coding	OTTHUMG00000188591	2	1.78353	0.03725
9	136542881..136543835	RP11-413M3.4	havana	ENSG00000227512	1	RP11-413M3.4	havana	antisense	OTTHUMG00000020934	1	1.71132	0.0435108
9	136546212..136549893	LINC01573	havana	ENSG00000237886	1	LINC01573	havana	antisense	OTTHUMG00000020933	1	1.93644	0.0264068
9	136670602..136670686	MIR126	ensembl	ENSG00000199161	1	MIR126	ensembl	miRNA			2.02424	0.0214728
9	complement(136673143..136687423)	AGPAT2	ensembl_havana	ENSG00000169692	12	AGPAT2	ensembl_havana	protein_coding	OTTHUMG00000020936	2	1.64528	0.0499556
9	complement(136728953..136729855)	RP11-216L13.21	havana	ENSG00000274356	1	RP11-216L13.21	havana	unprocessed_pseudogene	OTTHUMG00000187869	1	2.26772	0.0116732
9	complement(136754386..136758543)	LCN8	ensembl_havana	ENSG00000204001	9	LCN8	ensembl_havana	protein_coding	OTTHUMG00000020942	1	1.67782	0.0466915
9	136779939..136780218	ATP6V1G1P3	havana	ENSG00000224662	2	ATP6V1G1P3	havana	processed_pseudogene	OTTHUMG00000020944	2	1.65727	0.048732
9	136796350..136807741	CCDC183	ensembl_havana	ENSG00000213213	13	CCDC183	ensembl_havana	protein_coding	OTTHUMG00000159445	2	1.79425	0.0363867
9	complement(136803927..136808848)	CCDC183-AS1	havana	ENSG00000228544	1	CCDC183-AS1	havana	antisense	OTTHUMG00000020946	1	1.82758	0.0338066
9	complement(136812788..136815536)	NCLP1	havana	ENSG00000213212	3	NCLP1	havana	processed_pseudogene	OTTHUMG00000020939	2	1.73276	0.0415692
9	136830957..136831023	MIR4292	ensembl	ENSG00000265806	1	MIR4292	ensembl	miRNA			1.88688	0.029588
9	136850943..136860799	MAMDC4	ensembl_havana	ENSG00000177943	13	MAMDC4	ensembl_havana	protein_coding	OTTHUMG00000020951	7	1.73756	0.0411442
9	complement(136937169..136937988)	RP11-229P13.25	havana	ENSG00000260190	1	RP11-229P13.25	havana	sense_overlapping	OTTHUMG00000175609	1	1.80857	0.0352585
9	136945246..136946974	C8G	ensembl_havana	ENSG00000176919	11	C8G	ensembl_havana	protein_coding	OTTHUMG00000020955	1	2.09426	0.0181183
9	complement(137030174..137033010)	FUT7	ensembl_havana	ENSG00000180549	7	FUT7	ensembl_havana	protein_coding	OTTHUMG00000020964	1	1.70575	0.0440275
9	137057663..137062461	RP11-229P13.22	havana	ENSG00000229257	2	RP11-229P13.22	havana	antisense	OTTHUMG00000020974	2	1.83538	0.033225
9	137063535..137064581	RP11-229P13.23	havana	ENSG00000231864	2	RP11-229P13.23	havana	antisense	OTTHUMG00000020975	2	1.79824	0.0360698
9	137077501..137084539	UAP1L1	ensembl_havana	ENSG00000197355	10	UAP1L1	ensembl_havana	protein_coding	OTTHUMG00000020962	4	1.70281	0.0443022
9	137086927..137109187	MAN1B1	ensembl_havana	ENSG00000177239	14	MAN1B1	ensembl_havana	protein_coding	OTTHUMG00000020978	5	1.72439	0.0423192
9	complement(137174784..137188549)	ANAPC2	ensembl_havana	ENSG00000176248	8	ANAPC2	ensembl_havana	protein_coding	OTTHUMG00000020983	2	1.69489	0.045048
9	137188647..137190370	SSNA1	ensembl_havana	ENSG00000176101	11	SSNA1	ensembl_havana	protein_coding	OTTHUMG00000020982	2	1.74156	0.0407931
9	137205670..137217009	NDOR1	ensembl_havana	ENSG00000188566	11	NDOR1	ensembl_havana	protein_coding	OTTHUMG00000020986	4	1.80908	0.0352193
9	137224635..137226311	CYSRT1	ensembl_havana	ENSG00000197191	4	CYSRT1	ensembl_havana	protein_coding	OTTHUMG00000153383	1	2.08408	0.0185766
[truncated: 931 more rows]

## Sheet: OX Peaks
Chromosome	Region	Name	source	ENSEMBL	gene_version	gene_name	gene_source	gene_biotype	havana_gene	havana_gene_version	Peak shape score	P-value
[truncated: 5,912 more rows]
