# Supplementary material for: Acetyl-CoA metabolism drives epigenome change and contributes to carcinogenesis risk in fatty liver disease
Source: Genome Med. 2022 Jun 23;14:67. doi: 10.1186/s13073-022-01071-5 (PMC9219160; doi:10.1186/s13073-022-01071-5)
Supplement: Supplementary file 4 — Additional file 4. RNAseq DEG and GSEA. [file 13073_2022_1071_MOESM4_ESM.xlsx]

## Sheet: Oleic vs Control DEG
gene_id	O1	O2	O3	O4	C1	C2	C3	C4	Oleic	Control	log2FoldChange	pvalue	padj	gene_name	gene_chr	gene_start	gene_end	gene_strand	gene_length	gene_biotype	gene_description	tf_family	O1_count	O2_count	O3_count	O4_count	C1_count	C2_count	C3_count	C4_count	O1_fpkm	O2_fpkm	O3_fpkm	O4_fpkm	C1_fpkm	C2_fpkm	C3_fpkm	C4_fpkm
ENSG00000099194	2471.08	2680.45	2668.07	3201.88	15325.2	14323.3	14488.3	14922.8	2755.37	14764.9	-2.42186	3.15e-132	5.16e-128	SCD	10	100347124	100364834	+	5362	protein_coding	stearoyl-CoA desaturase [Source:HGNC Symbol;Acc:HGNC:10571]	-	2751	2749	2656	3447	16529	12819	14266	13989	40.8946	43.8248	43.6587	52.2537	245.677	233.385	237.462	244.673
ENSG00000137801	6011.08	6273.55	6756.56	7033.55	23110.7	22053.1	21868.6	22557.6	6518.68	22397.5	-1.78072	1.29e-106	1.06e-102	THBS1	15	39581079	39599466	+	9158	protein_coding	thrombospondin 1 [Source:HGNC Symbol;Acc:HGNC:11785]	-	6692	6434	6726	7572	24926	19737	21533	21146	58.2448	60.0555	64.733	67.2067	216.918	210.39	209.856	216.548
ENSG00000004799	534.458	517.758	575.603	556.404	75.1009	72.6277	76.1687	52.271	546.056	69.0421	2.9806	6.48e-86	3.55e-82	PDK4	7	95583499	95596491	-	4519	protein_coding	pyruvate dehydrogenase kinase 4 [Source:HGNC Symbol;Acc:HGNC:8812]	-	595	531	573	599	81	65	75	49	10.4949	10.0444	11.1759	10.7743	1.42852	1.40416	1.48128	1.0169
ENSG00000101670	88.9266	61.4289	65.2953	65.9511	518.289	462.582	560.602	475.773	70.4005	504.311	-2.8379	2.17e-69	8.91e-66	LIPG	18	49560699	49599182	+	13112	protein_coding	lipase G, endothelial type [Source:HGNC Symbol;Acc:HGNC:6623]	-	99	63	65	71	559	414	552	446	0.601822	0.410718	0.436932	0.440141	3.39772	3.08231	3.7574	3.19001
ENSG00000172893	626.978	751.773	805.644	1008.77	4237.17	5717.47	5585.71	6172.24	798.292	5428.15	-2.76547	1.71e-66	5.61e-63	DHCR7	11	71428193	71452868	-	4160	protein_coding	7-dehydrocholesterol reductase [Source:HGNC Symbol;Acc:HGNC:2860]	-	698	771	802	1086	4570	5117	5500	5786	13.3741	15.8428	16.9922	21.2197	87.5522	120.079	118.001	130.44
ENSG00000167772	648.536	852.204	816.694	796.058	74.1737	39.1072	37.5766	80.0066	778.373	57.716	3.74884	1.48e-65	4.04e-62	ANGPTL4	19	8363289	8374373	+	2482	protein_coding	angiopoietin like 4 [Source:HGNC Symbol;Acc:HGNC:16039]	-	722	874	813	857	80	35	37	75	23.1866	30.1011	28.8708	28.0661	2.56881	1.37661	1.33051	2.8339
ENSG00000265972	10031.6	10004.1	9896.76	9945.61	4048.03	4014.63	4369.04	4535.84	9969.54	4241.89	1.23286	1.16e-59	2.72e-56	TXNIP	1	145992435	145996600	-	3625	protein_coding	thioredoxin interacting protein [Source:HGNC Symbol;Acc:HGNC:16952]	-	11168	10260	9852	10707	4366	3593	4302	4252	245.567	241.942	239.544	240.084	95.9887	96.7597	105.921	110.005
ENSG00000144810	935.077	1037.47	980.434	1048.72	2508.93	2439.17	2439.43	2372.46	1000.42	2440	-1.28648	1.6e-55	3.27e-52	COL8A1	3	99638475	99799226	+	9408	protein_coding	collagen type VIII alpha 1 chain [Source:HGNC Symbol;Acc:HGNC:2215]	-	1041	1064	976	1129	2706	2183	2402	2224	8.81973	9.66755	9.1437	9.75437	22.9232	22.6517	22.7873	22.1699
ENSG00000137809	688.957	632.815	739.344	703.169	2011.96	2669.35	2581.61	2713.82	691.071	2494.19	-1.85141	1.11e-52	2.03e-49	ITGA11	15	68296533	68432162	-	10864	protein_coding	integrin subunit alpha 11 [Source:HGNC Symbol;Acc:HGNC:6136]	-	767	649	736	757	2170	2389	2542	2544	5.6274	5.10654	5.97114	5.66381	15.9189	21.467	20.8835	21.961
ENSG00000104549	758.122	794.675	819.707	861.08	2493.16	2021.28	2334.83	2416.2	808.396	2316.37	-1.51911	2.61e-50	4.28e-47	SQLE	8	124998497	125022283	+	4305	protein_coding	squalene epoxidase [Source:HGNC Symbol;Acc:HGNC:11279]	-	844	815	816	927	2689	1809	2299	2265	15.6268	16.1829	16.7065	17.5029	49.7808	41.0214	47.6632	49.3424
ENSG00000130164	1258.45	1202.25	1288.83	1575.4	4085.12	4496.21	4740.74	5249.5	1331.23	4642.89	-1.80209	3.06e-50	4.57e-47	LDLR	19	11089362	11133816	+	7718	protein_coding	low density lipoprotein receptor [Source:HGNC Symbol;Acc:HGNC:6547]	-	1401	1233	1283	1696	4406	4024	4668	4921	14.4689	13.6562	14.6518	17.8617	45.4971	50.8977	53.9814	59.7963
ENSG00000149591	807.526	975.062	864.912	865.724	2538.59	2495.04	2223.11	2688.22	878.306	2486.24	-1.50138	3.12e-48	4.27e-45	TAGLN	11	117199321	117204782	+	3917	protein_coding	transgelin [Source:HGNC Symbol;Acc:HGNC:11553]	-	899	1000	861	932	2738	2233	2189	2520	18.294	21.8232	19.374	19.3404	55.7088	55.6519	49.8781	60.3355
ENSG00000186480	645.841	618.189	642.908	799.773	6331.65	3502.89	3748.52	3697.37	676.678	4320.11	-2.6746	1.56e-46	1.83e-43	INSIG1	7	155297776	155310235	+	3650	protein_coding	insulin induced gene 1 [Source:HGNC Symbol;Acc:HGNC:6083]	-	719	634	640	861	6829	3135	3691	3466	15.7014	14.848	15.4546	19.174	149.111	83.8475	90.2545	89.0556
ENSG00000120437	600.928	596.738	637.885	680.876	2475.55	2004.52	1936.72	1847.62	629.107	2066.1	-1.71588	1.49e-46	1.83e-43	ACAT2	6	159760328	159779055	+	4299	protein_coding	acetyl-CoA acetyltransferase 2 [Source:HGNC Symbol;Acc:HGNC:94]	-	669	612	635	733	2670	1794	1907	1732	12.404	12.169	13.0189	13.8592	49.4981	40.738	39.5914	37.7838
ENSG00000147872	713.21	813.202	820.712	831.356	286.496	262.577	255.927	254.954	794.62	264.989	1.583	1.68e-45	1.84e-42	PLIN2	9	19108375	19149290	-	5086	protein_coding	perilipin 2 [Source:HGNC Symbol;Acc:HGNC:248]	-	794	834	817	895	309	235	252	239	12.4436	14.0172	14.1584	14.3037	4.84202	4.51062	4.42224	4.40704
ENSG00000139329	138.33	159.91	146.663	148.622	666.636	498.338	582.945	524.843	148.381	568.19	-1.93881	8.14e-43	8.36e-40	LUM	12	91102629	91111831	-	3008	protein_coding	lumican [Source:HGNC Symbol;Acc:HGNC:6724]	-	154	164	146	160	719	446	574	492	4.08079	4.66056	4.27804	4.32359	19.05	14.4745	17.0315	15.3396
ENSG00000206538	293.727	252.541	264.195	285.169	761.208	1058.13	928.243	877.939	273.908	906.38	-1.72505	6.85e-39	6.61e-36	VGLL3	3	86876388	86991119	-	12714	protein_coding	vestigial like family member 3 [Source:HGNC Symbol;Acc:HGNC:24327]	-	327	259	263	307	821	947	914	823	2.05006	1.74136	1.82324	1.96272	5.14642	7.27131	6.41626	6.07076
ENSG00000173706	2503.42	2554.66	2663.04	3120.14	6246.35	6386.77	6792.22	6524.27	2710.32	6487.4	-1.25914	7.38e-39	6.73e-36	HEG1	3	124965710	125055958	-	9925	protein_coding	heart development protein with EGF like domains 1 [Source:HGNC Symbol;Acc:HGNC:29227]	-	2787	2620	2651	3359	6737	5716	6688	6116	22.3825	22.5654	23.5423	27.5095	54.0979	56.2221	60.1428	57.7913
ENSG00000280143	130.246	179.411	155.704	166.271	616.569	613.424	534.197	507.775	157.908	567.991	-1.84809	3.69e-38	3.19e-35	AP000892.3	11	117204967	117210292	+	5326	TEC	novel transcript	-	145	184	155	179	665	549	526	476	2.17004	2.95317	2.56507	2.73183	9.95096	10.0627	8.8146	8.38169
ENSG00000149485	1622.24	1724.88	1807.17	1910.72	3778.22	3727.48	3873.43	4144.34	1766.25	3880.87	-1.13575	1.02e-37	8.41e-35	FADS1	11	61799625	61829318	-	10230	protein_coding	fatty acid desaturase 1 [Source:HGNC Symbol;Acc:HGNC:3574]	-	1806	1769	1799	2057	4075	3336	3814	3885	14.0716	14.7817	15.4998	16.3441	31.7465	31.8343	33.2754	35.6157
ENSG00000164176	3042.37	3006.12	3355.17	3354.22	7536.97	6489.56	7439.15	6885.9	3189.47	7087.9	-1.15218	2.02e-37	1.58e-34	EDIL3	5	83940554	84384793	-	5738	protein_coding	EGF like repeats and discoidin domains 3 [Source:HGNC Symbol;Acc:HGNC:3173]	-	3387	3083	3340	3611	8129	5808	7325	6455	47.0497	45.9288	51.3045	51.1528	112.907	98.8124	113.937	105.502
ENSG00000163453	1981.54	2073.96	2462.14	2196.82	5106.86	4753.2	5288.14	5028.68	2178.61	5044.22	-1.21147	1.28e-36	9.56e-34	IGFBP7	4	57030773	57110385	-	1930	protein_coding	insulin like growth factor binding protein 7 [Source:HGNC Symbol;Acc:HGNC:5476]	-	2206	2127	2451	2365	5508	4254	5207	4714	91.1066	94.2068	111.932	99.6039	227.447	215.172	240.795	229.065
ENSG00000130635	903.638	1016.99	965.366	1064.51	3033.7	2326.32	2486.15	2846.1	987.625	2673.07	-1.43676	6.99e-36	4.99e-33	COL5A1	9	134641774	134844843	+	11189	protein_coding	collagen type V alpha 1 chain [Source:HGNC Symbol;Acc:HGNC:2209]	-	1006	1043	961	1146	3272	2082	2448	2668	7.16652	7.96829	7.5701	8.32522	23.3059	18.165	19.5271	22.3625
ENSG00000142871	6846.45	7800.5	7701.83	7954.08	15564.4	16358	17081.1	19011.7	7575.71	17003.8	-1.16641	7.45e-34	5.09e-31	CYR61	1	85580761	85583962	+	2455	protein_coding	cysteine rich angiogenic inducer 61 [Source:HGNC Symbol;Acc:HGNC:2654]	-	7622	8000	7667	8563	16787	14640	16819	17822	247.468	278.555	275.26	283.516	544.962	582.15	611.458	680.817
ENSG00000134243	3958.58	4221.04	4395.88	4624.01	10770.9	8744.37	9659.21	9363.97	4299.88	9634.63	-1.16405	3.57e-33	2.34e-30	SORT1	1	109309568	109397951	-	9160	protein_coding	sortilin 1 [Source:HGNC Symbol;Acc:HGNC:11186]	-	4407	4329	4376	4978	11617	7826	9511	8778	38.3486	40.3984	42.1067	44.1735	101.075	83.4045	92.672	89.8723
ENSG00000112972	1020.41	1030.64	1064.82	1108.16	6420.66	3805.69	3883.59	3462.69	1056.01	4393.16	-2.05682	5.45e-31	3.44e-28	HMGCS1	5	43289395	43313512	-	4702	protein_coding	3-hydroxy-3-methylglutaryl-CoA synthase 1 [Source:HGNC Symbol;Acc:HGNC:5007]	-	1136	1057	1060	1193	6925	3406	3824	3246	19.2574	19.2161	19.8698	20.6234	117.377	70.7143	72.586	64.7428
ENSG00000145934	176.057	143.334	150.681	175.56	465.44	633.537	740.36	585.648	161.408	606.246	-1.90761	1.75e-30	1.07e-27	TENM2	5	167284799	168264157	+	11042	protein_coding	teneurin transmembrane protein 2 [Source:HGNC Symbol;Acc:HGNC:29943]	-	196	147	150	189	502	567	729	549	1.41485	1.138	1.19733	1.39129	3.62327	5.0128	5.89247	4.66284
ENSG00000238266	180.548	184.287	178.809	153.267	37.0868	34.6378	45.7012	38.4032	174.228	38.9573	2.15941	3.01e-27	1.76e-24	LINC00707	10	6779549	6879450	+	9833	lincRNA	long intergenic non-protein coding RNA 707 [Source:HGNC Symbol;Acc:HGNC:44691]	-	201	189	178	165	40	31	45	36	1.62934	1.64304	1.59552	1.36396	0.324204	0.307766	0.408455	0.343354
ENSG00000110921	259.594	307.144	301.363	300.031	703.723	698.343	624.584	663.522	292.033	672.543	-1.20433	4.73e-27	2.68e-24	MVK	12	109573255	109598117	+	6480	protein_coding	mevalonate kinase [Source:HGNC Symbol;Acc:HGNC:7530]	-	289	315	300	323	759	625	615	622	3.55488	4.15535	4.08052	4.05163	9.33493	9.41565	8.47067	9.00204
ENSG00000111799	1194.67	1155.45	1173.31	1345.03	3384.18	2537.5	2946.21	2663.69	1217.11	2882.89	-1.24426	1.38e-26	7.54e-24	COL12A1	6	75084326	75206051	-	12481	protein_coding	collagen type XII alpha 1 chain [Source:HGNC Symbol;Acc:HGNC:2188]	-	1330	1185	1168	1448	3650	2271	2901	2497	8.49384	8.11598	8.24827	9.43022	23.3071	17.7629	20.7451	18.7627
ENSG00000067064	768.003	734.222	876.966	919.6	1703.21	2173.24	2072.81	1998.03	824.698	1986.82	-1.26828	1.95e-26	1.03e-23	IDI1	10	1039152	1049170	-	4345	protein_coding	isopentenyl-diphosphate delta isomerase 1 [Source:HGNC Symbol;Acc:HGNC:5387]	-	855	753	873	990	1837	1945	2041	1873	15.6848	14.8142	17.709	18.5203	33.6949	43.6994	41.9248	40.4272
ENSG00000118523	11695.2	13050.2	12887.3	12644	24186.2	23477.7	28127.6	29111.7	12569.2	26225.8	-1.06111	2.41e-26	1.24e-23	CTGF	6	131948176	131951373	-	2339	protein_coding	connective tissue growth factor [Source:HGNC Symbol;Acc:HGNC:2500]	-	13020	13384	12829	13612	26086	21012	27696	27290	443.693	489.134	483.428	473.036	888.836	876.965	1056.83	1094.21
ENSG00000182985	382.654	386.125	348.576	383.631	738.955	768.736	804.342	792.599	375.247	776.158	-1.04783	3.24e-26	1.61e-23	CADM1	11	115169218	115504957	-	11017	protein_coding	cell adhesion molecule 1 [Source:HGNC Symbol;Acc:HGNC:5951]	-	426	396	347	413	797	688	792	743	3.08211	3.07258	2.7761	3.04712	5.76553	6.09636	6.41623	6.32486
ENSG00000181458	204.801	223.289	215.977	212.716	478.42	471.521	511.854	470.439	214.196	483.059	-1.17397	1.71e-25	8.23e-23	TMEM45A	3	100492619	100577444	+	6005	protein_coding	transmembrane protein 45A [Source:HGNC Symbol;Acc:HGNC:25480]	-	228	229	215	229	516	422	504	441	3.02638	3.25983	3.15569	3.09974	6.84827	6.86032	7.49092	6.88733
ENSG00000052802	889.266	762.498	858.884	977.191	6187.94	2836.95	3555.56	3262.14	871.96	3960.65	-2.18352	2.12e-25	9.93e-23	MSMO1	4	165327623	165343160	+	2892	protein_coding	methylsterol monooxygenase 1 [Source:HGNC Symbol;Acc:HGNC:10545]	-	990	782	855	1052	6674	2539	3501	3058	27.2859	23.1143	26.0578	29.5679	183.921	85.7057	108.047	99.1665
ENSG00000140416	2096.51	2310.9	2340.59	2400.25	4104.59	4999.02	4569.11	4450.5	2287.06	4530.8	-0.986192	2.41e-25	1.1e-22	TPM1	15	63042632	63071915	+	12876	protein_coding	tropomyosin 1 [Source:HGNC Symbol;Acc:HGNC:12010]	-	2334	2370	2330	2584	4427	4474	4499	4172	14.4485	15.734	15.9494	16.3123	27.4014	33.9203	31.1855	30.3871
ENSG00000072310	203.902	206.713	204.927	161.627	611.933	522.919	448.888	567.514	194.292	537.813	-1.46977	1.51e-23	6.7e-21	SREBF1	17	17810399	17837002	-	8030	protein_coding	sterol regulatory element binding transcription factor 1 [Source:HGNC Symbol;Acc:HGNC:11289]	bHLH	227	212	204	174	660	468	442	532	2.25326	2.2568	2.23915	1.76131	6.55047	5.68952	4.91275	6.21329
ENSG00000147383	184.141	155.035	153.695	168.129	390.339	407.832	384.906	450.171	165.25	408.312	-1.30309	3.51e-23	1.52e-20	NSDHL	X	152830967	152869729	+	1996	protein_coding	NAD(P) dependent steroid dehydrogenase-like [Source:HGNC Symbol;Acc:HGNC:13398]	-	205	159	153	181	421	365	379	422	8.18644	6.8094	6.75617	7.3709	16.8099	17.8516	16.9471	19.8279
ENSG00000132196	114.976	107.257	118.536	132.831	353.252	296.097	309.753	311.492	118.4	317.649	-1.42447	5.07e-23	2.13e-20	HSD17B7	1	162790702	162812817	+	4778	protein_coding	hydroxysteroid 17-beta dehydrogenase 7 [Source:HGNC Symbol;Acc:HGNC:5215]	-	128	110	118	143	381	265	305	292	2.13533	1.96797	2.17673	2.43272	6.35511	5.41433	5.69733	5.73142
ENSG00000072778	5409.25	6923.91	6058.4	6429.77	3292.39	2677.17	2619.19	2741.56	6205.33	2832.58	1.13114	7.61e-23	3.12e-20	ACADVL	17	7217125	7225273	+	4865	protein_coding	acyl-CoA dehydrogenase very long chain [Source:HGNC Symbol;Acc:HGNC:92]	-	6022	7101	6031	6922	3551	2396	2579	2570	98.6642	124.77	109.264	115.652	58.1717	48.0783	47.3136	49.5423
ENSG00000079459	476.072	521.658	543.458	622.356	1467.71	1232.44	1184.17	1169.16	540.886	1263.37	-1.22439	1.12e-22	4.48e-20	FDFT1	8	11795573	11839309	+	5202	protein_coding	farnesyl-diphosphate farnesyltransferase 1 [Source:HGNC Symbol;Acc:HGNC:3629]	-	530	535	541	670	1583	1103	1166	1096	8.12096	8.79135	9.16635	10.469	24.2524	20.699	20.0053	19.759
ENSG00000276107	35.0317	37.0524	41.1863	43.6578	168.745	183.245	159.447	132.278	39.232	160.929	-2.03712	1.3e-22	5.07e-20	AC037198.1	15	39586561	39587293	+	733	sense_intronic	novel transcript, sense intronic to THBS1	-	39	38	41	47	182	164	157	124	4.24094	4.43151	4.93003	5.2119	19.7884	21.8416	19.1167	15.8651
ENSG00000119681	1040.17	1109.62	1192.39	1230.78	2204.81	2433.59	2393.73	2914.37	1143.24	2486.63	-1.12098	1.39e-22	5.31e-20	LTBP2	14	74498170	74612378	-	9091	protein_coding	latent transforming growth factor beta binding protein 2 [Source:HGNC Symbol;Acc:HGNC:6715]	-	1158	1138	1187	1325	2378	2178	2357	2732	10.1531	10.7005	11.5082	11.847	20.847	23.3879	23.1401	28.1835
ENSG00000113389	315.285	347.122	312.413	301.889	1294.33	865.945	845.981	822.468	319.177	957.181	-1.5853	1.48e-22	5.51e-20	NPR3	5	32689070	32791724	+	9866	protein_coding	natriuretic peptide receptor 3 [Source:HGNC Symbol;Acc:HGNC:7945]	-	351	356	311	325	1396	775	833	771	2.83575	3.08447	2.77836	2.67759	11.2769	7.66842	7.53567	7.3289
ENSG00000011021	510.205	491.431	560.535	674.373	1162.67	1408.98	1431.97	1333.44	559.136	1334.27	-1.25438	6.57e-22	2.39e-19	CLCN6	1	11806096	11848079	+	8174	protein_coding	chloride voltage-gated channel 6 [Source:HGNC Symbol;Acc:HGNC:2024]	-	568	504	558	726	1254	1261	1410	1250	5.5388	5.2707	6.01685	7.21946	12.2266	15.06	15.3958	14.3417
ENSG00000072042	787.764	850.254	903.084	949.324	1734.74	1557.58	1701.1	1623.6	872.607	1654.26	-0.923255	1.71e-21	6.1e-19	RDH11	14	67676801	67695814	-	5518	protein_coding	retinol dehydrogenase 11 [Source:HGNC Symbol;Acc:HGNC:17964]	-	877	872	899	1022	1871	1394	1675	1522	12.6683	13.5085	14.3598	15.0547	27.0232	24.6619	27.0926	25.8677
ENSG00000128564	1398.57	1874.07	1562.06	1426.77	625.841	492.751	413.342	643.253	1565.37	543.797	1.52489	2.57e-21	8.97e-19	VGF	7	101162509	101165593	-	2704	protein_coding	VGF nerve growth factor inducible [Source:HGNC Symbol;Acc:HGNC:12684]	-	1557	1922	1555	1536	675	441	407	603	45.8969	60.7601	50.6866	46.1729	19.8949	15.9212	13.434	20.914
ENSG00000091986	756.325	888.281	844.821	887.089	1489.96	1903.96	1823.99	1803.88	844.129	1755.45	-1.05609	5.68e-21	1.94e-18	CCDC80	3	112596794	112649530	-	13071	protein_coding	coiled-coil domain containing 80 [Source:HGNC Symbol;Acc:HGNC:30649]	-	842	911	841	955	1607	1704	1796	1691	5.13458	5.95774	5.67096	5.93878	9.79831	12.7264	12.2635	12.1328
ENSG00000166923	1346.47	1494.77	1396.32	1380.33	3703.12	2996.73	2741.06	2713.82	1404.47	3038.68	-1.11372	1.23e-20	4.13e-18	GREM1	15	32717974	32745107	+	14606	protein_coding	gremlin 1, DAN family BMP antagonist [Source:HGNC Symbol;Acc:HGNC:2001]	-	1499	1533	1390	1486	3994	2682	2699	2544	8.18035	8.97187	8.38789	8.26971	21.7932	17.9256	16.4926	16.3347
ENSG00000138131	125.755	142.359	179.813	150.48	432.989	348.613	379.828	423.502	149.602	396.233	-1.40775	3.28e-20	1.08e-17	LOXL4	10	98247690	98268250	-	3653	protein_coding	lysyl oxidase like 4 [Source:HGNC Symbol;Acc:HGNC:17171]	-	140	146	179	162	467	312	374	397	3.05478	3.41645	4.3189	3.60469	10.1885	8.33777	9.13776	10.1922
ENSG00000165124	1719.25	1633.23	1522.89	1844.77	4147.24	3215.73	3381.89	3255.74	1680.03	3500.15	-1.059	3.62e-20	1.17e-17	SVEP1	9	110365251	110579880	-	14190	protein_coding	sushi, von Willebrand factor type A, EGF and pentraxin domain containing 1 [Source:HGNC Symbol;Acc:HGNC:15985]	-	1914	1675	1516	1986	4473	2878	3330	3052	10.7513	10.0903	9.41643	11.3763	25.1224	19.7995	20.945	20.171
ENSG00000128512	417.686	406.601	374.695	432.862	191.924	178.776	189.914	153.613	407.961	178.557	1.19094	1.12e-19	3.54e-17	DOCK4	7	111726110	112206411	-	11499	protein_coding	dedicator of cytokinesis 4 [Source:HGNC Symbol;Acc:HGNC:19192]	-	465	417	373	466	207	160	187	144	3.22326	3.0999	2.85903	3.29404	1.43468	1.35833	1.45144	1.17443
ENSG00000092969	245.222	199.888	227.027	231.293	458.95	814.547	711.924	731.794	225.857	679.304	-1.5873	4.9e-19	1.52e-16	TGFB2	1	218346235	218444619	+	5151	protein_coding	transforming growth factor beta 2 [Source:HGNC Symbol;Acc:HGNC:11768]	-	273	205	226	249	495	729	701	686	4.22448	3.402	3.86711	3.92926	7.65875	13.816	12.1463	12.4899
ENSG00000120057	26.0492	19.5012	23.1045	21.3644	128.877	111.735	88.3557	105.609	22.5048	108.644	-2.27054	5.62e-19	1.71e-16	SFRP5	10	97766751	97771952	-	1836	protein_coding	secreted frizzled related protein 5 [Source:HGNC Symbol;Acc:HGNC:10779]	-	29	20	23	23	139	100	87	99	1.259	0.931171	1.10414	1.01826	6.03374	5.31707	4.22926	5.05694
ENSG00000148677	1265.63	1527.92	1232.57	1362.68	2349.45	2782.2	2571.46	2532.48	1347.2	2558.9	-0.925383	8.06e-19	2.41e-16	ANKRD1	10	90912096	90921276	-	1979	protein_coding	ankyrin repeat domain 1 [Source:HGNC Symbol;Acc:HGNC:15819]	-	1409	1567	1227	1467	2534	2490	2532	2374	56.7501	67.6854	54.6472	60.2541	102.048	122.828	114.192	112.502
ENSG00000115380	5364.34	5975.18	6509.44	6492.93	10135.8	12024.9	12726.3	12563.2	6085.47	11862.5	-0.962968	1.03e-18	3.01e-16	EFEMP1	2	55865967	55924139	-	3962	protein_coding	EGF containing fibulin extracellular matrix protein 1 [Source:HGNC Symbol;Acc:HGNC:3218]	-	5972	6128	6480	6990	10932	10762	12531	11777	120.145	132.214	144.155	143.405	219.902	265.17	282.286	278.77
ENSG00000169439	655.722	599.663	733.317	634.431	1220.16	1134.11	1235.96	1253.44	655.783	1210.92	-0.88525	1.29e-18	3.71e-16	SDC2	8	96493351	96611780	+	4536	protein_coding	syndecan 2 [Source:HGNC Symbol;Acc:HGNC:10659]	-	730	615	730	683	1316	1015	1217	1175	12.8278	11.5898	14.1847	12.2391	23.1221	21.8443	23.9461	24.2935
ENSG00000160752	717.701	1055.99	764.457	862.938	2422.7	2040.28	1817.89	1945.76	850.272	2056.66	-1.27465	1.52e-18	4.3e-16	FDPS	1	155308748	155320666	+	3718	protein_coding	farnesyl diphosphate synthase [Source:HGNC Symbol;Acc:HGNC:3631]	-	799	1083	761	929	2613	1826	1790	1824	17.1293	24.8995	18.0403	20.31	56.0111	47.9443	42.9696	46.0088
ENSG00000159363	743.75	1016.01	948.289	974.404	1995.27	1803.4	1786.41	1996.97	920.614	1895.51	-1.04239	1.76e-18	4.89e-16	ATP13A2	1	16985958	17011928	-	5253	protein_coding	ATPase cation transporting 13A2 [Source:HGNC Symbol;Acc:HGNC:30213]	-	828	1042	944	1049	2152	1614	1759	1872	12.5639	16.9563	15.8392	16.2319	32.6497	29.9945	29.8866	33.4214
ENSG00000198911	1797.4	1955	1763.98	2052.84	3095.82	3373.28	3279.32	3613.1	1892.3	3340.38	-0.819671	2.23e-18	6.09e-16	SREBF2	22	41833079	41907308	+	7557	protein_coding	sterol regulatory element binding transcription factor 2 [Source:HGNC Symbol;Acc:HGNC:11290]	bHLH	2001	2005	1756	2210	3339	3019	3229	3387	21.1057	22.6797	20.4807	23.7709	35.2137	38.9995	38.1361	42.0331
ENSG00000113140	2100.11	2408.4	2415.93	2210.76	3775.44	3734.18	3959.76	4194.48	2283.8	3915.96	-0.7781	2.35e-18	6.33e-16	SPARC	5	151661096	151687165	-	4831	protein_coding	secreted protein acidic and cysteine rich [Source:HGNC Symbol;Acc:HGNC:11219]	-	2338	2470	2405	2380	4072	3342	3899	3932	38.5753	43.7051	43.8781	40.0445	67.1761	67.5328	72.0334	76.3312
ENSG00000167315	1060.83	1102.79	1236.59	1155.54	671.272	620.129	638.802	612.317	1138.94	635.63	0.840596	2.65e-18	7.01e-16	ACAA2	18	49782167	49813960	-	5072	protein_coding	acetyl-CoA acyltransferase 2 [Source:HGNC Symbol;Acc:HGNC:83]	-	1181	1131	1231	1244	724	555	629	574	18.5598	19.0614	21.3918	19.9363	11.3764	10.6822	11.0685	10.6135
ENSG00000134762	706.922	666.942	711.217	726.391	1469.57	1183.27	1414.71	1252.37	702.868	1329.98	-0.920613	2.79e-18	7.27e-16	DSC3	18	30990008	31042815	-	7056	protein_coding	desmocollin 3 [Source:HGNC Symbol;Acc:HGNC:3037]	-	787	684	708	782	1585	1059	1393	1174	8.89033	8.28647	8.8439	9.00846	17.9026	14.6515	17.6202	15.604
ENSG00000000971	495.833	480.706	586.653	610.28	1974.87	1318.47	1309.09	1247.04	543.368	1462.37	-1.42886	4.77e-18	1.22e-15	CFH	1	196651878	196747504	+	8145	protein_coding	complement factor H [Source:HGNC Symbol;Acc:HGNC:4883]	-	552	493	584	657	2130	1180	1289	1169	5.40194	5.17402	6.31962	6.55657	20.8417	14.1428	14.1247	13.4601
ENSG00000150687	590.149	761.523	684.094	697.596	1310.09	1271.54	1248.15	1257.7	683.341	1271.87	-0.896845	6.01e-18	1.52e-15	PRSS23	11	86791059	86952910	+	11725	protein_coding	serine protease 23 [Source:HGNC Symbol;Acc:HGNC:14370]	-	657	781	681	751	1413	1138	1229	1179	4.46637	5.69391	5.11922	5.20631	9.60447	9.4749	9.35528	9.43032
ENSG00000109066	140.127	176.486	169.768	178.347	337.49	410.067	380.844	412.834	166.182	385.309	-1.21311	1.1e-17	2.74e-15	TMEM104	17	74776483	74839779	+	4983	protein_coding	transmembrane protein 104 [Source:HGNC Symbol;Acc:HGNC:25984]	-	156	181	169	192	364	367	375	387	2.49537	3.10499	2.98927	3.13194	5.82177	7.18986	6.71673	7.28359
ENSG00000185483	378.163	324.696	350.586	354.836	614.715	726.277	767.781	701.925	352.07	702.674	-0.995927	1.27e-17	3.12e-15	ROR1	1	63774022	64181498	+	6715	protein_coding	receptor tyrosine kinase like orphan receptor 1 [Source:HGNC Symbol;Acc:HGNC:10256]	-	421	333	349	382	663	650	756	658	4.99733	4.23907	4.58088	4.62402	7.86886	9.44958	10.0483	9.18979
ENSG00000167508	156.295	206.713	186.845	234.08	1181.22	630.185	573.805	644.32	195.983	757.381	-1.95121	1.3e-17	3.13e-15	MVD	16	88651935	88663161	-	4717	protein_coding	mevalonate diphosphate decarboxylase [Source:HGNC Symbol;Acc:HGNC:7529]	-	174	212	186	252	1274	564	565	604	2.94026	3.84186	3.47549	4.34247	21.5252	11.6724	10.6906	12.0087
ENSG00000213625	1137.18	1050.14	1122.07	1221.49	1881.23	1832.45	1964.14	1854.02	1132.72	1882.96	-0.733119	2.1e-17	4.99e-15	LEPROT	1	65420587	65436007	+	5237	protein_coding	leptin receptor overlapping transcript [Source:HGNC Symbol;Acc:HGNC:29477]	-	1266	1077	1117	1315	2029	1640	1934	1738	19.2687	17.5794	18.7992	20.4101	30.8776	30.5708	32.9603	31.1238
ENSG00000041982	486.851	506.057	534.417	540.613	218.812	242.465	288.426	233.619	516.985	245.831	1.07283	2.43e-17	5.69e-15	TNC	9	115019578	115118257	-	9636	protein_coding	tenascin C [Source:HGNC Symbol;Acc:HGNC:5318]	-	542	519	532	582	236	217	284	219	4.48337	4.60408	4.86614	4.9094	1.95191	2.19841	2.63051	2.13144
ENSG00000150938	2407.31	2502.98	2624.87	2611.11	4277.04	4029.16	3883.59	3896.86	2536.57	4021.66	-0.665107	2.57e-17	5.94e-15	CRIM1	2	36355926	36551135	+	7122	protein_coding	cysteine rich transmembrane BMP regulator 1 [Source:HGNC Symbol;Acc:HGNC:2359]	-	2680	2567	2613	2811	4613	3606	3824	3653	29.994	30.8103	32.3375	32.082	51.6209	49.4275	47.9219	48.1031
ENSG00000108821	484.156	470.955	467.113	415.213	768.625	932.986	909.963	987.815	459.359	899.847	-0.969416	1.3e-16	2.96e-14	COL1A1	17	50183289	50201632	-	9819	protein_coding	collagen type I alpha 1 chain [Source:HGNC Symbol;Acc:HGNC:2197]	-	539	483	465	447	829	835	896	926	4.37546	4.20486	4.17403	3.70035	6.72871	8.30165	8.14439	8.84442
ENSG00000123983	1238.69	1198.35	1306.91	1238.21	2122.29	1918.49	2016.95	1932.96	1245.54	1997.67	-0.681957	1.57e-16	3.53e-14	ACSL3	2	222860934	222944639	+	7240	protein_coding	acyl-CoA synthetase long chain family member 3 [Source:HGNC Symbol;Acc:HGNC:3570]	-	1379	1229	1301	1333	2289	1717	1986	1812	15.1819	14.5106	15.8383	14.9656	25.1972	23.1514	24.4827	23.4717
ENSG00000265190	82.6389	60.4538	71.3226	82.6711	194.706	239.113	272.176	190.949	74.2716	224.236	-1.59176	1.99e-16	4.41e-14	ANXA8	10	47460162	47484158	-	4955	protein_coding	annexin A8 [Source:HGNC Symbol;Acc:HGNC:546]	-	92	62	71	89	210	214	268	179	1.47995	1.0696	1.26294	1.45999	3.37769	4.21614	4.82735	3.38793
ENSG00000154864	592.844	608.439	556.517	653.938	1461.22	1167.63	1245.11	1046.49	602.934	1230.11	-1.02911	2.76e-16	6.04e-14	PIEZO2	18	10666483	11148762	-	14796	protein_coding	piezo type mechanosensitive ion channel component 2 [Source:HGNC Symbol;Acc:HGNC:26270]	-	660	624	554	704	1576	1045	1226	981	3.55551	3.60506	3.30016	3.86751	8.48899	6.89473	7.39544	6.21799
ENSG00000264230	67.3687	91.6558	74.3362	100.32	216.031	224.587	213.272	245.354	83.4202	224.811	-1.43007	3.18e-16	6.87e-14	ANXA8L1	10	46375627	46391784	+	2860	protein_coding	annexin A8 like 1 [Source:HGNC Symbol;Acc:HGNC:23334]	-	75	94	74	108	233	201	210	230	2.09024	2.80953	2.28053	3.06945	6.49283	6.86081	6.55347	7.54202
ENSG00000185813	128.45	128.708	151.686	147.693	576.701	362.021	348.345	359.496	139.134	411.641	-1.56674	3.25e-16	6.92e-14	PCYT2	17	81900965	81911464	-	6897	protein_coding	phosphate cytidylyltransferase 2, ethanolamine [Source:HGNC Symbol;Acc:HGNC:8756]	-	143	132	151	159	622	324	343	337	1.65264	1.63601	1.92968	1.87387	7.18744	4.58596	4.43866	4.58242
ENSG00000143947	6036.23	6148.74	5880.6	6170.61	3472.26	3937.54	3934.37	4029.13	6059.04	3843.32	0.65695	4.24e-16	8.92e-14	RPS27A	2	55231903	55235853	+	3130	protein_coding	ribosomal protein S27a [Source:HGNC Symbol;Acc:HGNC:10417]	-	6720	6306	5854	6643	3745	3524	3874	3777	171.13	172.219	164.846	172.513	95.3568	109.91	110.467	113.169
ENSG00000076706	2054.29	2505.91	2343.6	2498.71	4166.71	3876.08	3797.27	4163.54	2350.63	4000.9	-0.767442	1.38e-15	2.86e-13	MCAM	11	119308529	119321521	-	7422	protein_coding	melanoma cell adhesion molecule [Source:HGNC Symbol;Acc:HGNC:6934]	-	2287	2570	2333	2690	4494	3469	3739	3903	24.5611	29.5995	27.7053	29.4601	48.2566	45.6277	44.9627	49.3177
ENSG00000152661	571.286	759.573	749.389	789.556	1448.24	1408.98	1372.05	1316.38	717.451	1386.41	-0.950935	2.69e-15	5.52e-13	GJA1	6	121435577	121449727	+	3413	protein_coding	gap junction protein alpha 1 [Source:HGNC Symbol;Acc:HGNC:4274]	-	636	779	746	850	1562	1261	1351	1234	14.8533	19.5107	19.2651	20.2435	36.4745	36.0682	35.3295	33.9082
ENSG00000139304	60.1827	39.9775	37.1681	51.0889	129.804	151.959	184.836	176.015	47.1043	160.654	-1.76473	2.8e-15	5.61e-13	PTPRQ	12	80402178	80680271	+	12477	protein_coding	protein tyrosine phosphatase, receptor type Q [Source:HGNC Symbol;Acc:HGNC:9679]	-	67	41	37	55	140	136	182	165	0.428022	0.280896	0.261373	0.358307	0.894257	1.06408	1.3019	1.24022
ENSG00000135048	756.325	893.157	877.971	998.556	1654.07	1503.95	1581.26	1604.4	881.502	1585.92	-0.847634	2.8e-15	5.61e-13	CEMIP2	9	71683366	71816690	-	9625	protein_coding	cell migration inducing hyaluronidase 2 [Source:HGNC Symbol;Acc:HGNC:11869]	-	842	916	874	1075	1784	1346	1557	1504	6.9729	8.13517	8.0035	9.07842	14.772	13.6518	14.438	14.6546
ENSG00000134853	473.377	445.603	396.795	461.658	1232.21	883.823	881.526	877.939	444.358	968.875	-1.12493	2.91e-15	5.75e-13	PDGFRA	4	54229097	54298247	+	9732	protein_coding	platelet derived growth factor receptor alpha [Source:HGNC Symbol;Acc:HGNC:8803]	-	527	457	395	497	1329	791	868	823	4.31629	4.01408	3.57737	4.15104	10.8835	7.9345	7.96041	7.93092
ENSG00000132386	147.313	146.259	143.65	133.76	296.695	270.398	341.236	334.961	142.745	310.823	-1.12304	3.04e-15	5.94e-13	SERPINF1	17	1761959	1777574	+	3069	protein_coding	serpin family F member 1 [Source:HGNC Symbol;Acc:HGNC:8824]	-	164	150	143	144	320	242	336	314	4.2594	4.17798	4.10685	3.81389	8.30993	7.69775	9.77148	9.5953
ENSG00000038295	180.548	104.332	130.591	154.196	428.353	348.613	382.875	346.695	142.416	376.634	-1.40175	3.82e-15	7.39e-13	TLL1	4	165873258	166103895	+	7522	protein_coding	tolloid like 1 [Source:HGNC Symbol;Acc:HGNC:11843]	-	201	107	130	166	462	312	377	325	2.12993	1.21597	1.52328	1.79381	4.895	4.04917	4.47328	4.05206
ENSG00000103064	1096.76	1153.5	1166.27	1199.2	1873.81	1820.16	1773.21	1720.68	1153.93	1796.96	-0.639266	3.89e-15	7.42e-13	SLC7A6	16	68264516	68301823	+	7588	protein_coding	solute carrier family 7 member 6 [Source:HGNC Symbol;Acc:HGNC:11064]	-	1221	1183	1161	1291	2021	1629	1746	1613	12.826	13.3269	13.4857	13.8293	21.2267	20.9575	20.5369	19.9358
ENSG00000168685	385.349	339.322	352.595	345.547	709.286	603.368	666.223	615.518	355.703	648.599	-0.867101	5.45e-15	1.03e-12	IL7R	5	35852695	35879603	+	6060	protein_coding	interleukin 7 receptor [Source:HGNC Symbol;Acc:HGNC:6024]	-	429	348	351	372	765	540	656	577	5.64269	4.90884	5.1051	4.98968	10.0608	8.69894	9.6616	8.92953
ENSG00000149809	283.847	336.396	290.313	303.747	780.678	562.026	585.992	633.652	303.576	640.587	-1.07859	9.08e-15	1.69e-12	TM7SF2	11	65111845	65116384	+	3408	protein_coding	transmembrane 7 superfamily member 2 [Source:HGNC Symbol;Acc:HGNC:11863]	-	316	345	289	327	842	503	577	594	7.39076	8.6535	7.47425	7.79921	19.6905	14.4083	15.111	16.346
ENSG00000164211	750.936	578.212	600.717	681.804	1847.85	1246.96	1393.38	1302.51	652.917	1447.68	-1.14888	1.92e-14	3.54e-12	STARD4	5	111496033	111512590	-	5684	protein_coding	StAR related lipid transfer domain containing 4 [Source:HGNC Symbol;Acc:HGNC:18058]	-	836	593	598	734	1993	1116	1372	1221	11.7234	8.91811	9.27292	10.4965	27.9446	19.1671	21.5436	20.1459
ENSG00000211450	389.84	418.302	405.835	390.133	216.031	225.704	209.21	226.152	401.028	219.274	0.871367	3.56e-14	6.5e-12	SELENOH	11	57741250	57743554	+	2305	protein_coding	selenoprotein H [Source:HGNC Symbol;Acc:HGNC:18251]	-	434	429	404	420	233	202	206	212	15.0079	15.9096	15.4483	14.8109	8.05618	8.55511	7.97653	8.62562
ENSG00000117394	765.308	968.236	1055.77	937.249	1934.08	1763.18	1566.03	1905.22	931.642	1792.13	-0.944338	5.12e-14	9.23e-12	SLC2A1	1	42925375	42959176	-	4724	protein_coding	solute carrier family 2 member 1 [Source:HGNC Symbol;Acc:HGNC:11005]	-	852	993	1051	1009	2086	1578	1542	1786	14.3758	17.9685	19.6093	17.3614	35.1924	32.6094	29.1335	35.4566
ENSG00000141753	3266.03	3967.53	3696.72	3750.85	7269.02	5962.17	5846.71	7094.99	3670.28	6543.22	-0.834242	5.22e-14	9.32e-12	IGFBP4	17	40443461	40457731	+	2200	protein_coding	insulin like growth factor binding protein 4 [Source:HGNC Symbol;Acc:HGNC:5473]	-	3636	4069	3680	4038	7840	5336	5757	6651	131.736	158.102	147.433	149.192	284.013	236.776	233.556	283.524
ENSG00000158470	3527.42	3791.04	4009.13	4060.17	1962.82	2298.39	2333.81	2475.94	3846.94	2267.74	0.762694	7.09e-14	1.25e-11	B4GALT5	20	49632945	49713878	-	4722	protein_coding	beta-1,4-galactosyltransferase 5 [Source:HGNC Symbol;Acc:HGNC:928]	-	3927	3888	3991	4371	2117	2057	2298	2321	66.2883	70.3837	74.4947	75.2415	35.7305	42.5259	43.4352	46.0972
ENSG00000008311	566.795	614.289	640.899	627	1170.09	1054.78	1015.58	961.146	612.246	1050.4	-0.779562	7.23e-14	1.26e-11	AASS	7	122075647	122144280	-	4591	protein_coding	aminoadipate-semialdehyde synthase [Source:HGNC Symbol;Acc:HGNC:17366]	-	631	630	638	675	1262	944	1000	901	10.9553	11.7302	12.2485	11.9509	21.9077	20.0729	19.4406	18.4053
ENSG00000237515	100.604	84.8304	73.3317	80.8133	169.672	273.75	257.958	261.355	84.8948	240.684	-1.49987	7.89e-14	1.36e-11	SHISA9	16	12901620	13240413	+	10155	protein_coding	shisa family member 9 [Source:HGNC Symbol;Acc:HGNC:37231]	-	112	87	73	87	183	245	254	245	0.879103	0.732338	0.633596	0.696373	1.4362	2.35522	2.2324	2.26262
ENSG00000116774	20.6597	17.5511	17.0772	23.2222	72.3194	69.2756	93.4337	98.1414	19.6276	83.2925	-2.0818	1.02e-13	1.74e-11	OLFML3	1	113979391	114035572	+	2821	protein_coding	olfactomedin like 3 [Source:HGNC Symbol;Acc:HGNC:24956]	-	23	18	17	25	78	62	92	92	0.64987	0.545433	0.531148	0.720343	2.20362	2.14553	2.91073	3.05851
ENSG00000134324	826.389	821.977	810.666	883.373	1510.36	1329.64	1323.3	1282.24	835.601	1361.39	-0.704533	1.21e-13	2.05e-11	LPIN1	2	11677595	11827409	+	11861	protein_coding	lipin 1 [Source:HGNC Symbol;Acc:HGNC:13345]	-	920	843	807	951	1629	1190	1303	1202	6.18256	6.07545	5.99683	6.51721	10.9457	9.79424	9.80485	9.50405
ENSG00000147155	453.616	568.461	586.653	595.418	1484.4	1054.78	1075.5	1088.09	551.037	1175.69	-1.09421	1.29e-13	2.16e-11	EBP	X	48521158	48528716	+	2409	protein_coding	EBP, cholestenol delta-isomerase [Source:HGNC Symbol;Acc:HGNC:3133]	-	505	583	584	641	1601	944	1059	1020	16.7092	20.6873	21.3671	21.6284	52.9662	38.2543	39.2353	39.709
ENSG00000119280	900.045	1005.29	1050.75	987.409	1578.05	1576.58	1491.89	1525.46	985.874	1542.99	-0.64668	2.52e-13	4.17e-11	C1orf198	1	230837119	230869589	-	5161	protein_coding	chromosome 1 open reading frame 198 [Source:HGNC Symbol;Acc:HGNC:25900]	-	1002	1031	1046	1063	1702	1411	1469	1430	15.4752	17.0764	17.8635	16.7418	26.2827	26.6894	25.4042	25.9853
ENSG00000136826	301.812	334.446	348.576	324.182	131.658	159.781	159.447	181.348	327.254	158.059	1.05196	2.58e-13	4.24e-11	KLF4	9	107484852	107490482	-	3659	protein_coding	Kruppel like factor 4 [Source:HGNC Symbol;Acc:HGNC:6348]	zf-C2H2	336	343	347	349	142	143	157	170	7.31945	8.01316	8.35866	7.75293	3.09293	3.81521	3.82961	4.35725
ENSG00000174669	155.397	182.337	121.55	162.556	341.199	318.444	323.971	332.828	155.46	329.11	-1.08151	4.41e-13	7.16e-11	SLC29A2	11	66362521	66372214	-	2720	protein_coding	solute carrier family 29 member 2 [Source:HGNC Symbol;Acc:HGNC:11004]	-	173	187	121	175	368	285	319	312	5.06966	5.87685	3.9209	5.22964	10.7826	10.2287	10.4674	10.7575
ENSG00000163430	3275.91	3766.66	4176.89	3822.38	6479.07	5805.74	6027.49	6244.78	3760.46	6139.27	-0.707348	4.74e-13	7.63e-11	FSTL1	3	120392293	120451253	-	8727	protein_coding	follistatin like 1 [Source:HGNC Symbol;Acc:HGNC:3972]	-	3647	3863	4158	4115	6988	5196	5935	5854	33.3098	37.8383	41.9942	38.3272	63.8164	58.1232	60.6979	62.9091
ENSG00000063046	14571.4	16128.5	15993.3	16425.5	7921.75	10295.3	9411.41	9974.16	15779.7	9400.64	0.747326	6.67e-13	1.06e-10	EIF4B	12	53006158	53042209	+	6146	protein_coding	eukaryotic translation initiation factor 4B [Source:HGNC Symbol;Acc:HGNC:3285]	-	16222	16541	15921	17683	8544	9214	9267	9350	210.384	230.06	228.322	233.865	110.793	146.353	134.575	142.674
ENSG00000111859	354.808	390.025	437.981	358.551	618.423	721.807	770.828	794.732	385.341	726.448	-0.91492	7.61e-13	1.2e-10	NEDD9	6	11183298	11382348	-	10359	protein_coding	neural precursor cell expressed, developmentally down-regulated 9 [Source:HGNC Symbol;Acc:HGNC:7733]	-	395	400	436	386	667	646	759	745	3.03935	3.30076	3.70969	3.02881	5.13159	6.08779	6.53946	6.74472
ENSG00000090530	813.813	1020.89	980.434	1007.84	1651.29	1514.01	1626.96	1571.33	955.745	1590.9	-0.735694	1.08e-12	1.69e-10	P3H2	3	189956728	190122437	-	5605	protein_coding	prolyl 3-hydroxylase 2 [Source:HGNC Symbol;Acc:HGNC:19317]	-	906	1047	976	1085	1781	1355	1602	1473	12.8841	15.9677	15.3477	15.7346	25.324	23.5998	25.5097	24.6464
ENSG00000129116	1712.06	1532.8	1661.51	1629.27	2686.02	2585.54	2425.21	2346.86	1633.91	2510.91	-0.619918	1.16e-12	1.8e-10	PALLD	4	168497066	168928457	+	10114	protein_coding	palladin, cytoskeletal associated protein [Source:HGNC Symbol;Acc:HGNC:17068]	-	1906	1572	1654	1754	2897	2314	2388	2200	15.0211	13.2862	14.4139	14.0964	22.8281	22.335	21.0731	20.3998
ENSG00000146122	353.012	411.476	368.667	391.062	789.95	748.624	631.693	628.319	381.054	699.646	-0.877197	1.48e-12	2.28e-10	DAAM2	6	39792298	39904877	+	12955	protein_coding	dishevelled associated activator of morphogenesis 2 [Source:HGNC Symbol;Acc:HGNC:18143]	-	393	422	367	421	852	670	622	589	2.418	2.7845	2.49688	2.64148	5.24139	5.04873	4.2852	4.26387
ENSG00000131459	545.237	584.062	552.499	626.071	322.656	368.725	320.924	320.026	576.967	333.083	0.79363	1.8e-12	2.73e-10	GFPT2	5	180300690	180353387	-	4780	protein_coding	glutamine-fructose-6-phosphate transaminase 2 [Source:HGNC Symbol;Acc:HGNC:4242]	-	607	599	550	674	348	330	316	300	10.1219	10.712	10.1415	11.4613	5.80224	6.73956	5.90034	5.88598
ENSG00000110090	2162.98	2534.19	2512.36	2518.22	1609.57	1306.18	1147.61	1231.04	2431.94	1323.6	0.877126	1.84e-12	2.77e-10	CPT1A	11	68754620	68844410	-	6565	protein_coding	carnitine palmitoyltransferase 1A [Source:HGNC Symbol;Acc:HGNC:2328]	-	2408	2599	2501	2711	1736	1169	1130	1154	29.2364	33.841	33.5775	33.5658	21.0746	17.383	15.3625	16.4853
ENSG00000134013	391.636	451.454	432.958	470.018	730.611	694.991	721.064	779.798	436.516	731.616	-0.745432	2.11e-12	3.15e-10	LOXL2	8	23297189	23425328	-	5707	protein_coding	lysyl oxidase like 2 [Source:HGNC Symbol;Acc:HGNC:6666]	-	436	463	431	506	788	622	710	731	6.08948	6.93498	6.65639	7.20685	11.0043	10.6397	11.1037	12.0125
ENSG00000169851	161.685	212.563	240.086	193.209	405.174	413.419	403.187	394.699	201.886	404.12	-1.00318	2.28e-12	3.38e-10	PCDH7	4	30720415	31146805	+	12249	protein_coding	protocadherin 7 [Source:HGNC Symbol;Acc:HGNC:8659]	-	180	218	239	208	437	370	397	370	1.17131	1.52135	1.71976	1.38027	2.84332	2.94881	2.89273	2.83287
ENSG00000109929	802.136	666.942	672.039	789.556	1736.59	1254.78	1462.44	1243.84	732.668	1424.41	-0.959319	2.87e-12	4.21e-10	SC5D	11	121292453	121308694	+	5566	protein_coding	sterol-C5-desaturase [Source:HGNC Symbol;Acc:HGNC:10547]	-	893	684	669	850	1873	1123	1440	1166	12.7882	10.5047	10.5938	12.413	26.8188	19.6962	23.0907	19.6463
novel.285	16.1685	15.601	19.0863	18.5778	50.9944	88.2705	77.1843	99.2082	17.3584	78.9144	-2.18198	3.06e-12	4.45e-10	-	1	154670811	154679883	+	2978	-	- && - && -	-	18	16	19	20	55	79	76	93	0.481781	0.459269	0.562339	0.545893	1.47191	2.58969	2.27775	2.92876
ENSG00000155090	1018.61	1137.9	1102.99	997.627	496.964	539.679	660.129	650.72	1064.28	586.873	0.859041	3.67e-12	5.29e-10	KLF10	8	102648779	102655902	-	4003	protein_coding	Kruppel like factor 10 [Source:HGNC Symbol;Acc:HGNC:11810]	zf-C2H2	1134	1167	1098	1074	536	483	650	610	22.5803	24.9205	24.1761	21.8083	10.6715	11.779	14.4926	14.2912
ENSG00000138356	2107.29	2226.07	2452.09	2171.74	1531.69	1235.79	1214.64	1144.63	2239.3	1281.69	0.804325	3.88e-12	5.54e-10	AOX1	2	200585868	200677064	+	5556	protein_coding	aldehyde oxidase 1 [Source:HGNC Symbol;Acc:HGNC:553]	-	2346	2283	2441	2338	1652	1106	1196	1073	33.6564	35.125	38.7235	34.2046	23.6969	19.4329	19.2126	18.1119
ENSG00000117525	259.594	320.795	295.336	298.173	559.084	494.985	486.464	558.98	293.475	524.878	-0.839865	4.5e-12	6.37e-10	F3	1	94529225	94541800	-	2875	protein_coding	coagulation factor III, tissue factor [Source:HGNC Symbol;Acc:HGNC:3541]	-	289	329	294	321	603	443	479	524	8.01238	9.78205	9.0132	9.07548	16.7157	15.0422	14.8702	17.093
ENSG00000113083	230.85	260.342	248.122	260.089	463.586	398.893	463.106	436.303	249.851	440.472	-0.819306	5.36e-12	7.51e-10	LOX	5	122063195	122078360	-	5547	protein_coding	lysyl oxidase [Source:HGNC Symbol;Acc:HGNC:6664]	-	257	267	247	280	500	357	456	409	3.69298	4.11458	3.92472	4.10301	7.18383	6.28283	7.3371	6.91498
ENSG00000164465	628.774	637.69	668.021	645.578	998.563	949.746	951.601	998.483	645.016	974.598	-0.595883	5.56e-12	7.73e-10	DCBLD1	6	117453817	117569858	+	6819	protein_coding	discoidin, CUB and LCCL domain containing 1 [Source:HGNC Symbol;Acc:HGNC:21479]	-	700	654	665	695	1077	850	937	936	8.18237	8.1984	8.59548	8.28451	12.5875	12.1687	12.2641	12.873
novel.164	95.2144	83.8553	90.4089	142.12	0.927171	21.2296	17.2649	10.6675	102.9	12.5223	3.05799	6.33e-12	8.73e-10	-	1	68386715	68392083	+	5369	-	- && sp|Q9TTC1|POL_KORV Gag-Pol polyprotein OS=Koala retrovirus OX=394239 GN=pro-pol PE=3 SV=2 && -	-	106	86	90	153	1	19	17	10	1.57367	1.36923	1.47747	2.31633	0.014844	0.345466	0.282601	0.174676
ENSG00000276850	86.2319	78.98	80.3635	73.3822	219.74	183.245	151.322	213.351	79.7394	191.914	-1.26755	6.94e-12	9.5e-10	AC245041.2	10	47908064	47991850	-	2467	lincRNA	novel transcript	-	96	81	80	79	237	164	149	200	3.10173	2.80665	2.85818	2.60292	7.65638	6.48963	5.39057	7.60303
ENSG00000115884	626.079	712.77	589.667	658.582	1387.05	1117.35	1008.47	1180.9	646.775	1173.44	-0.859805	7.95e-12	1.08e-09	SDC1	2	20200797	20225433	-	3595	protein_coding	syndecan 1 [Source:HGNC Symbol;Acc:HGNC:10658]	-	697	731	587	709	1496	1000	993	1107	15.4538	17.3816	14.3916	16.0306	33.1648	27.1548	24.6529	28.8785
ENSG00000143753	1996.81	1868.22	2148.72	2071.42	2915.03	2896.17	3106.67	3033.85	2021.29	2987.93	-0.563915	8.34e-12	1.12e-09	DEGS1	1	224175756	224193441	+	2515	protein_coding	delta 4-desaturase, sphingolipid 1 [Source:HGNC Symbol;Acc:HGNC:13709]	-	2223	1916	2139	2230	3144	2592	3059	2844	70.4536	65.1223	74.9622	72.0725	99.6297	100.61	108.557	106.052
ENSG00000144724	880.284	893.157	840.803	966.973	1983.22	1468.2	1595.48	1435.85	895.304	1620.69	-0.856572	8.53e-12	1.14e-09	PTPRG	3	61561569	62297613	+	14629	protein_coding	protein tyrosine phosphatase, receptor type G [Source:HGNC Symbol;Acc:HGNC:9671]	-	980	916	837	1041	2139	1314	1571	1346	5.33966	5.35245	5.0429	5.78414	11.6531	8.76851	9.58472	8.62891
ENSG00000167513	1359.95	1712.21	1642.43	1629.27	960.549	929.634	820.591	1008.08	1585.96	929.715	0.770339	1.01e-11	1.33e-09	CDT1	16	88803213	88809258	+	3336	protein_coding	chromatin licensing and DNA replication factor 1 [Source:HGNC Symbol;Acc:HGNC:24576]	-	1514	1756	1635	1754	1036	832	808	945	36.1744	44.9956	43.1977	42.7372	24.7502	24.3468	21.6174	26.5663
ENSG00000079215	449.124	470.955	472.135	461.658	739.883	692.756	747.469	706.192	463.468	721.575	-0.639407	1.02e-11	1.34e-09	SLC1A3	5	36606355	36688334	+	6265	protein_coding	solute carrier family 1 member 3 [Source:HGNC Symbol;Acc:HGNC:10941]	-	500	483	470	497	798	620	736	662	6.36137	6.59019	6.6122	6.44819	10.1514	9.66086	10.4851	9.90975
ENSG00000164976	279.355	307.144	297.345	305.604	536.832	463.7	490.527	513.109	297.362	501.042	-0.753849	1.24e-11	1.62e-09	MYORG	9	34366670	34376853	-	6398	protein_coding	myogenesis regulating glycosidase (putative) [Source:HGNC Symbol;Acc:HGNC:19918]	-	311	315	296	329	579	415	483	481	3.87452	4.20861	4.07771	4.17979	7.21238	6.33212	6.73784	7.05061
ENSG00000221968	1564.75	1609.83	1390.29	1612.55	2340.18	2410.12	2377.48	2819.43	1544.35	2486.8	-0.687017	1.27e-11	1.65e-09	FADS3	11	61873519	61892051	-	6283	protein_coding	fatty acid desaturase 3 [Source:HGNC Symbol;Acc:HGNC:3576]	-	1742	1651	1384	1736	2524	2157	2341	2643	22.0995	22.4622	19.415	22.4587	32.016	33.5142	33.2546	39.4508
ENSG00000009950	207.495	234.015	226.022	217.36	423.717	402.246	351.392	454.438	221.223	407.948	-0.883418	1.41e-11	1.81e-09	MLXIPL	7	73593194	73624543	-	4815	protein_coding	MLX interacting protein like [Source:HGNC Symbol;Acc:HGNC:12744]	bHLH	231	240	225	234	457	360	346	426	3.824	4.26076	4.11866	3.95023	7.56422	7.2988	6.41354	8.29734
ENSG00000139428	225.46	226.214	252.14	289.813	439.479	503.924	431.623	466.172	248.407	460.3	-0.889152	1.45e-11	1.83e-09	MMAB	12	109553737	109573874	-	6290	protein_coding	methylmalonic aciduria (cobalamin deficiency) cblB type [Source:HGNC Symbol;Acc:HGNC:19331]	-	251	232	251	312	474	451	425	437	3.18072	3.15289	3.51716	4.03187	6.00582	6.99957	6.03054	6.51563
ENSG00000145431	782.375	836.603	790.575	841.573	1768.12	1322.94	1284.71	1400.65	812.782	1444.1	-0.829774	1.44e-11	1.83e-09	PDGFC	4	156760454	156971394	-	5593	protein_coding	platelet derived growth factor C [Source:HGNC Symbol;Acc:HGNC:8801]	-	871	858	787	906	1907	1184	1265	1313	12.413	13.1134	12.4022	13.167	27.1738	20.6658	20.1866	22.0164
ENSG00000129038	699.736	689.369	792.585	813.707	1179.36	1280.48	1328.38	1621.47	748.849	1352.42	-0.8526	1.49e-11	1.87e-09	LOXL1	15	73925989	73952137	+	3637	protein_coding	lysyl oxidase like 1 [Source:HGNC Symbol;Acc:HGNC:6665]	-	779	707	789	876	1272	1146	1308	1520	17.0725	16.6168	19.1207	19.5778	27.8733	30.76	32.0983	39.1946
ENSG00000072163	198.513	222.314	233.054	201.569	426.499	385.485	360.532	375.498	213.862	387.003	-0.857482	1.52e-11	1.88e-09	LIMS2	2	127638381	127681786	-	8487	protein_coding	LIM zinc finger domain containing 2 [Source:HGNC Symbol;Acc:HGNC:16084]	-	221	228	232	217	460	345	355	352	2.07558	2.29643	2.40937	2.0783	4.31964	3.96835	3.73329	3.88968
ENSG00000100311	106.892	147.234	133.604	114.253	272.588	264.812	235.615	266.689	125.496	259.926	-1.05253	1.57e-11	1.94e-09	PDGFB	22	39223359	39244751	-	3761	protein_coding	platelet derived growth factor subunit B [Source:HGNC Symbol;Acc:HGNC:8800]	-	119	151	133	123	294	237	232	250	2.522	3.43199	3.11686	2.6583	6.23	6.15163	5.50557	6.23393
ENSG00000113161	996.158	1083.29	1171.3	1304.16	5831.91	2486.1	2785.74	2627.42	1138.73	3432.79	-1.59218	1.73e-11	2.12e-09	HMGCR	5	75336329	75362104	+	6215	protein_coding	3-hydroxy-3-methylglutaryl-CoA reductase [Source:HGNC Symbol;Acc:HGNC:5006]	-	1109	1111	1166	1404	6290	2225	2743	2463	14.223	15.2808	16.5359	18.3624	80.6592	34.9489	39.3915	37.1663
ENSG00000160285	310.794	414.401	454.054	436.578	1248.9	905.052	745.438	832.069	403.957	932.865	-1.20845	2.06e-11	2.48e-09	LSS	21	46188141	46228824	-	7238	protein_coding	lanosterol synthase [Source:HGNC Symbol;Acc:HGNC:6708]	-	346	425	452	470	1347	810	734	780	3.8103	5.01929	5.50414	5.27815	14.8318	10.9248	9.05097	10.1065
ENSG00000156508	118689	131119	134291	131535	87324.7	93764.5	87080.2	92543.1	128909	90178.1	0.515504	2.05e-11	2.48e-09	EEF1A1	6	73515750	73523797	-	5948	protein_coding	eukaryotic translation elongation factor 1 alpha 1 [Source:HGNC Symbol;Acc:HGNC:3189]	-	132134	134473	133684	141605	94184	83917	85744	86752	1770.7	1932.57	1980.97	1935.13	1261.97	1377.29	1286.62	1367.84
ENSG00000113070	303.608	279.843	329.49	283.311	471.93	505.042	550.446	528.044	299.063	513.865	-0.780917	2.21e-11	2.65e-09	HBEGF	5	140332843	140346631	-	3018	protein_coding	heparin binding EGF like growth factor [Source:HGNC Symbol;Acc:HGNC:3059]	-	338	287	328	305	509	452	542	495	8.92687	8.12895	9.57908	8.21454	13.4413	14.6206	16.0287	15.382
ENSG00000099860	414.991	501.182	417.89	453.298	682.398	775.44	760.672	818.201	446.84	759.178	-0.764269	2.27e-11	2.7e-09	GADD45B	19	2476122	2478259	+	2138	protein_coding	growth arrest and DNA damage inducible beta [Source:HGNC Symbol;Acc:HGNC:4096]	-	462	514	416	488	736	694	749	767	17.2241	20.5507	17.1496	18.553	27.4356	31.6882	31.2674	33.6444
ENSG00000083845	23589.8	24591.1	24919.7	23897.5	16316.4	17534.6	16665.7	18365.3	24249.5	17220.5	0.493861	2.46e-11	2.91e-09	RPS5	19	58386400	58394806	+	3617	protein_coding	ribosomal protein S5 [Source:HGNC Symbol;Acc:HGNC:10426]	-	26262	25220	24807	25727	17598	15693	16410	17216	578.737	596.031	604.498	578.154	387.757	423.548	404.928	446.385
ENSG00000163485	108.688	140.409	118.536	122.613	265.171	262.577	217.335	251.754	122.562	249.209	-1.02478	2.78e-11	3.26e-09	ADORA1	1	203090654	203167405	+	4191	protein_coding	adenosine A1 receptor [Source:HGNC Symbol;Acc:HGNC:262]	-	121	144	118	132	286	235	214	236	2.30128	2.93709	2.48161	2.56011	5.43867	5.47388	4.55737	5.28105
ENSG00000187109	10720.6	10894.4	11209.7	10787.2	8238.84	8096.31	7547.81	7613.43	10903	7874.1	0.469487	2.97e-11	3.46e-09	NAP1L1	12	76036587	76085033	-	17355	protein_coding	nucleosome assembly protein 1 like 1 [Source:HGNC Symbol;Acc:HGNC:7637]	-	11935	11173	11159	11613	8886	7246	7432	7137	54.815	55.0322	56.6722	54.3904	40.8062	40.7586	38.2207	38.5671
ENSG00000157542	79.0459	34.1272	70.318	59.4489	151.129	214.531	188.898	188.816	60.735	185.843	-1.61053	3.2e-11	3.7e-09	KCNJ6	21	37607376	38121345	-	19965	protein_coding	potassium voltage-gated channel subfamily J member 6 [Source:HGNC Symbol;Acc:HGNC:6267]	-	88	35	70	64	163	192	186	177	0.35133	0.149855	0.309028	0.260563	0.650673	0.938809	0.831498	0.831437
ENSG00000157193	470.682	490.456	426.931	553.618	1047.7	821.251	861.215	807.533	485.422	884.426	-0.865879	3.57e-11	4.09e-09	LRP8	1	53242364	53328070	-	10263	protein_coding	LDL receptor related protein 8 [Source:HGNC Symbol;Acc:HGNC:6700]	-	524	503	425	596	1130	735	848	757	4.06967	4.18953	3.64993	4.72035	8.77503	6.9913	7.37461	6.91747
ENSG00000166147	1217.13	1101.82	1229.56	1441.64	2863.1	2048.1	2285.06	2102.57	1247.54	2324.71	-0.898208	3.85e-11	4.39e-09	FBN1	15	48408306	48645849	-	16057	protein_coding	fibrillin 1 [Source:HGNC Symbol;Acc:HGNC:3603]	-	1355	1130	1224	1552	3088	1833	2250	1971	6.72631	6.0157	6.71872	7.85651	15.327	11.1441	12.5065	11.5119
ENSG00000163322	441.938	409.526	421.908	434.72	254.972	271.516	253.896	254.954	427.023	258.835	0.723195	5.65e-11	6.39e-09	ABRAXAS1	4	83459517	83523348	-	7777	protein_coding	abraxas 1, BRCA1 A complex subunit [Source:HGNC Symbol;Acc:HGNC:25829]	-	492	420	420	468	275	243	250	239	5.0426	4.61646	4.76	4.89144	2.81816	3.05028	2.8691	2.88212
ENSG00000116133	7162.64	8421.61	8903.27	9465.38	13363.3	13108.7	13720.5	15188.5	8488.22	13845.3	-0.705883	6.1e-11	6.86e-09	DHCR24	1	54849627	54887271	-	6290	protein_coding	24-dehydrocholesterol reductase [Source:HGNC Symbol;Acc:HGNC:2859]	-	7974	8637	8863	10190	14413	11732	13510	14238	101.048	117.377	124.194	131.682	182.62	182.082	191.7	212.287
ENSG00000204386	315.285	351.022	419.899	408.711	718.558	598.899	740.36	861.938	373.729	729.939	-0.966471	6.47e-11	7.23e-09	NEU1	6	31857659	31862906	-	4822	protein_coding	neuraminidase 1 [Source:HGNC Symbol;Acc:HGNC:7758]	-	351	360	418	440	775	536	729	808	5.80205	6.38186	7.64044	7.417	12.8091	10.8513	13.4933	15.7148
ENSG00000156299	525.476	522.633	493.231	598.204	306.894	302.801	270.145	342.428	534.886	305.567	0.808411	8.41e-11	9.33e-09	TIAM1	21	31118416	31559977	-	9216	protein_coding	T cell lymphoma invasion and metastasis 1 [Source:HGNC Symbol;Acc:HGNC:11805]	-	585	536	491	644	331	271	266	321	5.05959	4.97158	4.69579	5.67997	2.8624	2.8706	2.57607	3.26654
ENSG00000081923	613.504	671.818	605.74	692.022	1222.94	1025.73	1070.42	959.013	645.771	1069.53	-0.728448	9.78e-11	1.08e-08	ATP8B1	18	57646426	57803315	-	7028	protein_coding	ATPase phospholipid transporting 8B1 [Source:HGNC Symbol;Acc:HGNC:3706]	-	683	689	603	745	1319	918	1054	899	7.74624	8.3803	7.56232	8.61642	14.9574	12.7513	13.3853	11.9965
ENSG00000106772	43.1159	39.9775	37.1681	47.3733	114.969	98.3267	102.574	116.276	41.9087	108.037	-1.36521	1.03e-10	1.13e-08	PRUNE2	9	76611376	76906087	-	14656	protein_coding	prune homolog 2 [Source:HGNC Symbol;Acc:HGNC:25209]	-	48	41	37	51	124	88	101	109	0.261052	0.239134	0.222513	0.282851	0.674296	0.586155	0.615069	0.697488
ENSG00000177106	212.885	248.641	209.95	210.858	424.644	388.837	366.626	371.231	220.583	387.835	-0.815125	1.2e-10	1.31e-08	EPS8L2	11	694438	727727	+	5693	protein_coding	EPS8 like 2 [Source:HGNC Symbol;Acc:HGNC:21296]	-	237	255	209	227	458	348	361	348	3.31825	3.82887	3.23575	3.24106	6.41163	5.96737	5.65958	5.73276
ENSG00000114854	7.18599	5.85037	6.02726	7.43111	25.9608	50.2807	49.7636	62.9385	6.62368	47.2359	-2.82698	1.24e-10	1.34e-08	TNNC1	3	52451102	52454070	-	1168	protein_coding	troponin C1, slow skeletal and cardiac type [Source:HGNC Symbol;Acc:HGNC:11943]	-	8	6	6	8	28	45	49	59	0.545945	0.439117	0.45277	0.556737	1.91055	3.7611	3.7443	4.73734
ENSG00000183801	6.28774	7.8005	12.0545	7.43111	36.1597	41.3419	71.0908	56.538	8.39347	51.2826	-2.61816	1.31e-10	1.41e-08	OLFML1	11	7485388	7511377	+	3436	protein_coding	olfactomedin like 1 [Source:HGNC Symbol;Acc:HGNC:24473]	-	7	8	12	8	39	37	70	53	0.162385	0.199026	0.30782	0.189252	0.904598	1.05122	1.81829	1.4466
ENSG00000155465	207.495	269.117	281.272	247.084	599.88	474.873	469.199	433.102	251.242	494.264	-0.978295	1.4e-10	1.49e-08	SLC7A7	14	22773222	22829820	-	5131	protein_coding	solute carrier family 7 member 7 [Source:HGNC Symbol;Acc:HGNC:11065]	-	231	276	280	266	647	425	462	406	3.58849	4.59811	4.80978	4.21388	10.0495	8.08597	8.03633	7.42078
ENSG00000078018	127.551	112.132	107.486	133.76	218.812	226.822	242.724	247.487	120.232	233.961	-0.958327	1.51e-10	1.59e-08	MAP2	2	209424058	209734118	+	11559	protein_coding	microtubule associated protein 2 [Source:HGNC Symbol;Acc:HGNC:6839]	-	142	115	107	144	236	203	239	232	0.979197	0.850452	0.815892	1.01262	1.62718	1.71443	1.84542	1.88232
ENSG00000185585	288.338	389.05	351.59	394.778	632.331	611.19	613.412	728.594	355.939	646.382	-0.861183	1.56e-10	1.64e-08	OLFML2A	9	124777158	124814885	+	6746	protein_coding	olfactomedin like 2A [Source:HGNC Symbol;Acc:HGNC:27270]	-	321	399	350	425	682	547	604	683	3.7928	5.0559	4.57289	5.12089	8.05717	7.91564	7.99113	9.49511
ENSG00000149948	773.392	826.852	896.053	875.013	370.868	483.812	481.386	540.845	842.828	469.228	0.846094	1.75e-10	1.83e-08	HMGA2	12	65824131	65966295	+	15403	protein_coding	high mobility group AT-hook 2 [Source:HGNC Symbol;Acc:HGNC:5009]	HMGI/HMGY	861	848	892	942	400	433	474	507	4.45553	4.70612	5.10421	4.97105	2.06966	2.74428	2.74657	3.08694
ENSG00000071575	227.257	211.588	212.963	209.929	356.961	383.251	341.236	378.698	215.434	365.036	-0.759711	1.8e-10	1.87e-08	TRIB2	2	12716889	12742734	+	4588	protein_coding	tribbles pseudokinase 2 [Source:HGNC Symbol;Acc:HGNC:30809]	-	253	217	212	226	385	343	336	355	4.39541	4.04304	4.07269	4.00394	6.68777	7.2982	6.53633	7.25656
ENSG00000116191	806.627	859.03	914.134	891.733	600.807	567.613	551.462	551.512	867.881	567.849	0.611246	1.95e-10	2.01e-08	RALGPS2	1	178725147	178921841	+	9178	protein_coding	Ral GEF with PH domain and SH3 binding motif 2 [Source:HGNC Symbol;Acc:HGNC:30279]	-	898	881	910	960	648	508	543	517	7.79884	8.2054	8.73902	8.50209	5.62693	5.40332	5.28043	5.28285
ENSG00000070404	182.344	245.716	227.027	175.56	486.765	362.021	416.389	401.1	207.662	416.569	-1.00677	2.37e-10	2.43e-08	FSTL3	19	676365	683399	+	3067	protein_coding	follistatin like 3 [Source:HGNC Symbol;Acc:HGNC:3973]	-	203	252	226	189	525	324	410	376	5.27575	7.02358	6.49477	5.009	13.6424	10.3128	11.9313	11.4974
ENSG00000169710	4051.1	4385.83	4394.88	4661.16	7454.46	6697.39	5944.21	6662.95	4373.24	6689.75	-0.613335	2.73e-10	2.79e-08	FASN	17	82078333	82098332	-	9364	protein_coding	fatty acid synthase [Source:HGNC Symbol;Acc:HGNC:3594]	-	4510	4498	4375	5018	8040	5994	5853	6246	38.3899	41.0611	41.18	43.5584	68.4288	62.4886	55.7872	62.5556
ENSG00000148175	4890.07	4427.76	4652.04	4582.21	6166.62	6367.77	6402.24	6336.52	4638.02	6318.29	-0.445931	2.8e-10	2.84e-08	STOM	9	121338988	121370304	-	3198	protein_coding	stomatin [Source:HGNC Symbol;Acc:HGNC:3383]	-	5444	4541	4631	4933	6651	5699	6304	5940	135.688	121.379	127.634	125.382	165.75	173.966	175.936	174.194
ENSG00000164889	1094.97	1198.35	958.334	1122.1	2120.44	1796.7	1701.1	1666.27	1093.44	1821.13	-0.736149	3.12e-10	3.14e-08	SLC4A2	7	151057210	151076527	+	7590	protein_coding	solute carrier family 4 member 2 [Source:HGNC Symbol;Acc:HGNC:11028]	-	1219	1229	954	1208	2287	1608	1675	1562	12.8016	13.8415	11.0784	12.9368	24.0142	20.6819	19.6966	19.3003
ENSG00000143401	2878.89	3044.14	3049.79	3028.18	2088.92	2280.51	2075.85	1978.83	3000.25	2106.03	0.510658	3.36e-10	3.36e-08	ANP32E	1	150218417	150236156	-	3605	protein_coding	acidic nuclear phosphoprotein 32 family member E [Source:HGNC Symbol;Acc:HGNC:16673]	-	3205	3122	3036	3260	2253	2041	2044	1855	70.8638	74.0286	74.2277	73.5047	49.8081	55.2692	50.605	48.2574
ENSG00000100505	209.292	214.514	233.054	222.004	107.552	113.97	105.621	130.144	219.716	114.322	0.943725	3.39e-10	3.37e-08	TRIM9	14	50975262	51096061	-	8945	protein_coding	tripartite motif containing 9 [Source:HGNC Symbol;Acc:HGNC:16288]	-	233	220	232	239	116	102	104	122	2.07624	2.1024	2.286	2.1718	1.03353	1.11318	1.0377	1.2791
ENSG00000157150	440.142	417.326	493.231	536.898	878.031	725.159	776.921	823.535	471.899	800.912	-0.763714	3.62e-10	3.58e-08	TIMP4	3	12153051	12159351	-	1650	protein_coding	TIMP metallopeptidase inhibitor 4 [Source:HGNC Symbol;Acc:HGNC:11823]	-	490	428	491	578	947	649	765	772	23.6709	22.1734	26.2281	28.4739	45.7415	38.3978	41.3805	43.8792
ENSG00000151388	570.388	541.159	532.408	576.84	910.482	787.731	872.386	827.802	555.199	849.6	-0.614143	3.66e-10	3.6e-08	ADAMTS12	5	33523535	33892192	-	9778	protein_coding	ADAM metallopeptidase with thrombospondin type 1 motif 12 [Source:HGNC Symbol;Acc:HGNC:14605]	-	635	555	530	621	982	705	859	776	5.17637	4.85194	4.77744	5.16231	8.00398	7.03857	7.84081	7.44282
ENSG00000151892	109.586	158.935	136.618	140.262	311.53	251.403	311.784	249.621	136.35	281.084	-1.04631	3.72e-10	3.64e-08	GFRA1	10	116056925	116273467	-	9678	protein_coding	GDNF family receptor alpha 1 [Source:HGNC Symbol;Acc:HGNC:4243]	-	122	163	136	151	336	225	307	234	1.00479	1.43971	1.23858	1.26822	2.76693	2.26956	2.8312	2.26754
ENSG00000152578	167.074	163.81	161.731	201.569	460.804	309.506	356.47	316.826	173.546	360.901	-1.05755	3.87e-10	3.76e-08	GRIA4	11	105609994	105982092	+	10083	protein_coding	glutamate ionotropic receptor AMPA type subunit 4 [Source:HGNC Symbol;Acc:HGNC:4574]	-	186	168	161	217	497	277	351	297	1.47036	1.42427	1.40736	1.74933	3.92836	2.68185	3.10696	2.76244
ENSG00000131473	2669.6	3582.38	3209.52	3629.17	6062.77	5635.91	4972.3	5419.11	3272.66	5522.52	-0.754964	3.94e-10	3.81e-08	ACLY	17	41866908	41930542	-	5217	protein_coding	ATP citrate lyase [Source:HGNC Symbol;Acc:HGNC:115]	-	2972	3674	3195	3907	6539	5044	4896	5080	45.4077	60.1992	53.9783	60.8731	99.8929	94.3842	83.7603	91.3205
ENSG00000278828	2770.2	3784.22	3329.06	3130.36	1589.17	1948.66	1761.02	2122.84	3253.46	1855.42	0.81043	4.26e-10	4.09e-08	HIST1H3H	6	27810064	27811300	+	1237	protein_coding	histone cluster 1 H3 family member h [Source:HGNC Symbol;Acc:HGNC:4775]	-	3084	3881	3314	3370	1714	1744	1734	1990	198.722	268.192	236.131	221.443	110.43	137.633	125.111	150.872
ENSG00000054277	228.155	240.84	268.213	241.511	448.751	375.429	411.311	425.635	244.68	415.282	-0.765018	4.51e-10	4.31e-08	OPN3	1	241590102	241677376	-	3716	protein_coding	opsin 3 [Source:HGNC Symbol;Acc:HGNC:14007]	-	254	247	267	260	484	336	405	399	5.44828	5.6819	6.33293	5.68722	10.3804	8.82691	9.72741	10.0698
ENSG00000139508	103.299	105.307	95.4316	107.751	242.919	172.072	219.366	211.217	102.947	211.394	-1.03971	4.77e-10	4.53e-08	SLC46A3	13	28700064	28718970	-	3776	protein_coding	solute carrier family 46 member 3 [Source:HGNC Symbol;Acc:HGNC:27501]	-	115	108	95	116	262	154	216	198	2.42755	2.44492	2.21749	2.49706	5.52985	3.98138	5.10552	4.91766
ENSG00000183287	483.258	494.356	488.208	484.88	735.247	709.516	701.768	749.929	487.676	724.115	-0.570488	4.83e-10	4.55e-08	CCBE1	18	59430939	59697662	-	6753	protein_coding	collagen and calcium binding EGF domains 1 [Source:HGNC Symbol;Acc:HGNC:29426]	-	538	507	486	522	793	635	691	703	6.3502	6.41776	6.34321	6.28313	9.35881	9.17957	9.1327	9.76302
ENSG00000152952	1848.6	1901.37	1996.03	1858.71	4024.85	2845.89	3092.45	2964.51	1901.18	3231.93	-0.765856	4.86e-10	4.56e-08	PLOD2	3	146069440	146163653	-	7646	protein_coding	procollagen-lysine,2-oxoglutarate 5-dioxygenase 2 [Source:HGNC Symbol;Acc:HGNC:9082]	-	2058	1950	1987	2001	4341	2547	3045	2779	21.4542	21.8008	22.9051	21.2723	45.248	32.5192	35.5444	34.0863
ENSG00000134245	208.394	191.112	175.795	195.996	87.1541	103.913	105.621	87.4739	192.824	96.0405	1.00798	5.63e-10	5.25e-08	WNT2B	1	112466541	112530165	+	12561	protein_coding	Wnt family member 2B [Source:HGNC Symbol;Acc:HGNC:12781]	-	232	196	175	211	94	93	104	82	1.4722	1.33384	1.22796	1.3654	0.596414	0.722776	0.73897	0.612231
ENSG00000114554	1558.46	1576.68	1568.09	1788.11	2250.24	2419.06	2384.59	2336.19	1622.83	2347.52	-0.532398	6.05e-10	5.61e-08	PLXNA1	3	126988594	127037392	+	10944	protein_coding	plexin A1 [Source:HGNC Symbol;Acc:HGNC:9099]	-	1735	1617	1561	1925	2427	2165	2348	2190	12.6365	12.6301	12.5718	14.2974	17.6741	19.312	19.1487	18.7669
ENSG00000213626	216.478	274.967	290.313	278.667	559.084	551.97	411.311	493.908	265.106	504.068	-0.927975	6.12e-10	5.64e-08	LBH	2	30231369	30323730	+	4697	protein_coding	limb bud and heart development [Source:HGNC Symbol;Acc:HGNC:29532]	-	241	282	289	300	603	494	405	463	4.08976	5.13216	5.42309	5.19162	10.2315	10.2672	7.69577	9.24456
ENSG00000145860	3190.58	3454.64	3764.02	3628.24	2507.07	1722.95	1706.18	1686.54	3509.37	1905.69	0.880442	6.41e-10	5.88e-08	RNF145	5	159157409	159210053	-	4614	protein_coding	ring finger protein 145 [Source:HGNC Symbol;Acc:HGNC:20853]	-	3552	3543	3747	3906	2704	1542	1680	1581	61.3617	65.6396	71.5773	68.8109	46.7061	32.6251	32.4975	32.1351
ENSG00000139289	748.241	791.75	832.766	757.044	559.084	433.531	439.748	436.303	782.451	467.166	0.742311	6.58e-10	6e-08	PHLDA1	12	76025447	76033932	-	8069	protein_coding	pleckstrin homology like domain family A member 1 [Source:HGNC Symbol;Acc:HGNC:8933]	-	833	812	829	815	603	388	433	409	8.22862	8.60218	9.05533	8.20995	5.95582	4.69415	4.78945	4.75367
ENSG00000145794	276.661	255.466	313.417	329.756	612.86	494.985	536.228	473.639	293.825	529.428	-0.850536	6.96e-10	6.31e-08	MEGF10	5	127290831	127465737	+	9007	protein_coding	multiple EGF like domains 10 [Source:HGNC Symbol;Acc:HGNC:29634]	-	308	262	312	355	661	443	528	444	2.72566	2.48653	3.05312	3.20369	5.84878	4.80141	5.23205	4.62305
ENSG00000165323	55.6914	77.0299	61.2771	60.3778	146.493	121.791	156.4	173.881	63.5941	149.641	-1.23659	7.06e-10	6.36e-08	FAT3	11	92352096	92896470	+	19280	protein_coding	FAT atypical cadherin 3 [Source:HGNC Symbol;Acc:HGNC:23112]	-	62	79	61	65	158	109	154	163	0.256322	0.350261	0.278864	0.274037	0.653122	0.551905	0.712905	0.792878
ENSG00000103769	3110.64	3435.14	3477.73	3355.15	2495.94	2248.11	2289.12	2101.51	3344.66	2283.67	0.550132	7.69e-10	6.9e-08	RAB11A	15	65726054	65891991	+	5682	protein_coding	RAB11A, member RAS oncogene family [Source:HGNC Symbol;Acc:HGNC:9760]	-	3463	3523	3462	3612	2692	2012	2254	1970	48.5795	53.0009	53.7026	51.6713	37.7588	34.5678	35.4055	32.5155
ENSG00000143630	181.446	193.062	173.786	196.924	332.854	311.74	306.706	314.693	186.305	316.498	-0.764753	8.04e-10	7.18e-08	HCN3	1	155277583	155289848	+	4121	protein_coding	hyperpolarization activated cyclic nucleotide gated potassium channel 3 [Source:HGNC Symbol;Acc:HGNC:19183]	-	202	198	173	212	359	279	302	295	3.90706	4.10709	3.70009	4.18154	6.94282	6.60917	6.54067	6.71344
ENSG00000170017	3404.36	3714.99	3996.07	4171.64	5333.09	5839.26	6129.04	5689	3821.77	5747.6	-0.588726	8.73e-10	7.74e-08	ALCAM	3	105366909	105576900	+	7179	protein_coding	activated leukocyte cell adhesion molecule [Source:HGNC Symbol;Acc:HGNC:400]	-	3790	3810	3978	4491	5752	5226	6035	5333	42.0801	45.3663	48.8394	50.8489	63.8556	71.0642	75.0293	69.668
ENSG00000107581	3854.39	4374.13	3956.9	3865.11	2673.03	2962.09	2854.8	2713.82	4012.63	2800.94	0.518734	8.96e-10	7.91e-08	EIF3A	10	119033670	119080823	-	7101	protein_coding	eukaryotic translation initiation factor 3 subunit A [Source:HGNC Symbol;Acc:HGNC:3271]	-	4291	4486	3939	4161	2883	2651	2811	2544	48.166	54.0022	48.8918	47.63	32.3571	36.4448	35.3313	33.5988
ENSG00000117461	179.65	205.738	214.972	183.92	356.034	349.73	317.878	329.627	196.07	338.317	-0.788521	9.48e-10	8.31e-08	PIK3R3	1	46040140	46133036	-	7410	protein_coding	phosphoinositide-3-kinase regulatory subunit 3 [Source:HGNC Symbol;Acc:HGNC:8981]	-	200	211	214	198	384	313	313	309	2.15136	2.43409	2.54545	2.17195	4.13007	4.12355	3.77002	3.9108
ENSG00000151694	1216.23	1226.63	1299.88	1358.96	1967.46	1717.36	1942.81	1854.02	1275.42	1870.41	-0.552751	9.52e-10	8.31e-08	ADAM17	2	9488486	9556732	-	10750	protein_coding	ADAM metallopeptidase domain 17 [Source:HGNC Symbol;Acc:HGNC:195]	-	1354	1258	1294	1463	2122	1537	1913	1738	10.0395	10.0033	10.6095	11.0621	15.7319	13.9576	15.8827	15.1624
ENSG00000205339	4760.72	4369.25	4967.47	4724.33	3398.08	3415.73	3485.48	3308.01	4705.44	3401.83	0.467996	9.86e-10	8.57e-08	IPO7	11	9384622	9448126	+	7245	protein_coding	importin 7 [Source:HGNC Symbol;Acc:HGNC:9852]	-	5300	4481	4945	5086	3665	3057	3432	3101	58.3095	52.8699	60.1585	57.0612	40.3162	41.191	42.2792	40.1411
ENSG00000115602	178.752	197.938	181.822	169.987	99.2073	77.0971	82.2622	98.1414	182.125	89.177	1.02732	9.92e-10	8.57e-08	IL1RL1	2	102311502	102352037	+	5746	protein_coding	interleukin 1 receptor like 1 [Source:HGNC Symbol;Acc:HGNC:5998]	-	199	203	181	183	107	69	81	92	2.76051	3.01997	2.7764	2.58874	1.4841	1.17227	1.25816	1.50158
ENSG00000115758	1965.37	2299.2	2518.39	2037.98	1333.27	1429.09	1244.09	1472.12	2205.23	1369.64	0.687139	1.06e-09	9.1e-08	ODC1	2	10439968	10448504	-	2968	protein_coding	ornithine decarboxylase 1 [Source:HGNC Symbol;Acc:HGNC:8109]	-	2188	2358	2507	2194	1438	1279	1225	1380	58.7605	67.9128	74.4492	60.0863	38.6135	42.068	36.8375	43.6055
ENSG00000134575	361.994	374.424	354.604	378.987	530.342	560.909	610.366	592.049	367.502	573.416	-0.641331	1.07e-09	9.16e-08	ACP2	11	47239302	47248906	-	3484	protein_coding	acid phosphatase 2, lysosomal [Source:HGNC Symbol;Acc:HGNC:123]	-	403	384	353	408	572	502	601	555	9.21995	9.42161	8.9303	9.51885	13.0847	14.066	15.3962	14.9397
ENSG00000113721	86.2319	102.381	118.536	85.4578	202.123	202.24	243.74	182.415	98.1518	207.63	-1.0837	1.36e-09	1.16e-07	PDGFRB	5	150113837	150155872	-	7137	protein_coding	platelet derived growth factor receptor beta [Source:HGNC Symbol;Acc:HGNC:8804]	-	96	105	118	92	218	181	240	171	1.07215	1.25761	1.45726	1.04779	2.43436	2.47576	3.00133	2.24702
ENSG00000131069	580.269	669.868	664.003	695.738	1239.63	988.854	1009.49	1016.62	652.469	1063.65	-0.705924	1.42e-09	1.2e-07	ACSS2	20	34872146	34927962	+	5385	protein_coding	acyl-CoA synthetase short chain family member 2 [Source:HGNC Symbol;Acc:HGNC:15814]	-	646	687	661	749	1337	885	994	953	9.562	10.9054	10.819	11.3057	19.7875	16.0436	16.4747	16.5971
ENSG00000164463	459.903	375.399	365.654	352.978	232.72	205.592	225.459	209.084	388.483	218.214	0.831551	1.43e-09	1.21e-07	CREBRF	5	173056352	173139284	+	12333	protein_coding	CREB3 regulatory factor [Source:HGNC Symbol;Acc:HGNC:24050]	-	512	385	364	380	251	184	222	196	3.30905	2.66848	2.60137	2.50448	1.62199	1.45645	1.60658	1.49043
ENSG00000130513	943.161	1207.13	1061.8	871.298	473.785	494.985	505.76	679.523	1020.85	538.513	0.922956	1.52e-09	1.27e-07	GDF15	19	18374731	18389176	+	2087	protein_coding	growth differentiation factor 15 [Source:HGNC Symbol;Acc:HGNC:30142]	-	1050	1238	1057	938	511	443	498	637	40.1022	50.7073	44.6398	36.5328	19.5138	20.7218	21.2973	28.6248
ENSG00000160326	136.534	117.007	118.536	108.68	267.952	221.235	203.117	253.888	120.189	236.548	-0.977059	1.66e-09	1.37e-07	SLC2A6	9	133471095	133479137	-	3540	protein_coding	solute carrier family 2 member 6 [Source:HGNC Symbol;Acc:HGNC:11011]	-	152	120	118	117	289	198	200	238	3.42249	2.89768	2.93798	2.68649	6.50637	5.46018	5.04248	6.30521
ENSG00000196159	655.722	524.583	656.971	804.418	1369.43	1315.12	1271.51	1005.95	660.423	1240.5	-0.909396	1.65e-09	1.37e-07	FAT4	4	125316399	125492932	+	16439	protein_coding	FAT atypical cadherin 4 [Source:HGNC Symbol;Acc:HGNC:23109]	-	730	538	654	866	1477	1177	1252	943	3.53956	2.79756	3.50648	4.28198	7.1606	6.9895	6.79746	5.37975
ENSG00000169105	291.931	276.918	278.258	291.671	406.101	500.572	490.527	542.978	284.694	485.045	-0.767217	1.67e-09	1.38e-07	CHST14	15	40470998	40474571	+	3574	protein_coding	carbohydrate sulfotransferase 14 [Source:HGNC Symbol;Acc:HGNC:24464]	-	325	284	277	314	438	448	483	509	7.24821	6.7926	6.83116	7.14131	9.76706	12.2368	12.0618	13.3564
ENSG00000164930	1885.42	1891.62	1952.83	1909.8	3635.44	2721.86	2951.28	2800.23	1909.92	3027.2	-0.664828	1.77e-09	1.45e-07	FZD6	8	103298433	103332866	+	4065	protein_coding	frizzled class receptor 6 [Source:HGNC Symbol;Acc:HGNC:4044]	-	2099	1940	1944	2056	3921	2436	2906	2625	41.1579	40.7956	42.1507	41.1117	76.8742	58.5008	63.8047	60.5612
ENSG00000213949	965.617	845.379	857.88	868.511	1586.39	1257.02	1449.24	1300.37	884.347	1398.25	-0.661278	1.77e-09	1.45e-07	ITGA1	5	52787896	52959210	+	18566	protein_coding	integrin subunit alpha 1 [Source:HGNC Symbol;Acc:HGNC:6134]	-	1075	867	854	935	1711	1125	1427	1219	4.61521	3.99184	4.05423	4.09351	7.34473	5.91534	6.85999	6.15759
ENSG00000109084	1483.91	1779.49	1756.95	1773.25	2284.55	2992.26	3081.28	3236.53	1698.4	2898.66	-0.771104	1.87e-09	1.52e-07	TMEM97	17	28319095	28328685	+	3034	protein_coding	transmembrane protein 97 [Source:HGNC Symbol;Acc:HGNC:28106]	-	1652	1825	1749	1909	2464	2678	3034	3034	43.4007	51.4185	50.8093	51.1438	64.7246	86.1668	89.252	93.7833
ENSG00000221890	306.303	337.371	331.499	371.556	516.434	516.215	546.384	571.781	336.682	537.703	-0.675413	2.09e-09	1.69e-07	NPTXR	22	38818452	38843982	-	5784	protein_coding	neuronal pentraxin receptor [Source:HGNC Symbol;Acc:HGNC:7954]	-	341	346	330	400	557	462	538	536	4.69924	5.11352	5.02869	5.62127	7.67487	7.79756	8.30179	8.69085
ENSG00000070614	927.891	1027.72	952.307	1065.44	1391.68	1458.14	1425.88	1444.39	993.337	1430.02	-0.525538	2.26e-09	1.82e-07	NDST1	5	150485818	150558211	+	9529	protein_coding	N-deacetylase and N-sulfotransferase 1 [Source:HGNC Symbol;Acc:HGNC:7680]	-	1033	1054	948	1147	1501	1305	1404	1354	8.64082	9.45508	8.7686	9.78405	12.5539	13.3693	13.1504	13.3259
ENSG00000136153	434.752	464.129	462.09	533.182	695.378	739.685	776.921	744.595	473.538	739.145	-0.642103	2.39e-09	1.92e-07	LMO7	13	75620434	75859870	+	14367	protein_coding	LIM domain 7 [Source:HGNC Symbol;Acc:HGNC:6646]	-	484	476	460	574	750	662	765	698	2.68523	2.83213	2.82203	3.24749	4.16044	4.49818	4.7524	4.55633
ENSG00000058262	3243.58	3867.1	4290.4	4140.99	6070.19	5766.64	5931.01	6556.28	3885.52	6081.03	-0.646319	2.43e-09	1.93e-07	SEC61A1	3	128051641	128071683	+	4697	protein_coding	Sec61 translocon alpha 1 subunit [Source:HGNC Symbol;Acc:HGNC:18276]	-	3611	3966	4271	4458	6547	5161	5840	6146	61.2786	72.1779	80.1454	77.1475	111.088	107.265	110.971	122.715
ENSG00000197965	1405.76	1750.24	1775.03	1794.61	2509.85	2501.74	2653.72	2816.23	1681.41	2620.39	-0.640286	2.45e-09	1.94e-07	MPZL1	1	167721192	167791919	+	7069	protein_coding	myelin protein zero like 1 [Source:HGNC Symbol;Acc:HGNC:7226]	-	1565	1795	1767	1932	2707	2239	2613	2640	17.6465	21.7059	22.0317	22.2153	30.5193	30.9201	32.9913	35.0245
ENSG00000158050	822.796	995.538	909.112	894.52	614.715	350.847	407.249	448.037	905.491	455.212	0.99043	2.46e-09	1.94e-07	DUSP2	2	96143166	96145440	-	1932	protein_coding	dual specificity phosphatase 2 [Source:HGNC Symbol;Acc:HGNC:3068]	-	916	1021	905	963	663	314	401	420	37.7912	45.1742	41.2868	40.5156	27.3496	15.866	18.5249	20.3877
ENSG00000115756	1035.68	1105.72	1114.04	1046.86	480.275	610.072	628.646	745.662	1075.57	616.164	0.804581	2.72e-09	2.14e-07	HPCAL1	2	10302889	10427617	+	6237	protein_coding	hippocalcin like 1 [Source:HGNC Symbol;Acc:HGNC:5145]	-	1153	1134	1109	1127	518	546	619	699	14.7352	15.5421	15.672	14.6876	6.61909	8.54598	8.85794	10.5106
ENSG00000156466	91.6214	88.7306	140.636	124.471	235.501	221.235	238.662	238.953	111.365	233.588	-1.07048	2.81e-09	2.18e-07	GDF6	8	96142330	96160792	-	3701	protein_coding	growth differentiation factor 6 [Source:HGNC Symbol;Acc:HGNC:4221]	-	102	91	140	134	254	198	235	224	2.19676	2.10181	3.3341	2.94299	5.46964	5.22265	5.66717	5.67616
ENSG00000159403	513.798	601.613	583.64	657.653	849.289	1002.26	952.617	1082.76	589.176	971.731	-0.721495	2.79e-09	2.18e-07	C1R	12	7080199	7092607	-	5885	protein_coding	complement C1r [Source:HGNC Symbol;Acc:HGNC:1246]	-	572	617	581	708	916	897	938	1015	7.74732	8.96212	8.7016	9.77889	12.4049	14.8796	14.2257	16.175
ENSG00000188153	450.921	509.957	533.412	484.88	1909.97	935.221	1038.94	913.142	494.793	1199.32	-1.27807	3.18e-09	2.46e-07	COL4A5	X	108439844	108697545	+	11865	protein_coding	collagen type IV alpha 5 chain [Source:HGNC Symbol;Acc:HGNC:2207]	-	502	523	531	522	2060	837	1023	856	3.37239	3.76796	3.94454	3.57606	13.8371	6.88657	7.6953	6.76599
ENSG00000204520	164.38	213.539	222.004	248.013	434.843	387.72	408.264	355.229	211.984	396.514	-0.904894	3.29e-09	2.54e-07	MICA	6	31399784	31415315	+	2386	protein_coding	MHC class I polypeptide-related sequence A [Source:HGNC Symbol;Acc:HGNC:7090]	-	183	219	221	267	469	347	402	333	6.11339	7.84595	8.16378	9.09585	15.6656	14.1972	15.0374	13.0888
ENSG00000169908	1512.65	1512.32	1820.23	1670.14	1008.76	1027.96	1044.02	1170.23	1628.84	1062.74	0.616085	3.39e-09	2.6e-07	TM4SF1	3	149369022	149377865	-	3668	protein_coding	transmembrane 4 L six family member 1 [Source:HGNC Symbol;Acc:HGNC:11853]	-	1684	1551	1812	1798	1088	920	1028	1097	36.5944	36.1455	43.541	39.844	23.6398	24.4852	25.0139	28.0481
ENSG00000157514	661.111	748.848	716.239	682.733	1365.72	1088.3	1006.44	1128.63	702.233	1147.27	-0.708952	3.42e-09	2.61e-07	TSC22D3	X	107713221	107777342	-	4766	protein_coding	TSC22 domain family member 3 [Source:HGNC Symbol;Acc:HGNC:3051]	TSC22	736	768	713	735	1473	974	991	1058	12.3091	13.7746	13.1858	12.5353	24.6316	19.9503	18.5583	20.8189
ENSG00000182752	190.429	170.636	177.804	201.569	328.219	296.097	304.675	365.897	185.109	323.722	-0.805817	3.6e-09	2.73e-07	PAPPA	9	116153804	116402322	+	11573	protein_coding	pappalysin 1 [Source:HGNC Symbol;Acc:HGNC:8602]	-	212	175	177	217	354	265	300	343	1.46013	1.2926	1.34802	1.52411	2.43782	2.23535	2.31363	2.77955
ENSG00000183255	1820.75	1954.02	2063.33	2007.33	3602.99	2749.8	2847.7	3070.12	1961.36	3067.65	-0.64564	3.95e-09	2.99e-07	PTTG1IP	21	44849585	44873903	-	3537	protein_coding	PTTG1 interacting protein [Source:HGNC Symbol;Acc:HGNC:13524]	-	2027	2004	2054	2161	3886	2461	2804	2878	45.6794	48.4323	51.1841	49.6618	87.5613	67.9238	70.7556	76.31
ENSG00000078401	92.5196	104.332	95.4316	92.8889	148.347	226.822	223.428	233.619	96.2929	208.054	-1.10967	4.75e-09	3.57e-07	EDN1	6	12290363	12297194	+	2033	protein_coding	endothelin 1 [Source:HGNC Symbol;Acc:HGNC:3176]	-	103	107	95	100	160	203	220	219	4.03833	4.49903	4.11866	3.99821	6.2723	9.74774	9.65835	10.1026
ENSG00000244405	2109.99	2011.55	2098.49	1962.74	1499.24	1536.35	1363.93	1347.31	2045.69	1436.71	0.509816	4.91e-09	3.68e-07	ETV5	3	186046308	186110318	-	5802	protein_coding	ETS variant 5 [Source:HGNC Symbol;Acc:HGNC:3494]	ETS	2349	2063	2089	2113	1617	1375	1343	1263	32.2706	30.3944	31.7344	29.6022	22.2114	23.135	20.6593	20.4151
ENSG00000141682	739.259	736.172	716.239	634.431	495.109	419.006	387.953	449.104	706.525	437.793	0.689557	5.52e-09	4.12e-07	PMAIP1	18	59899948	59904306	+	2235	protein_coding	phorbol-12-myristate-13-acetate-induced protein 1 [Source:HGNC Symbol;Acc:HGNC:9108]	-	823	755	713	683	534	375	382	421	29.3511	28.8763	28.1178	24.8397	19.0418	16.3794	15.2547	17.6657
ENSG00000109501	273.966	346.147	369.672	338.116	500.672	567.613	580.914	622.985	331.975	568.046	-0.775324	5.85e-09	4.34e-07	WFS1	4	6269849	6303265	+	4513	protein_coding	wolframin ER transmembrane glycoprotein [Source:HGNC Symbol;Acc:HGNC:12762]	-	305	355	368	364	540	508	572	584	5.38687	6.72411	7.18707	6.556	9.53614	10.9886	11.3122	12.1359
ENSG00000183378	13.4737	14.6259	18.0818	10.2178	59.339	40.2246	55.8571	58.6715	14.0998	53.523	-1.93171	5.93e-09	4.38e-07	OVCH2	11	7689438	7706421	-	2088	protein_coding	ovochymase 2 (gene/pseudogene) [Source:HGNC Symbol;Acc:HGNC:29970]	-	15	15	18	11	64	36	55	55	0.572615	0.614091	0.759821	0.428218	2.44283	1.68313	2.35099	2.47035
ENSG00000063660	1415.64	1625.43	1585.17	1570.75	3375.83	2443.64	2186.55	2818.37	1549.25	2706.1	-0.804947	6.01e-09	4.4e-07	GPC1	2	240435671	240468078	+	6516	protein_coding	glypican 1 [Source:HGNC Symbol;Acc:HGNC:4449]	-	1576	1667	1578	1691	3641	2187	2153	2642	19.2787	21.8689	21.345	21.0943	44.5332	32.7652	29.4904	38.0257
ENSG00000033100	468.886	448.528	410.858	472.804	975.384	727.394	682.472	745.662	450.269	782.728	-0.798195	6e-09	4.4e-07	CHPF2	7	151232489	151238827	+	4205	protein_coding	chondroitin polymerizing factor 2 [Source:HGNC Symbol;Acc:HGNC:29270]	-	522	460	409	509	1052	651	672	699	9.89478	9.35113	8.57288	9.83908	19.9386	15.1133	14.2633	15.5897
ENSG00000172638	456.31	486.556	488.208	492.311	738.955	728.511	677.394	854.471	480.846	749.833	-0.640964	6.1e-09	4.43e-07	EFEMP2	11	65866441	65873592	-	5397	protein_coding	EGF containing fibulin extracellular matrix protein 2 [Source:HGNC Symbol;Acc:HGNC:3219]	-	508	499	486	530	797	652	667	801	7.50262	7.90351	7.93694	7.98226	11.7693	11.7934	11.0304	13.9189
ENSG00000181163	10223	10840.7	10981.7	10822.5	8358.45	6752.14	6392.08	6603.21	10717	7026.47	0.608896	6.08e-09	4.43e-07	NPM1	5	171387116	171411137	+	3828	protein_coding	nucleophosmin 1 [Source:HGNC Symbol;Acc:HGNC:7910]	-	11381	11118	10932	11651	9015	6043	6294	6190	236.979	248.271	251.708	247.397	187.689	154.108	146.748	151.651
ENSG00000282057	66.4704	68.2543	49.2226	57.5911	165.036	185.48	119.839	121.61	60.3846	147.991	-1.29166	6.58e-09	4.76e-07	AC092807.3	1	85482281	85578250	-	3607	lincRNA	novel transcript	-	74	70	49	62	178	166	118	114	1.63526	1.65891	1.19735	1.39717	3.93295	4.4927	2.9198	2.96404
ENSG00000089289	778.782	901.932	1080.89	948.396	579.482	550.853	598.179	522.71	927.499	562.806	0.719921	7.19e-09	5.18e-07	IGBP1	X	70133449	70166324	+	1862	protein_coding	immunoglobulin binding protein 1 [Source:HGNC Symbol;Acc:HGNC:5461]	-	867	925	1076	1021	625	493	589	490	37.1143	42.4653	50.9333	44.5706	26.7513	25.8471	28.2328	24.6798
ENSG00000122378	223.664	210.613	245.109	232.222	379.213	351.965	372.719	360.563	227.902	366.115	-0.684795	7.64e-09	5.48e-07	PRXL2A	10	80407829	80437115	+	6520	protein_coding	peroxiredoxin like 2A [Source:HGNC Symbol;Acc:HGNC:28651]	-	249	216	244	250	409	315	367	338	3.04406	2.8319	3.29846	3.1167	4.99942	4.71637	5.02385	4.86177
ENSG00000106105	4968.21	5353.09	5609.37	4876.67	3334.11	3726.36	3698.75	3822.18	5201.83	3645.35	0.513043	7.78e-09	5.55e-07	GARS	7	30594681	30634033	+	4152	protein_coding	glycyl-tRNA synthetase [Source:HGNC Symbol;Acc:HGNC:4162]	-	5531	5490	5584	5250	3596	3335	3642	3583	106.181	113.028	118.538	102.779	69.025	78.4122	78.2889	80.931
ENSG00000069122	94.3161	112.132	104.472	138.404	267.952	191.067	217.335	295.491	112.331	242.961	-1.11379	1.08e-08	7.66e-07	ADGRF5	6	46852512	46954943	-	6650	protein_coding	adhesion G protein-coupled receptor F5 [Source:HGNC Symbol;Acc:HGNC:19030]	-	105	115	104	149	289	171	214	277	1.25855	1.47825	1.37842	1.82124	3.46354	2.51027	2.87217	3.90646
ENSG00000145284	537.153	629.89	653.958	685.52	970.748	957.568	918.087	1074.22	626.63	980.156	-0.645659	1.09e-08	7.66e-07	SCD5	4	82629539	82798857	-	4292	protein_coding	stearoyl-CoA desaturase 5 [Source:HGNC Symbol;Acc:HGNC:21088]	-	598	646	651	738	1047	857	904	1007	11.1056	12.866	13.3687	13.9765	19.4416	19.4924	18.7986	22.0037
ENSG00000130158	855.133	948.735	954.316	994.84	601.734	588.843	533.181	683.79	938.256	601.887	0.640571	1.08e-08	7.66e-07	DOCK6	19	11199295	11262481	-	12435	protein_coding	dedicator of cytokinesis 6 [Source:HGNC Symbol;Acc:HGNC:19189]	-	952	973	950	1071	649	527	525	641	6.10229	6.68866	6.7336	7.00078	4.15952	4.13723	3.76818	4.83435
ENSG00000169047	388.043	394.9	358.622	383.631	534.051	743.037	620.521	630.452	381.299	632.015	-0.72765	1.12e-08	7.84e-07	IRS1	2	226731317	226799759	-	9953	protein_coding	insulin receptor substrate 1 [Source:HGNC Symbol;Acc:HGNC:6125]	-	432	405	357	413	576	665	611	591	3.45965	3.47835	3.16143	3.37286	4.61225	6.52248	5.47905	5.56877
ENSG00000123643	208.394	195.987	202.918	221.076	416.3	293.863	366.626	405.367	207.094	370.539	-0.840331	1.15e-08	8.03e-07	SLC36A1	5	151437046	151492381	+	6980	protein_coding	solute carrier family 36 member 1 [Source:HGNC Symbol;Acc:HGNC:18761]	-	232	201	202	238	449	263	361	380	2.64932	2.46157	2.55073	2.77156	5.12667	3.67829	4.61604	5.10568
ENSG00000173530	412.296	447.553	513.322	510.889	1013.4	730.746	751.532	792.599	471.015	822.069	-0.804605	1.17e-08	8.11e-07	TNFRSF10D	8	23135588	23164030	-	3538	protein_coding	TNF receptor superfamily member 10d [Source:HGNC Symbol;Acc:HGNC:11907]	-	459	459	511	550	1093	654	740	743	10.3409	11.0899	12.7301	12.6359	24.6211	18.0453	18.6677	19.695
ENSG00000183853	2498.93	2961.26	2900.12	3260.4	4163.93	4272.74	4318.26	4511.31	2905.18	4316.56	-0.571282	1.18e-08	8.17e-07	KIRREL1	1	157993273	158100262	+	7872	protein_coding	kirre like nephrin family adhesion molecule 1 [Source:HGNC Symbol;Acc:HGNC:15734]	-	2782	3037	2887	3510	4491	3824	4252	4229	28.1692	32.9786	32.3244	36.243	45.4676	47.4218	48.2088	50.3823
ENSG00000142910	385.349	430.977	417.89	401.28	614.715	589.96	590.054	637.919	408.874	608.162	-0.573412	1.32e-08	9.08e-07	TINAGL1	1	31576485	31587686	+	5281	protein_coding	tubulointerstitial nephritis antigen like 1 [Source:HGNC Symbol;Acc:HGNC:19168]	-	429	442	416	432	663	528	581	598	6.47505	7.15448	6.94299	6.64921	10.0056	9.76029	9.81924	10.6197
ENSG00000113163	1272.82	1176.9	1324.99	1264.22	940.152	682.7	776.921	690.19	1259.73	772.491	0.704388	1.43e-08	9.85e-07	COL4A3BP	5	75356345	75512138	-	18138	protein_coding	collagen type IV alpha 3 binding protein [Source:HGNC Symbol;Acc:HGNC:2205]	-	1417	1207	1319	1361	1014	611	765	647	6.22705	5.6884	6.40951	6.09918	4.45546	3.28849	3.76435	3.34534
ENSG00000169504	9029.2	9152.91	9731.01	9472.81	6076.68	6939.85	6748.55	7176.06	9346.48	6735.29	0.472786	1.47e-08	1.01e-06	CLIC4	1	24745357	24844324	+	4495	protein_coding	chloride intracellular channel 4 [Source:HGNC Symbol;Acc:HGNC:13518]	-	10052	9387	9687	10198	6554	6211	6645	6727	178.248	178.513	189.945	184.411	116.204	134.889	131.942	140.352
ENSG00000164741	776.985	872.68	818.703	781.196	468.221	569.848	534.197	561.113	812.391	533.345	0.608093	1.6e-08	1.09e-06	DLC1	8	13083361	13604610	-	12794	protein_coding	DLC1 Rho GTPase activating protein [Source:HGNC Symbol;Acc:HGNC:2897]	-	865	895	815	841	505	510	526	526	5.38904	5.97983	5.61462	5.34309	3.14579	3.89143	3.66942	3.85572
ENSG00000100316	19763.3	25285.3	24325	24072.2	12645.7	15720	14535	16314.9	23361.4	14803.9	0.658182	1.65e-08	1.12e-06	RPL3	22	39312882	39320389	-	4787	protein_coding	ribosomal protein L3 [Source:HGNC Symbol;Acc:HGNC:10332]	-	22002	25932	24215	25915	13639	14069	14312	15294	366.354	463.068	445.852	440.038	227.072	286.91	266.842	299.629
ENSG00000117114	1538.7	1528.9	1751.92	1746.31	2485.75	2194.47	2615.13	2367.13	1641.46	2415.62	-0.55771	1.76e-08	1.19e-06	ADGRL2	1	81306160	81992436	+	7754	protein_coding	adhesion G protein-coupled receptor L2 [Source:HGNC Symbol;Acc:HGNC:18582]	-	1713	1568	1744	1880	2681	1964	2575	2219	17.6089	17.2859	19.8239	19.7076	27.5559	24.7264	29.6394	26.8384
ENSG00000152463	124.857	175.511	129.586	158.84	34.3053	74.8624	61.9506	54.4045	147.198	56.3807	1.39093	1.79e-08	1.21e-06	OLAH	10	15032227	15073852	+	2364	protein_coding	oleoyl-ACP hydrolase [Source:HGNC Symbol;Acc:HGNC:25625]	-	139	180	129	171	37	67	61	51	4.68672	6.50874	4.80963	5.87965	1.24738	2.76677	2.30303	2.02324
ENSG00000118515	928.789	830.753	799.616	880.587	1217.38	1213.44	1206.51	1237.44	859.936	1218.69	-0.502512	1.84e-08	1.23e-06	SGK1	6	134169246	134318112	-	9992	protein_coding	serum/glucocorticoid regulated kinase 1 [Source:HGNC Symbol;Acc:HGNC:10810]	-	1034	852	796	948	1313	1086	1188	1160	8.2484	7.28885	7.0215	7.71185	10.4726	10.6102	10.6116	10.8876
ENSG00000077942	2714.51	3132.87	3607.31	3373.72	4467.11	5116.34	5308.45	6051.7	3207.11	5235.9	-0.707178	1.9e-08	1.27e-06	FBLN1	22	45502238	45601135	+	7285	protein_coding	fibulin 1 [Source:HGNC Symbol;Acc:HGNC:3600]	-	3022	3213	3591	3632	4818	4579	5227	5673	33.0649	37.701	43.4465	40.5246	52.7086	61.3601	64.0384	73.0313
ENSG00000144381	4176.86	4790.48	4750.48	4547.84	3452.79	3184.44	2942.14	2757.56	4566.42	3084.23	0.565934	1.94e-08	1.29e-06	HSPD1	2	197486581	197516737	-	4245	protein_coding	heat shock protein family D (Hsp60) member 1 [Source:HGNC Symbol;Acc:HGNC:5261]	-	4650	4913	4729	4896	3724	2850	2897	2585	87.3126	98.933	98.1886	93.7489	69.916	65.5409	60.91	57.1095
ENSG00000198959	1582.71	1868.22	1906.62	1882.86	2375.41	3493.95	3100.58	3749.64	1810.1	3179.9	-0.812764	1.98e-08	1.31e-06	TGM2	20	38127387	38166578	-	8036	protein_coding	transglutaminase 2 [Source:HGNC Symbol;Acc:HGNC:11778]	-	1762	1916	1898	2027	2562	3127	3053	3515	17.477	20.3811	20.8174	20.503	25.4088	37.9868	33.9082	41.0214
ENSG00000167123	547.932	511.907	544.462	543.4	740.81	820.134	746.454	832.069	536.925	784.867	-0.546948	2.02e-08	1.33e-06	CERCAM	9	128411751	128437351	+	6059	protein_coding	cerebral endothelial cell adhesion molecule [Source:HGNC Symbol;Acc:HGNC:23723]	-	610	525	542	585	799	734	735	780	8.02473	7.4068	7.88438	7.84797	10.5097	11.8261	10.8269	12.0731
ENSG00000117335	2120.77	1978.4	2181.87	2194.96	4995.6	3205.67	3532.2	3237.6	2119	3742.77	-0.820955	2.15e-08	1.41e-06	CD46	1	207752057	207795513	+	8708	protein_coding	CD46 molecule [Source:HGNC Symbol;Acc:HGNC:6953]	-	2361	2029	2172	2363	5388	2869	3478	3035	21.6112	19.9175	21.9842	22.0571	49.3121	32.1631	35.6475	32.6863
ENSG00000250320	44.9124	41.9277	61.2771	37.1556	193.779	130.73	116.792	92.8077	46.3182	133.527	-1.53194	2.2e-08	1.44e-06	AC113383.1	5	84384427	84490765	+	1370	antisense	uncharacterized LOC105379057 [Source:NCBI gene;Acc:105379057]	-	50	43	61	40	209	117	115	87	2.90905	2.683	3.92445	2.37324	12.1582	8.33701	7.49195	5.95558
ENSG00000113273	497.63	511.907	568.571	618.64	810.348	843.598	810.435	903.541	549.187	841.981	-0.61635	2.37e-08	1.55e-06	ARSB	5	78777209	78986087	-	9053	protein_coding	arylsulfatase B [Source:HGNC Symbol;Acc:HGNC:714]	-	554	525	566	666	874	755	798	847	4.87774	4.95723	5.51053	5.97977	7.6942	8.14141	7.86734	8.77438
ENSG00000164574	1325.82	1319.26	1525.9	1551.24	2027.72	2008.99	2140.85	2047.1	1430.55	2056.17	-0.52352	2.39e-08	1.55e-06	GALNT10	5	154190730	154420984	+	10496	protein_coding	polypeptide N-acetylgalactosaminyltransferase 10 [Source:HGNC Symbol;Acc:HGNC:19873]	-	1476	1353	1519	1670	2187	1798	2108	1919	11.2089	11.0191	12.7557	12.9329	16.6062	16.7229	17.9252	17.1465
ENSG00000122707	171.566	173.561	164.745	178.347	334.709	275.985	294.519	264.555	172.055	292.442	-0.766677	2.61e-08	1.69e-06	RECK	9	36036433	36124451	+	6045	protein_coding	reversion inducing cysteine rich protein with kazal motifs [Source:HGNC Symbol;Acc:HGNC:11345]	-	191	178	164	192	361	247	290	248	2.51848	2.51707	2.39121	2.58171	4.75943	3.98883	4.28173	3.84752
ENSG00000143195	350.317	353.947	353.599	374.342	785.314	584.373	576.851	531.244	358.051	619.446	-0.791896	2.88e-08	1.86e-06	ILDR2	1	166895711	166975482	-	13884	protein_coding	immunoglobulin like domain containing receptor 2 [Source:HGNC Symbol;Acc:HGNC:18131]	-	390	363	352	403	847	523	568	498	2.23899	2.23493	2.23459	2.35935	4.86198	3.67733	3.65133	3.36388
ENSG00000115414	13879.7	13088.3	14508.6	17273.6	19953.7	22842	25020.9	24166.3	14687.6	22995.7	-0.646745	2.99e-08	1.91e-06	FN1	2	215360440	215436172	-	17315	protein_coding	fibronectin 1 [Source:HGNC Symbol;Acc:HGNC:3778]	-	15452	13423	14443	18596	21521	20443	24637	22654	71.1318	66.2673	73.5198	87.2971	99.0568	115.257	126.994	122.701
ENSG00000274267	5009.53	6911.24	5823.34	6167.82	3541.79	4004.58	3415.41	4109.14	5977.98	3767.73	0.666031	2.99e-08	1.91e-06	HIST1H3B	6	26031650	26032060	-	411	protein_coding	histone cluster 1 H3 family member b [Source:HGNC Symbol;Acc:HGNC:4776]	-	5577	7088	5797	6640	3820	3584	3363	3852	1081.58	1474.19	1243.17	1313.19	740.74	851.278	730.303	878.962
ENSG00000185432	375.468	370.524	346.567	399.422	1149.69	570.965	693.643	729.66	372.995	785.99	-1.07613	3.01e-08	1.92e-06	METTL7A	12	50923472	50932517	+	4083	protein_coding	methyltransferase like 7A [Source:HGNC Symbol;Acc:HGNC:24550]	-	418	380	345	430	1240	511	683	684	8.16016	7.95566	7.44748	8.56035	24.204	12.2176	14.93	15.7109
ENSG00000122786	1989.62	2070.06	2054.29	2082.57	3475.04	2973.26	2927.93	2676.49	2049.13	3013.18	-0.556557	3.05e-08	1.93e-06	CALD1	7	134744252	134970728	+	9843	protein_coding	caldesmon 1 [Source:HGNC Symbol;Acc:HGNC:1441]	-	2215	2123	2045	2242	3748	2661	2883	2509	17.9369	18.4372	18.312	18.5144	30.347	26.3914	26.1418	23.9056
ENSG00000197136	1654.57	1622.5	1562.06	1613.48	2381.9	2154.25	2100.23	2187.91	1613.16	2206.07	-0.45175	3.11e-08	1.97e-06	PCNX3	11	65615773	65637439	+	7972	protein_coding	pecanex 3 [Source:HGNC Symbol;Acc:HGNC:18760]	-	1842	1664	1555	1737	2569	1928	2068	2051	18.4172	17.8426	17.1922	17.7107	25.6827	23.6094	23.1527	24.1281
ENSG00000139880	600.03	570.411	494.235	526.68	794.586	831.307	790.124	834.202	547.839	812.555	-0.567924	3.17e-08	1.99e-06	CDH24	14	23047062	23057538	-	3748	protein_coding	cadherin 24 [Source:HGNC Symbol;Acc:HGNC:14265]	-	668	585	492	567	857	744	778	782	14.2062	13.3422	11.57	12.2966	18.2232	19.3784	18.5267	19.5674
ENSG00000050405	977.295	932.159	960.343	987.409	1243.34	1469.31	1577.2	1404.92	964.301	1423.69	-0.561637	3.18e-08	1.99e-06	LIMA1	12	50175788	50283546	-	6317	protein_coding	LIM domain and actin binding 1 [Source:HGNC Symbol;Acc:HGNC:24636]	-	1088	956	956	1063	1341	1315	1553	1317	13.7284	12.9366	13.3388	13.6781	16.9185	20.3217	21.9421	19.5524
ENSG00000101255	1790.21	1897.47	1900.6	1541.03	1243.34	801.139	754.578	1033.69	1782.33	958.185	0.894744	3.23e-08	2.02e-06	TRIB3	20	362835	397559	+	3434	protein_coding	tribbles pseudokinase 3 [Source:HGNC Symbol;Acc:HGNC:16228]	-	1993	1946	1892	1659	1341	717	743	969	46.2603	48.4412	48.5613	39.2689	31.1224	20.3828	19.3111	26.4636
ENSG00000149428	3675.63	4181.07	4031.23	4320.26	5299.71	5780.04	5823.35	6392	4052.05	5823.78	-0.523256	3.55e-08	2.21e-06	HYOU1	11	119044189	119057202	-	7694	protein_coding	hypoxia up-regulated 1 [Source:HGNC Symbol;Acc:HGNC:16931]	-	4092	4288	4013	4651	5716	5173	5734	5992	42.3921	47.6403	45.9713	49.1357	59.2085	65.635	66.5156	73.0374
ENSG00000172379	105.993	107.257	112.509	83.6	165.036	214.531	207.179	203.75	102.34	197.624	-0.948648	3.74e-08	2.31e-06	ARNT2	15	80404350	80597937	+	7741	protein_coding	aryl hydrocarbon receptor nuclear translocator 2 [Source:HGNC Symbol;Acc:HGNC:16876]	bHLH	118	110	112	90	178	192	204	191	1.21503	1.2147	1.27524	0.945035	1.8326	2.4213	2.35207	2.31399
ENSG00000138166	1392.29	1497.7	1599.23	1458.36	993.928	929.634	938.399	1140.36	1486.89	1000.58	0.571291	3.75e-08	2.31e-06	DUSP5	10	110497838	110511544	+	2615	protein_coding	dual specificity phosphatase 5 [Source:HGNC Symbol;Acc:HGNC:3071]	-	1550	1536	1592	1570	1072	832	924	1069	47.2456	50.2102	53.6588	48.8012	32.6714	31.0597	31.5368	38.3382
ENSG00000237441	749.139	991.638	842.812	916.813	579.482	544.149	487.48	578.181	875.101	547.323	0.676698	3.87e-08	2.38e-06	RGL2	6	33291654	33299324	-	4541	protein_coding	ral guanine nucleotide dissociation stimulator like 2 [Source:HGNC Symbol;Acc:HGNC:9769]	-	834	1017	839	987	625	487	480	542	14.6392	19.1444	16.2847	17.6672	10.9691	10.4694	9.43425	11.1937
ENSG00000035403	3488.8	3693.53	4078.45	4081.54	6607.02	5229.19	5547.12	5568.46	3835.58	5737.95	-0.581282	3.9e-08	2.39e-06	VCL	10	73995193	74121363	+	9992	protein_coding	vinculin [Source:HGNC Symbol;Acc:HGNC:12665]	-	3884	3788	4060	4394	7126	4680	5462	5220	30.9834	32.4063	35.8132	35.7446	56.8379	45.7234	48.7885	48.9941
ENSG00000111110	161.685	158.935	182.827	172.773	331.927	275.985	270.145	274.156	169.055	288.053	-0.770776	3.97e-08	2.42e-06	PPM1H	12	62643982	62935037	-	7063	protein_coding	protein phosphatase, Mg2+/Mn2+ dependent 1H [Source:HGNC Symbol;Acc:HGNC:18583]	-	180	163	182	186	358	247	266	257	2.03135	1.97274	2.27118	2.14055	4.0396	3.41392	3.36132	3.41248
ENSG00000227220	139.229	156.01	146.663	130.044	349.544	279.337	204.132	341.362	142.987	293.594	-1.03893	4.42e-08	2.69e-06	AL133346.1	6	131950946	132077393	+	495	antisense	novel transcript	-	155	160	146	140	377	250	201	320	24.9591	27.6304	25.9966	22.9893	60.6988	49.3038	36.2417	60.6276
ENSG00000166033	369.18	450.479	542.453	508.102	933.661	746.389	723.095	877.939	467.554	820.271	-0.811947	4.84e-08	2.93e-06	HTRA1	10	122458551	122514908	+	2279	protein_coding	HtrA serine peptidase 1 [Source:HGNC Symbol;Acc:HGNC:9476]	-	411	462	540	547	1007	668	712	823	14.3747	17.3288	20.8842	19.5095	35.2151	28.6139	27.8839	33.8673
ENSG00000172817	150.008	168.686	154.7	158.84	315.238	248.051	262.02	259.221	158.058	271.133	-0.780701	5.18e-08	3.13e-06	CYP7B1	8	64587763	64798761	-	2282	protein_coding	cytochrome P450 family 7 subfamily B member 1 [Source:HGNC Symbol;Acc:HGNC:2652]	-	167	173	154	171	340	222	258	243	5.83314	6.48041	5.94805	6.09092	11.8743	9.49691	10.0907	9.98657
ENSG00000163898	294.626	267.167	304.377	289.813	433.916	453.644	417.405	453.371	288.996	439.584	-0.60465	5.33e-08	3.2e-06	LIPH	3	185506262	185552613	-	4122	protein_coding	lipase H [Source:HGNC Symbol;Acc:HGNC:18483]	-	328	274	303	312	468	406	411	425	6.3426	5.68218	6.47894	6.15247	9.04862	9.61531	8.89921	9.66956
ENSG00000183087	328.759	405.626	364.649	406.853	1358.31	700.578	663.176	705.125	376.472	856.796	-1.18725	5.57e-08	3.34e-06	GAS6	13	113820549	113864067	-	6006	protein_coding	growth arrest specific 6 [Source:HGNC Symbol;Acc:HGNC:4168]	-	366	416	363	438	1465	627	653	661	4.85733	5.9208	5.3271	5.92777	19.44	10.1912	9.70389	10.3215
ENSG00000065308	2708.22	2995.39	2826.78	2977.09	3618.75	4060.45	4135.45	3985.4	2876.87	3950.01	-0.457256	5.82e-08	3.47e-06	TRAM2	6	52497402	52576915	-	6908	protein_coding	translocation associated membrane protein 2 [Source:HGNC Symbol;Acc:HGNC:16855]	-	3015	3072	2814	3205	3903	3634	4072	3736	34.7886	38.0138	35.9039	37.7119	45.0288	51.3544	52.6106	50.7201
ENSG00000111142	2078.55	1866.27	2051.28	1833.63	1443.61	1369.87	1460.41	1335.58	1957.43	1402.37	0.480862	5.93e-08	3.53e-06	METAP2	12	95473520	95515839	+	4491	protein_coding	methionyl aminopeptidase 2 [Source:HGNC Symbol;Acc:HGNC:16672]	-	2314	1914	2042	1974	1557	1226	1438	1252	41.0698	36.431	40.0758	35.7278	27.6306	26.6497	28.5781	26.1449
ENSG00000182580	113.179	132.608	118.536	163.484	277.224	239.113	216.319	267.755	131.952	250.103	-0.922812	6.09e-08	3.61e-06	EPHB3	3	184561784	184582409	+	4532	protein_coding	EPH receptor B3 [Source:HGNC Symbol;Acc:HGNC:3394]	-	126	136	118	176	299	214	213	251	2.21606	2.5652	2.29489	3.15664	5.25806	4.60966	4.19476	5.19409
ENSG00000026103	291.931	278.868	304.377	286.098	487.692	444.705	441.779	408.567	290.318	445.686	-0.61941	6.64e-08	3.92e-06	FAS	10	88990582	89015785	+	4253	protein_coding	Fas cell surface death receptor [Source:HGNC Symbol;Acc:HGNC:11920]	-	325	286	303	308	526	398	435	383	6.09102	5.74834	6.27938	5.88651	9.85677	9.13551	9.12876	8.44557
ENSG00000205213	379.959	341.272	402.822	453.298	692.597	578.787	814.498	624.052	394.338	677.483	-0.781162	6.72e-08	3.96e-06	LGR4	11	27365961	27472775	-	6340	protein_coding	leucine rich repeat containing G protein-coupled receptor 4 [Source:HGNC Symbol;Acc:HGNC:13299]	-	423	350	401	488	747	518	802	585	5.31806	4.71901	5.57474	6.25652	9.39022	7.97601	11.2902	8.65351
ENSG00000101160	533.56	672.793	668.021	624.213	868.759	1060.36	938.399	1057.15	624.647	981.169	-0.651404	7.08e-08	4.15e-06	CTSZ	20	58995185	59007247	-	2038	protein_coding	cathepsin Z [Source:HGNC Symbol;Acc:HGNC:2547]	-	594	690	665	672	937	949	924	991	23.2319	28.9412	28.7599	26.802	36.642	45.4577	40.4656	45.6032
ENSG00000171425	764.41	967.261	896.053	908.453	537.759	626.833	540.29	597.383	884.044	575.566	0.619627	7.29e-08	4.26e-06	ZNF581	19	55635459	55645622	+	1736	protein_coding	zinc finger protein 581 [Source:HGNC Symbol;Acc:HGNC:25017]	zf-C2H2	851	992	892	978	580	561	532	560	39.0734	48.8466	45.2881	45.7922	26.627	31.547	27.3514	30.2527
ENSG00000163597	2439.64	2719.45	2547.52	2696.56	1738.45	1982.18	1778.29	1958.56	2600.79	1864.37	0.480595	7.4e-08	4.31e-06	SNHG16	17	76557766	76565348	+	5362	processed_transcript	small nucleolar RNA host gene 16 [Source:HGNC Symbol;Acc:HGNC:44352]	-	2716	2789	2536	2903	1875	1774	1751	1836	40.3743	44.4625	41.6862	44.0071	27.8688	32.2977	29.1459	32.1123
ENSG00000164597	969.21	988.713	1004.54	1045	751.009	700.578	726.142	727.527	1001.87	726.314	0.463553	7.57e-08	4.39e-06	COG5	7	107201555	107564514	-	8467	protein_coding	component of oligomeric golgi complex 5 [Source:HGNC Symbol;Acc:HGNC:14857]	-	1079	1014	1000	1125	810	627	715	682	10.1577	10.2372	10.4097	10.8	7.6243	7.22908	7.53693	7.55406
ENSG00000049656	4572.98	4841.18	4870.03	4638.87	9101.11	6538.72	6675.43	7130.19	4730.77	7361.36	-0.638047	7.64e-08	4.42e-06	CLPTM1L	5	1317744	1345099	-	6557	protein_coding	CLPTM1 like [Source:HGNC Symbol;Acc:HGNC:24308]	-	5091	4965	4848	4994	9816	5852	6573	6684	61.887	64.7271	65.1669	61.9079	119.309	87.1253	89.4698	95.5998
ENSG00000140391	5778.43	5486.67	5804.25	5670.87	9170.65	7314.16	7858.58	7803.31	5685.06	8036.68	-0.499546	8.02e-08	4.62e-06	TSPAN3	15	77041404	77083984	-	8506	protein_coding	tetraspanin 3 [Source:HGNC Symbol;Acc:HGNC:17752]	-	6433	5627	5778	6105	9891	6546	7738	7315	60.2823	56.5488	59.8717	58.3395	92.6743	75.127	81.1935	80.6519
ENSG00000173950	283.847	342.247	335.517	340.902	442.261	547.501	570.758	597.383	325.628	539.476	-0.727957	8.2e-08	4.71e-06	XXYLT1	3	195068279	195271167	-	5409	protein_coding	xyloside xylosyltransferase 1 [Source:HGNC Symbol;Acc:HGNC:26639]	-	316	351	334	367	477	490	562	560	4.65663	5.54705	5.44251	5.51508	7.02823	8.8435	9.27336	9.70949
ENSG00000109472	1393.18	1516.22	1501.79	1547.53	4079.55	2329.67	2459.74	2432.2	1489.68	2825.29	-0.923713	8.58e-08	4.91e-06	CPE	4	165361194	165498320	+	2958	protein_coding	carboxypeptidase E [Source:HGNC Symbol;Acc:HGNC:2303]	-	1551	1555	1495	1666	4400	2085	2422	2280	41.7941	44.937	44.5464	45.7804	118.549	68.8102	73.0792	72.2873
ENSG00000103855	1280.9	1460.64	1496.77	1690.58	1960.97	2493.92	2575.52	2965.58	1482.22	2499	-0.753424	8.89e-08	5.07e-06	CD276	15	73683966	73714518	+	5542	protein_coding	CD276 molecule [Source:HGNC Symbol;Acc:HGNC:19137]	-	1426	1498	1490	1820	2115	2232	2536	2780	20.5095	23.1056	23.6968	26.6936	30.415	39.3163	40.8414	47.044
ENSG00000174684	456.31	496.306	527.385	500.671	1060.68	715.103	751.532	825.668	495.168	838.247	-0.760613	9.08e-08	5.16e-06	B4GAT1	11	66345372	66347692	-	2072	protein_coding	beta-1,4-glucuronyltransferase 1 [Source:HGNC Symbol;Acc:HGNC:15685]	-	508	509	525	539	1144	640	740	774	19.5423	20.9991	22.3326	21.1447	44.0028	30.1533	31.8757	35.033
ENSG00000165915	441.938	428.052	413.872	437.507	585.045	689.404	614.428	730.727	430.342	654.901	-0.604575	9.39e-08	5.31e-06	SLC39A13	11	47407132	47416501	+	4584	protein_coding	solute carrier family 39 member 13 [Source:HGNC Symbol;Acc:HGNC:20859]	-	492	439	412	471	631	617	605	685	8.55504	8.18638	7.92177	8.35178	10.9706	13.1397	11.7795	14.0143
ENSG00000133048	87.1301	48.7531	66.2998	61.3067	110.333	167.602	173.665	190.949	65.8724	160.637	-1.28224	9.62e-08	5.42e-06	CHI3L1	1	203178931	203186749	-	3408	protein_coding	chitinase 3 like 1 [Source:HGNC Symbol;Acc:HGNC:1932]	-	97	50	66	66	119	150	171	179	2.26868	1.25413	1.70692	1.57415	2.78286	4.29672	4.47831	4.92583
ENSG00000163283	7.18599	6.82543	14.0636	0.928889	26.888	46.9286	62.9662	52.271	7.25098	47.2634	-2.71397	9.68e-08	5.44e-06	ALPP	2	232378534	232382889	+	3059	protein_coding	alkaline phosphatase, placental [Source:HGNC Symbol;Acc:HGNC:439]	-	8	7	14	1	29	42	62	49	0.208455	0.19561	0.403383	0.0265719	0.755549	1.34034	1.80896	1.50225
ENSG00000151617	82.6389	135.534	126.572	97.5333	294.84	204.475	214.288	221.885	110.57	233.872	-1.08462	9.98e-08	5.59e-06	EDNRA	4	147480917	147544954	+	4238	protein_coding	endothelin receptor type A [Source:HGNC Symbol;Acc:HGNC:3179]	-	92	139	126	105	318	183	211	208	1.73033	2.80366	2.62047	2.01387	5.98013	4.21537	4.44364	4.60286
ENSG00000107798	881.182	944.835	1070.84	1017.13	1826.53	1358.7	1500.02	1455.05	978.498	1535.07	-0.650402	1e-07	5.59e-06	LIPA	10	89213569	89414557	-	4910	protein_coding	lipase A, lysosomal acid type [Source:HGNC Symbol;Acc:HGNC:6617]	-	981	969	1066	1095	1970	1216	1477	1364	15.9254	16.87	19.1357	18.1274	31.9764	24.1767	26.8483	26.053
ENSG00000167658	36288.4	46624.5	43888.5	44825.4	25414.7	29628.7	25948.2	31562.1	42906.7	28138.4	0.608675	1.08e-07	6e-06	EEF2	19	3976056	3985469	-	4027	protein_coding	eukaryotic translation elongation factor 2 [Source:HGNC Symbol;Acc:HGNC:3214]	-	40399	47817	43690	48257	27411	26517	25550	29587	799.633	1015.02	956.246	974.05	542.485	642.818	566.275	689.041
ENSG00000011478	291.931	313.97	263.19	296.316	400.538	525.154	464.122	547.245	291.352	484.265	-0.731492	1.09e-07	6.03e-06	QPCTL	19	45692483	45703989	+	2396	protein_coding	glutaminyl-peptide cyclotransferase like [Source:HGNC Symbol;Acc:HGNC:25952]	-	325	322	262	319	432	470	457	513	10.8118	11.4879	9.63793	10.822	14.3695	19.1494	17.0234	20.0797
ENSG00000120451	864.115	798.576	924.18	1017.13	1429.7	1282.72	1269.48	1353.71	901.001	1333.9	-0.566216	1.14e-07	6.26e-06	SNX19	11	130875436	130916509	-	8152	protein_coding	sorting nexin 19 [Source:HGNC Symbol;Acc:HGNC:21532]	-	962	819	920	1095	1542	1148	1250	1269	9.40617	8.58799	9.94702	10.9182	15.0752	13.7475	13.6856	14.599
ENSG00000182240	722.192	792.725	755.416	805.347	1058.83	1063.72	1031.83	1091.29	768.92	1061.42	-0.465123	1.14e-07	6.26e-06	BACE2	21	41167801	41282518	+	9619	protein_coding	beta-secretase 2 [Source:HGNC Symbol;Acc:HGNC:934]	-	804	813	752	867	1142	952	1016	1023	6.66236	7.22491	6.8906	7.32642	9.46195	9.66167	9.42718	9.97404
ENSG00000134851	552.423	649.391	521.358	561.049	1122.8	839.129	925.196	832.069	571.055	929.8	-0.704102	1.17e-07	6.41e-06	TMEM165	4	55395957	55453397	+	7045	protein_coding	transmembrane protein 165 [Source:HGNC Symbol;Acc:HGNC:30760]	-	615	666	519	604	1211	751	911	780	6.95818	8.081	6.49315	6.96881	13.6996	10.4065	11.5413	10.3834
ENSG00000154734	121.264	144.309	134.609	143.049	265.171	219	225.459	226.152	135.808	233.946	-0.786832	1.18e-07	6.47e-06	ADAMTS1	21	26835747	26845409	-	7063	protein_coding	ADAM metallopeptidase with thrombospondin type 1 motif 1 [Source:HGNC Symbol;Acc:HGNC:217]	-	135	148	134	154	286	196	222	212	1.52351	1.7912	1.67219	1.77229	3.22716	2.70902	2.80531	2.81496
ENSG00000132821	215.58	249.616	269.218	222.933	395.902	434.649	349.361	523.777	239.337	425.922	-0.831696	1.2e-07	6.57e-06	VSTM2L	20	37903104	37945350	+	1959	protein_coding	V-set and transmembrane domain containing 2 like [Source:HGNC Symbol;Acc:HGNC:16096]	-	240	256	268	240	427	389	344	491	9.76514	11.1706	12.0578	9.95817	17.3715	19.3848	15.6726	23.5057
ENSG00000173432	15.2702	20.4763	17.0772	16.72	50.0672	55.8674	43.6701	69.3391	17.3859	54.736	-1.65453	1.22e-07	6.61e-06	SAA1	11	18266174	18269977	+	796	protein_coding	serum amyloid A1 [Source:HGNC Symbol;Acc:HGNC:10513]	-	17	21	17	18	54	50	43	65	1.70231	2.25516	1.88237	1.83807	5.40661	6.132	4.8214	7.65819
ENSG00000170153	240.731	199.888	202.918	185.778	328.219	320.679	394.046	345.629	207.328	347.143	-0.743057	1.28e-07	6.95e-06	RNF150	4	140859807	141212877	-	11007	protein_coding	ring finger protein 150 [Source:HGNC Symbol;Acc:HGNC:23138]	-	268	205	202	200	354	287	388	324	1.94074	1.59205	1.61753	1.47694	2.56318	2.54541	3.14616	2.76059
ENSG00000141101	1081.49	1221.75	1383.26	1301.37	450.605	712.868	666.223	829.935	1246.97	664.908	0.907998	1.29e-07	6.95e-06	NOB1	16	69741867	69754940	-	2119	protein_coding	NIN1 (RPN12) binding protein 1 homolog [Source:HGNC Symbol;Acc:HGNC:29540]	-	1204	1253	1377	1401	486	638	656	778	45.2895	50.5466	57.276	53.7415	18.2789	29.3924	27.6306	34.4329
ENSG00000272180	17.0667	9.75062	20.0909	14.8622	73.2465	69.2756	52.8103	35.2029	15.4426	57.6338	-1.90179	1.36e-07	7.32e-06	AC011306.1	2	55952158	56181652	+	1275	lincRNA	novel transcript	-	19	10	20	16	79	62	52	33	1.18781	0.670443	1.38258	1.02003	4.93811	4.74708	3.64008	2.42733
ENSG00000125968	242.527	332.496	285.29	256.373	175.235	151.959	141.166	158.946	279.172	156.827	0.829952	1.37e-07	7.37e-06	ID1	20	31605283	31606515	+	1233	protein_coding	inhibitor of DNA binding 1, HLH protein [Source:HGNC Symbol;Acc:HGNC:5360]	bHLH	270	341	284	276	189	136	139	149	17.4543	23.6409	20.3013	18.1949	12.2164	10.7677	10.0617	11.3331
ENSG00000001630	93.4179	80.9301	49.2226	77.0978	221.594	150.842	158.431	158.946	75.1671	172.453	-1.19723	1.41e-07	7.55e-06	CYP51A1	7	92112151	92134803	-	3584	protein_coding	cytochrome P450 family 51 subfamily A member 1 [Source:HGNC Symbol;Acc:HGNC:2649]	-	104	83	49	83	239	135	156	149	2.31295	1.97962	1.20503	1.8824	5.31464	3.67715	3.88485	3.89892
ENSG00000101333	419.482	436.828	438.985	445.867	648.093	644.71	641.849	574.981	435.29	627.408	-0.52786	1.43e-07	7.63e-06	PLCB4	20	9068763	9481242	+	6900	protein_coding	phospholipase C beta 4 [Source:HGNC Symbol;Acc:HGNC:9059]	-	467	448	437	480	699	577	632	539	5.39473	5.5501	5.58215	5.65451	8.0737	8.16342	8.17496	7.32597
ENSG00000196576	2596.84	3003.19	2782.58	3078.34	4416.12	3911.84	3771.88	4545.44	2865.24	4161.32	-0.538481	1.48e-07	7.85e-06	PLXNB2	22	50274979	50307627	-	7257	protein_coding	plexin B2 [Source:HGNC Symbol;Acc:HGNC:9104]	-	2891	3080	2770	3314	4763	3501	3714	4261	31.7536	36.2799	33.6428	37.1191	52.308	47.0956	45.6775	55.0656
ENSG00000176022	103.299	119.933	111.504	130.044	241.992	210.062	183.821	203.75	116.195	209.906	-0.854516	1.56e-07	8.24e-06	B3GALT6	1	1232226	1235041	+	2816	protein_coding	beta-1,3-galactosyltransferase 6 [Source:HGNC Symbol;Acc:HGNC:17978]	-	115	123	111	140	261	188	181	191	3.25512	3.73374	3.47424	4.04108	7.38673	6.51734	5.73672	6.36101
ENSG00000163399	4951.15	5670.96	5795.21	5917.95	7770.62	7361.09	7652.42	8448.7	5583.82	7808.21	-0.483802	1.58e-07	8.36e-06	ATP1A1	1	116372668	116410261	+	7261	protein_coding	ATPase Na+/K+ transporting subunit alpha 1 [Source:HGNC Symbol;Acc:HGNC:799]	-	5512	5816	5769	6371	8381	6588	7535	7920	60.5082	68.4699	70.0283	71.3204	91.9907	88.5732	92.62	102.295
ENSG00000100353	3195.97	3654.53	3912.7	3665.4	1885.87	2463.75	2283.03	2624.22	3607.15	2314.22	0.640582	1.64e-07	8.65e-06	EIF3D	22	36510850	36529436	-	4070	protein_coding	eukaryotic translation initiation factor 3 subunit D [Source:HGNC Symbol;Acc:HGNC:3278]	-	3558	3748	3895	3946	2034	2205	2248	2460	69.6808	78.7186	84.3495	78.8071	39.8291	52.8883	49.2969	56.6848
novel.1959	9.88074	0	7.0318	5.57333	53.7759	31.2858	36.561	30.9359	5.62147	38.1396	-2.75566	1.69e-07	8.79e-06	-	12	6716495	6718448	+	1954	-	- && sp|Q96CB5|CH044_HUMAN Putative uncharacterized protein C8orf44 OS=Homo sapiens OX=9606 GN=C8orf44 PE=2 SV=2 && -	-	11	0	7	6	58	28	36	29	0.448714	0	0.31575	0.249591	2.36563	1.39887	1.64436	1.39187
ENSG00000116251	1705.77	2163.66	1951.83	1886.57	1464.93	1233.55	1165.89	1193.7	1926.96	1264.52	0.607166	1.68e-07	8.79e-06	RPL22	1	6185020	6209389	-	4682	protein_coding	ribosomal protein L22 [Source:HGNC Symbol;Acc:HGNC:10315]	-	1899	2219	1943	2031	1580	1104	1148	1119	32.3292	40.5133	36.5772	35.2599	26.8949	23.0188	21.8841	22.4143
ENSG00000131016	14641.5	16681.4	15299.2	15569.1	3846.83	8628.17	7953.03	8843.4	15547.8	7317.86	1.0873	1.69e-07	8.79e-06	AKAP12	6	151239999	151358557	+	8741	protein_coding	A-kinase anchoring protein 12 [Source:HGNC Symbol;Acc:HGNC:370]	-	16300	17108	15230	16761	4149	7722	7831	8290	148.637	167.305	153.571	155.862	37.8292	86.241	79.9602	88.9445
ENSG00000170385	457.209	451.454	422.913	422.644	1379.63	680.465	758.641	810.734	438.555	907.368	-1.04967	1.72e-07	8.92e-06	SLC30A1	1	211571568	211578742	-	5474	protein_coding	solute carrier family 30 member 1 [Source:HGNC Symbol;Acc:HGNC:11012]	-	509	463	421	455	1488	609	747	760	7.41165	7.23017	6.7787	6.7563	21.6642	10.8607	12.1796	13.0207
ENSG00000155324	201.208	202.813	149.677	189.493	439.479	328.501	335.142	285.89	185.798	347.253	-0.902844	1.82e-07	9.41e-06	GRAMD2B	5	126360132	126496494	+	5051	protein_coding	GRAM domain containing 2B [Source:HGNC Symbol;Acc:HGNC:24911]	-	224	208	149	204	474	294	330	268	3.53486	3.52012	2.60003	3.28288	7.47903	5.68218	5.83115	4.97603
ENSG00000123989	211.088	214.514	208.945	192.28	364.378	344.143	282.332	369.097	206.707	339.988	-0.718124	1.88e-07	9.7e-06	CHPF	2	219538947	219543787	-	3354	protein_coding	chondroitin polymerizing factor [Source:HGNC Symbol;Acc:HGNC:24291]	-	235	220	208	207	393	308	278	346	5.58479	5.60701	5.466	5.0166	9.33843	8.96464	7.39775	9.67473
ENSG00000117228	172.464	183.312	160.727	174.631	339.345	272.633	292.488	257.088	172.783	290.388	-0.750562	1.91e-07	9.84e-06	GBP1	1	89052319	89065360	-	4992	protein_coding	guanylate binding protein 1 [Source:HGNC Symbol;Acc:HGNC:4182]	-	192	188	160	188	366	244	288	241	3.06569	3.21925	2.82498	3.06116	5.8432	4.77156	5.14915	4.5276
ENSG00000136869	1062.63	1090.12	1093.95	1206.63	2736.08	1826.87	1754.93	1624.67	1113.33	1985.64	-0.835084	1.96e-07	1.01e-05	TLR4	9	117704175	117724730	+	13272	protein_coding	toll like receptor 4 [Source:HGNC Symbol;Acc:HGNC:11850]	-	1183	1118	1089	1299	2951	1635	1728	1523	7.10477	7.20075	7.23204	7.95564	17.7205	12.0261	11.6205	10.7619
ENSG00000074590	279.355	288.618	310.404	286.098	598.025	494.985	408.264	450.171	291.119	487.861	-0.746089	2.05e-07	1.04e-05	NUAK1	12	106063340	106140033	-	7008	protein_coding	NUAK family kinase 1 [Source:HGNC Symbol;Acc:HGNC:14311]	-	311	296	309	308	645	443	402	422	3.53727	3.61052	3.88628	3.57239	7.33517	6.17099	5.11976	5.64734
ENSG00000096384	19278.2	21754.6	21792.6	21370.9	14761.5	16249.6	15574	16354.4	21049.1	15734.9	0.419813	2.05e-07	1.04e-05	HSP90AB1	6	44246166	44253888	+	2980	protein_coding	heat shock protein 90 alpha family class B member 1 [Source:HGNC Symbol;Acc:HGNC:5258]	-	21462	22311	21694	23007	15921	14543	15335	15331	574.058	639.992	641.642	627.547	425.793	476.412	459.288	482.481
ENSG00000006459	511.104	488.506	497.249	532.253	362.524	316.21	362.563	315.759	507.278	339.264	0.579178	2.03e-07	1.04e-05	KDM7A	7	140084746	140177035	-	9430	protein_coding	lysine demethylase 7A [Source:HGNC Symbol;Acc:HGNC:22224]	-	569	501	495	573	391	283	357	296	4.80953	4.54149	4.62661	4.93907	3.30453	2.92968	3.37889	2.94378
ENSG00000218336	367.384	303.244	379.717	403.138	611.933	544.149	578.882	537.644	363.371	568.152	-0.645148	2.07e-07	1.05e-05	TENM3	4	182143987	182803024	+	11983	protein_coding	teneurin transmembrane protein 3 [Source:HGNC Symbol;Acc:HGNC:29944]	-	409	311	378	434	660	487	570	504	2.72057	2.21854	2.78033	2.94393	4.38958	3.96742	4.24548	3.94449
ENSG00000164308	582.065	560.661	581.63	656.724	919.754	807.843	870.355	833.136	595.27	857.772	-0.527421	2.3e-07	1.16e-05	ERAP2	5	96875939	96919716	+	7422	protein_coding	endoplasmic reticulum aminopeptidase 2 [Source:HGNC Symbol;Acc:HGNC:29499]	-	648	575	579	707	992	723	857	781	6.95914	6.62245	6.87586	7.74285	10.6521	9.50961	10.3057	9.8686
ENSG00000137460	213.783	235.965	224.013	252.658	408.883	347.495	342.252	364.83	231.605	365.865	-0.660757	2.38e-07	1.19e-05	FHDC1	4	152936352	152979696	+	6593	protein_coding	FH2 domain containing 1 [Source:HGNC Symbol;Acc:HGNC:29363]	-	238	242	223	272	441	311	337	342	2.87737	3.13765	2.9812	3.35342	5.33089	4.60492	4.5621	4.86484
ENSG00000143183	1525.23	1458.69	1621.33	1552.17	2339.25	1959.83	2172.33	2078.04	1539.36	2137.36	-0.473943	2.37e-07	1.19e-05	TMCO1	1	165724293	165827755	-	5584	protein_coding	transmembrane and coiled-coil domains 1 [Source:HGNC Symbol;Acc:HGNC:18188]	-	1698	1496	1614	1671	2523	1754	2139	1948	24.2378	22.9012	25.4758	24.3239	36.0094	30.664	34.1887	32.7167
ENSG00000107833	646.739	684.493	688.112	639.076	360.67	417.888	409.28	507.775	664.605	423.903	0.649777	2.5e-07	1.25e-05	NPM3	10	101781325	101783413	-	928	protein_coding	nucleophosmin/nucleoplasmin 3 [Source:HGNC Symbol;Acc:HGNC:7931]	-	720	702	685	688	389	374	403	476	61.8424	64.6638	65.0597	60.2619	33.4076	39.3431	38.7592	48.1044
ENSG00000099250	1050.95	1079.39	1152.21	1188.05	850.216	725.159	794.186	790.465	1117.65	790.007	0.499698	2.73e-07	1.36e-05	NRP1	10	33177492	33336262	-	11522	protein_coding	neuropilin 1 [Source:HGNC Symbol;Acc:HGNC:8004]	-	1170	1107	1147	1279	917	649	782	741	8.09394	8.21281	8.77415	9.02288	6.34287	5.49873	6.05755	6.03137
ENSG00000215492	517.391	728.371	684.094	678.089	359.742	416.771	376.781	437.37	651.986	397.666	0.713686	2.81e-07	1.4e-05	HNRNPA1P7	18	32412214	32413176	-	963	processed_pseudogene	heterogeneous nuclear ribonucleoprotein A1 pseudogene 7 [Source:HGNC Symbol;Acc:HGNC:31015]	-	576	747	681	730	388	373	371	410	47.6758	66.3081	62.329	61.6168	32.1107	37.8118	34.3847	39.9285
ENSG00000107984	179.65	203.788	185.84	182.062	321.728	359.786	282.332	278.423	187.835	310.567	-0.7254	3e-07	1.49e-05	DKK1	10	52314296	52318042	+	2206	protein_coding	dickkopf WNT signaling pathway inhibitor 1 [Source:HGNC Symbol;Acc:HGNC:2891]	-	200	209	185	196	347	322	278	261	7.22647	8.09865	7.39155	7.22193	12.5363	14.2494	11.2475	11.0959
ENSG00000143473	165.278	135.534	153.695	150.48	224.375	294.98	267.098	247.487	151.247	258.485	-0.770884	3.06e-07	1.51e-05	KCNH1	1	210676823	211134180	-	9812	protein_coding	potassium voltage-gated channel subfamily H member 1 [Source:HGNC Symbol;Acc:HGNC:6250]	-	184	139	153	162	242	264	263	232	1.49473	1.21096	1.37437	1.34202	1.96563	2.62659	2.3923	2.21746
ENSG00000273117	21.558	19.5012	28.1272	30.6533	72.3194	61.4542	55.8571	82.1401	24.9599	67.9427	-1.4457	3.16e-07	1.56e-05	AC144652.1	7	155295918	155297541	-	1624	lincRNA	novel transcript	-	24	20	28	33	78	55	55	77	1.17795	1.05273	1.51964	1.6517	3.82783	3.30614	3.0227	4.44662
ENSG00000128595	7071.91	6658.7	7648.59	7688.41	9653.71	9261.7	10296	10109.6	7266.9	9830.26	-0.43591	3.19e-07	1.57e-05	CALU	7	128739292	128771807	+	4537	protein_coding	calumenin [Source:HGNC Symbol;Acc:HGNC:1458]	-	7873	6829	7614	8277	10412	8289	10138	9477	138.316	128.665	147.915	148.288	182.898	178.352	199.435	195.897
ENSG00000164125	17.0667	12.6758	10.0454	11.1467	70.465	34.6378	43.6701	43.737	12.7337	48.1275	-1.91867	3.24e-07	1.59e-05	FAM198B	4	158124474	158173318	-	7880	protein_coding	family with sequence similarity 198 member B [Source:HGNC Symbol;Acc:HGNC:25312]	-	19	13	10	12	76	31	43	41	0.192189	0.141023	0.111852	0.123782	0.768655	0.384044	0.487035	0.487959
ENSG00000049323	600.928	640.616	661.994	689.236	492.328	414.536	433.654	406.434	648.193	436.738	0.568161	3.7e-07	1.81e-05	LTBP1	2	32946972	33399509	+	7329	protein_coding	latent transforming growth factor beta binding protein 1 [Source:HGNC Symbol;Acc:HGNC:6714]	-	669	657	659	742	531	371	427	381	7.27584	7.66289	7.9252	8.22928	5.77423	4.94168	5.19997	4.87535
ENSG00000186318	599.132	536.284	613.776	654.867	783.46	967.624	914.025	1050.75	601.015	928.966	-0.627424	3.84e-07	1.87e-05	BACE1	11	117285207	117316259	-	7190	protein_coding	beta-secretase 1 [Source:HGNC Symbol;Acc:HGNC:933]	-	667	550	611	705	845	866	900	985	7.39433	6.53892	7.49	7.97008	9.36639	11.758	11.172	12.8479
ENSG00000125730	560.507	651.341	719.253	751.471	1201.61	902.818	1045.04	1179.83	670.643	1082.32	-0.691206	3.94e-07	1.92e-05	C3	19	6677704	6730562	-	8328	protein_coding	complement C3 [Source:HGNC Symbol;Acc:HGNC:1318]	-	624	668	716	809	1296	808	1029	1106	5.97236	6.85658	7.57777	7.89606	12.4025	9.47144	11.0279	12.4549
ENSG00000115318	207.495	168.686	207.94	222.933	425.572	337.439	357.485	291.224	201.764	352.93	-0.80766	4.16e-07	2.02e-05	LOXL3	2	74532414	74555690	-	4363	protein_coding	lysyl oxidase like 3 [Source:HGNC Symbol;Acc:HGNC:13869]	-	231	173	207	240	459	302	352	273	4.22016	3.38948	4.18172	4.47125	8.3844	6.7572	7.20071	5.86817
ENSG00000129636	326.064	369.548	394.785	418.929	614.715	558.674	600.21	530.177	377.332	575.944	-0.611137	4.64e-07	2.24e-05	ITFG1	16	47154387	47464149	-	7770	protein_coding	integrin alpha FG-GAP repeat containing 1 [Source:HGNC Symbol;Acc:HGNC:30697]	-	363	379	393	451	663	500	591	497	3.72381	4.16956	4.45801	4.718	6.80044	6.28195	6.78866	5.99875
ENSG00000100299	128.45	157.96	164.745	126.329	274.443	227.939	230.537	268.822	144.371	250.435	-0.797346	4.91e-07	2.36e-05	ARSA	22	50622754	50628173	-	2932	protein_coding	arylsulfatase A [Source:HGNC Symbol;Acc:HGNC:713]	-	143	162	164	136	296	204	227	252	3.88753	4.72306	4.93003	3.77031	8.04585	6.79221	6.91003	8.0605
ENSG00000140988	14651.3	16763.3	18085.8	16517.5	9112.24	11205.9	11419.2	12344.5	16504.5	11020.5	0.582712	5.14e-07	2.47e-05	RPS2	16	1962052	1964860	-	2413	protein_coding	ribosomal protein S2 [Source:HGNC Symbol;Acc:HGNC:10404]	-	16311	17192	18004	17782	9828	10029	11244	11572	538.797	609.033	657.629	598.999	324.603	405.738	415.893	449.756
ENSG00000155016	135.636	178.436	155.704	137.476	350.471	249.169	281.317	235.753	151.813	279.177	-0.881803	5.28e-07	2.53e-05	CYP2U1	4	107931369	107953457	+	6096	protein_coding	cytochrome P450 family 2 subfamily U member 1 [Source:HGNC Symbol;Acc:HGNC:20582]	-	151	183	155	148	378	223	277	221	1.97439	2.56613	2.24107	1.97342	4.94187	3.57113	4.05558	3.39995
ENSG00000076716	187.734	173.561	181.822	152.338	267.025	268.164	316.862	278.423	173.864	282.618	-0.701052	5.56e-07	2.65e-05	GPC4	X	133300103	133415490	-	4960	protein_coding	glypican 4 [Source:HGNC Symbol;Acc:HGNC:4452]	-	209	178	181	164	288	240	312	261	3.35866	3.06768	3.21637	2.6876	4.62759	4.72362	5.61424	4.93497
ENSG00000084073	1374.32	1355.34	1496.77	1473.22	2226.14	1916.25	2027.1	1819.88	1424.91	1997.34	-0.48766	5.67e-07	2.7e-05	ZMPSTE24	1	40258107	40294184	+	3572	protein_coding	zinc metallopeptidase STE24 [Source:HGNC Symbol;Acc:HGNC:12877]	-	1530	1390	1490	1586	2401	1715	1996	1706	34.1414	33.2641	36.7658	36.0906	53.5704	46.8703	49.8732	44.7912
ENSG00000064687	210.19	270.092	224.013	228.507	600.807	412.302	385.922	355.229	233.201	438.565	-0.912849	5.87e-07	2.79e-05	ABCA7	19	1040101	1065572	+	8367	protein_coding	ATP binding cassette subfamily A member 7 [Source:HGNC Symbol;Acc:HGNC:37]	-	234	277	223	246	648	369	380	333	2.22919	2.82997	2.34912	2.38984	6.17234	4.30528	4.05351	3.7325
ENSG00000268894	30.5405	14.6259	12.0545	11.1467	59.339	67.0409	51.7947	56.538	17.0919	58.6782	-1.77082	6.15e-07	2.91e-05	PLCE1-AS1	10	94279277	94287478	-	2317	antisense	PLCE1 antisense RNA 1 [Source:HGNC Symbol;Acc:HGNC:45193]	-	34	15	12	12	64	60	51	53	1.16965	0.553398	0.456483	0.420976	2.2014	2.52796	1.96454	2.14524
ENSG00000147905	395.229	355.898	414.876	371.556	216.031	239.113	277.254	249.621	384.39	245.505	0.647507	6.19e-07	2.92e-05	ZCCHC7	9	37120539	37358149	+	3992	protein_coding	zinc finger CCHC-type containing 7 [Source:HGNC Symbol;Acc:HGNC:26209]	-	440	365	413	400	233	214	273	234	8.78545	7.81582	9.11862	8.14464	4.65168	5.23321	6.10365	5.49732
ENSG00000173402	3269.63	3555.08	3817.26	3938.49	4456.91	5668.31	6199.12	6518.94	3645.11	5710.82	-0.647668	6.95e-07	3.27e-05	DAG1	3	49468703	49535618	+	6923	protein_coding	dystroglycan 1 [Source:HGNC Symbol;Acc:HGNC:2666]	-	3640	3646	3800	4240	4807	5073	6104	6111	41.9092	45.0188	48.3792	49.7822	55.3381	71.5345	78.6933	82.7835
ENSG00000143643	306.303	266.192	277.254	292.6	506.235	392.189	457.012	418.168	285.587	443.401	-0.635541	7.39e-07	3.47e-05	TTC13	1	230906243	230978875	-	4212	protein_coding	tetratricopeptide repeat domain 13 [Source:HGNC Symbol;Acc:HGNC:26204]	-	341	273	276	315	546	351	450	392	6.45309	5.54047	5.77551	6.0789	10.3311	8.13512	9.53547	8.72817
ENSG00000174444	34201.7	40700.1	39637.3	39978.4	30154.4	28391.8	26264	28458.9	38629.4	28317.3	0.447998	7.51e-07	3.51e-05	RPL4	15	66498015	66524532	-	5637	protein_coding	ribosomal protein L4 [Source:HGNC Symbol;Acc:HGNC:10353]	-	38076	41741	39458	43039	32523	25410	25861	26678	538.4	632.975	616.959	620.607	459.819	440.05	409.463	443.844
ENSG00000196747	885.673	1435.29	1356.13	1193.62	474.712	701.695	619.506	792.599	1217.68	647.128	0.912517	7.62e-07	3.55e-05	HIST1H2AI	6	27808199	27808701	+	503	protein_coding	histone cluster 1 H2A family member i [Source:HGNC Symbol;Acc:HGNC:4725]	-	986	1472	1350	1285	512	628	610	743	156.247	250.157	236.557	207.653	81.1234	121.881	108.238	138.531
ENSG00000146966	177.853	216.464	206.936	222.933	392.193	359.786	288.426	327.494	206.047	341.975	-0.731998	7.87e-07	3.66e-05	DENND2A	7	140518420	140673993	-	5148	protein_coding	DENN domain containing 2A [Source:HGNC Symbol;Acc:HGNC:22212]	-	198	222	206	240	423	322	284	307	3.06569	3.68626	3.52694	3.78944	6.54856	6.10608	4.92377	5.59275
ENSG00000082497	150.906	142.359	139.632	164.413	201.196	283.807	276.239	284.824	149.327	261.516	-0.805843	8.12e-07	3.77e-05	SERTAD4	1	210232799	210246631	+	5467	protein_coding	SERTA domain containing 4 [Source:HGNC Symbol;Acc:HGNC:25236]	-	168	146	139	177	217	254	272	267	2.44941	2.28284	2.24097	2.63164	3.16341	4.53555	4.44056	4.58024
ENSG00000277775	2357	3492.67	2967.42	3123.85	1980.44	1872.68	1649.31	2059.9	2985.24	1890.58	0.658911	8.71e-07	4.03e-05	HIST1H3F	6	26250195	26250605	-	411	protein_coding	histone cluster 1 H3 family member f [Source:HGNC Symbol;Acc:HGNC:4773]	-	2624	3582	2954	3363	2136	1676	1624	1931	508.89	744.999	633.487	665.101	414.194	398.086	352.665	440.622
ENSG00000163069	555.118	492.406	614.78	600.991	863.196	745.272	896.76	848.07	565.824	838.325	-0.567664	8.9e-07	4.11e-05	SGCB	4	52020706	52038482	-	4541	protein_coding	sarcoglycan beta [Source:HGNC Symbol;Acc:HGNC:10806]	-	618	505	612	647	931	667	883	795	10.8477	9.50631	11.8787	11.5812	16.3396	14.339	17.3551	16.4188
ENSG00000217128	1088.68	1114.5	1138.15	1099.8	886.376	783.261	798.248	721.126	1110.28	797.253	0.476904	8.96e-07	4.12e-05	FNIP1	5	131641714	131797063	-	7942	protein_coding	folliculin interacting protein 1 [Source:HGNC Symbol;Acc:HGNC:29418]	-	1212	1143	1133	1184	956	701	786	676	12.1639	12.3024	12.5739	12.1178	9.59339	8.61655	8.83305	7.98256
ENSG00000164938	135.636	115.057	111.504	134.689	272.588	188.832	213.272	215.484	124.222	222.544	-0.842064	9.05e-07	4.15e-05	TP53INP1	8	94925972	94949411	-	5676	protein_coding	tumor protein p53 inducible nuclear protein 1 [Source:HGNC Symbol;Acc:HGNC:18022]	-	151	118	111	145	294	169	210	202	2.12049	1.7771	1.72365	2.07648	4.12809	2.90663	3.30213	3.3376
ENSG00000196730	442.837	476.805	459.076	518.32	725.048	755.328	646.927	642.186	474.26	692.372	-0.545809	9.15e-07	4.17e-05	DAPK1	9	87497228	87708633	+	8907	protein_coding	death associated protein kinase 1 [Source:HGNC Symbol;Acc:HGNC:2674]	-	493	489	457	558	782	676	637	602	4.41181	4.69299	4.52225	5.0922	6.99712	7.40901	6.38301	6.33856
ENSG00000137331	1660.86	1660.53	1659.51	1376.61	1008.76	1061.48	1057.22	1236.37	1589.38	1090.96	0.543086	9.13e-07	4.17e-05	IER3	6	30743199	30744554	-	1356	protein_coding	immediate early response 3 [Source:HGNC Symbol;Acc:HGNC:5392]	-	1849	1703	1652	1482	1088	950	1041	1159	108.687	107.356	107.379	88.8364	63.946	68.3926	68.5187	80.1585
ENSG00000090520	405.11	496.306	419.899	419.858	962.404	715.103	666.223	616.584	435.293	740.078	-0.766713	9.35e-07	4.25e-05	DNAJB11	3	186567403	186585800	+	5731	protein_coding	DnaJ heat shock protein family (Hsp40) member B11 [Source:HGNC Symbol;Acc:HGNC:14889]	-	451	509	418	452	1038	640	656	578	6.2726	7.59206	6.42858	6.41078	14.4348	10.9017	10.2162	9.45852
ENSG00000136938	1677.93	1758.04	1493.76	1599.55	1025.45	1221.26	1156.75	1223.57	1632.32	1156.76	0.497498	9.85e-07	4.47e-05	ANP32B	9	97983361	98015943	+	1850	protein_coding	acidic nuclear phosphoprotein 32 family member B [Source:HGNC Symbol;Acc:HGNC:16677]	-	1868	1803	1487	1722	1106	1093	1139	1147	80.4835	83.3098	70.8449	75.6596	47.6461	57.6758	54.9503	58.1457
ENSG00000070770	1228.8	1355.34	1437.5	1439.78	1008.76	976.563	1001.37	1014.48	1365.35	1000.29	0.448521	9.94e-07	4.49e-05	CSNK2A2	16	58157907	58197920	-	6905	protein_coding	casein kinase 2 alpha 2 [Source:HGNC Symbol;Acc:HGNC:2459]	-	1368	1390	1431	1550	1088	874	986	951	15.7915	17.2077	18.2661	18.2461	12.5577	12.3564	12.7447	12.9164
ENSG00000173227	196.716	214.514	160.727	195.996	570.21	324.031	291.472	382.965	191.988	392.17	-1.03144	1.02e-06	4.59e-05	SYT12	11	67006778	67050863	+	10830	protein_coding	synaptotagmin 12 [Source:HGNC Symbol;Acc:HGNC:18381]	-	219	220	160	211	615	290	287	359	1.61182	1.73647	1.30215	1.58364	4.52575	2.61406	2.36522	3.10879
ENSG00000166311	206.597	260.342	227.027	229.436	333.782	373.194	342.252	412.834	230.85	365.515	-0.662692	1.05e-06	4.71e-05	SMPD1	11	6390431	6394998	+	2750	protein_coding	sphingomyelin phosphodiesterase 1 [Source:HGNC Symbol;Acc:HGNC:11120]	-	230	267	226	247	360	334	337	387	6.66649	8.29947	7.24344	7.30074	10.4331	11.8566	10.9374	13.1979
ENSG00000173812	6401.82	7745.89	7065.96	6436.27	5524.09	4460.46	4244.12	4551.84	6912.48	4695.13	0.557865	1.06e-06	4.73e-05	EIF1	17	41688885	41692668	+	3623	protein_coding	eukaryotic translation initiation factor 1 [Source:HGNC Symbol;Acc:HGNC:3249]	-	7127	7944	7034	6929	5958	3992	4179	4267	156.798	187.432	171.121	155.455	131.062	107.564	102.949	110.454
ENSG00000184897	1491.99	1821.42	1502.8	1435.13	999.491	1014.55	832.778	1173.43	1562.83	1005.06	0.637007	1.12e-06	5.03e-05	H1FX	3	129314771	129316277	-	1507	protein_coding	H1 histone family member X [Source:HGNC Symbol;Acc:HGNC:4722]	-	1661	1868	1496	1545	1078	908	820	1100	87.8533	105.958	87.4959	83.3332	57.0098	58.819	48.5644	68.455
ENSG00000166106	58.3862	66.3042	71.3226	87.3156	152.056	121.791	125.932	162.147	70.8321	140.482	-0.989179	1.14e-06	5.06e-05	ADAMTS15	11	130448974	130476641	+	5673	protein_coding	ADAM metallopeptidase with thrombospondin type 1 motif 15 [Source:HGNC Symbol;Acc:HGNC:16305]	-	65	68	71	94	164	109	124	152	0.913277	1.02463	1.1031	1.34685	2.30396	1.87568	1.95086	2.51279
ENSG00000174371	1721.94	1935.5	1934.75	1883.79	1451.95	1408.98	1422.83	1353.71	1868.99	1409.37	0.40684	1.16e-06	5.17e-05	EXO1	1	241847967	241895148	+	4140	protein_coding	exonuclease 1 [Source:HGNC Symbol;Acc:HGNC:3511]	-	1917	1985	1926	2028	1566	1261	1401	1269	36.9083	40.9857	41.0039	39.8172	30.1464	29.7345	30.2034	28.7466
ENSG00000122406	7967.47	9154.86	9033.86	8860.67	7160.54	6085.08	5722.81	6054.9	8754.21	6255.83	0.48464	1.18e-06	5.25e-05	RPL5	1	92831983	92841924	+	3717	protein_coding	ribosomal protein L5 [Source:HGNC Symbol;Acc:HGNC:10360]	-	8870	9389	8993	9539	7723	5446	5635	5676	190.21	215.923	213.246	208.599	165.591	143.031	135.307	143.211
ENSG00000070756	27044.5	27165.2	28237.7	27842.5	11523.8	17977	18270.3	19206.9	27572.5	16744.5	0.719582	1.19e-06	5.25e-05	PABPC1	8	100685816	100722809	-	4752	protein_coding	poly(A) binding protein cytoplasmic 1 [Source:HGNC Symbol;Acc:HGNC:8554]	-	30108	27860	28110	29974	12429	16089	17990	18005	505.018	501.16	521.379	512.709	208.451	330.52	337.888	355.339
ENSG00000112186	357.503	317.87	366.658	339.044	448.751	550.853	553.493	516.309	345.269	517.352	-0.58247	1.3e-06	5.73e-05	CAP2	6	17393216	17557792	+	3637	protein_coding	cyclase associated actin cytoskeleton regulatory protein 2 [Source:HGNC Symbol;Acc:HGNC:20039]	-	398	326	365	365	484	493	545	484	8.72251	7.66207	8.84543	8.15741	10.6059	13.2327	13.3743	12.4804
ENSG00000166912	638.655	702.045	726.285	695.738	518.289	477.108	476.309	505.642	690.68	494.337	0.481633	1.35e-06	5.95e-05	MTMR10	15	30938941	30991607	-	8817	protein_coding	myotubularin related protein 10 [Source:HGNC Symbol;Acc:HGNC:25999]	-	711	720	723	749	559	427	469	474	6.42763	6.98045	7.22748	6.905	5.05284	4.72773	4.74755	5.04177
ENSG00000134824	581.167	706.92	765.462	754.258	865.978	1309.53	1225.81	1339.84	701.952	1185.29	-0.755529	1.44e-06	6.3e-05	FADS2	11	61792980	61867354	+	11026	protein_coding	fatty acid desaturase 2 [Source:HGNC Symbol;Acc:HGNC:3575]	-	647	725	762	812	934	1172	1207	1256	4.67722	5.62072	6.09125	5.98605	6.75108	10.3766	9.77028	10.6831
ENSG00000130202	931.484	1109.62	1134.13	1111.88	1345.33	1690.55	1577.2	1759.08	1071.78	1593.04	-0.571594	1.49e-06	6.51e-05	NECTIN2	19	44846175	44889228	+	3747	protein_coding	nectin cell adhesion molecule 2 [Source:HGNC Symbol;Acc:HGNC:9707]	-	1037	1138	1129	1197	1451	1513	1553	1649	22.0596	25.9615	26.557	25.9665	30.8623	39.4185	36.9918	41.2727
ENSG00000140968	194.022	172.586	197.895	176.489	101.989	119.556	106.636	114.143	185.248	110.581	0.746493	1.49e-06	6.51e-05	IRF8	16	85898803	85922609	+	5162	protein_coding	interferon regulatory factor 8 [Source:HGNC Symbol;Acc:HGNC:5358]	IRF	216	177	197	190	110	107	105	107	3.33532	2.93108	3.3637	2.99184	1.69832	2.02354	1.81547	1.94398
ENSG00000205060	646.739	630.865	629.849	705.956	1128.37	890.527	935.352	884.34	653.352	959.647	-0.555277	1.5e-06	6.55e-05	SLC35B4	7	134289332	134317051	-	7109	protein_coding	solute carrier family 35 member B4 [Source:HGNC Symbol;Acc:HGNC:20584]	-	720	647	627	760	1217	797	921	829	8.07283	7.77979	7.77371	8.68976	13.6435	10.9445	11.563	10.9363
ENSG00000125977	2081.24	2338.2	2366.7	2236.76	1773.68	1721.83	1574.15	1668.4	2255.73	1684.52	0.421	1.52e-06	6.58e-05	EIF2S2	20	34088298	34112332	-	2656	protein_coding	eukaryotic translation initiation factor 2 subunit beta [Source:HGNC Symbol;Acc:HGNC:3266]	-	2317	2398	2356	2408	1913	1541	1550	1564	69.5344	77.1779	78.1838	73.6938	57.4026	56.6395	52.0861	55.2248
ENSG00000137309	5550.28	6825.43	6306.52	6520.8	1506.65	3469.37	3328.07	3764.58	6300.76	3017.17	1.06251	1.52e-06	6.58e-05	HMGA1	6	34236873	34246231	+	2327	protein_coding	high mobility group AT-hook 1 [Source:HGNC Symbol;Acc:HGNC:5010]	HMGI/HMGY	6179	7000	6278	7020	1625	3105	3277	3529	211.653	257.142	237.79	245.213	55.6546	130.26	125.689	142.227
ENSG00000126602	1707.57	1975.48	1960.87	1995.25	1277.64	1400.04	1161.83	1477.46	1909.79	1329.24	0.52304	1.58e-06	6.82e-05	TRAP1	16	3651639	3717597	-	5227	protein_coding	TNF receptor associated protein 1 [Source:HGNC Symbol;Acc:HGNC:16264]	-	1901	2026	1952	2148	1378	1253	1144	1385	28.9889	33.1329	32.9152	33.4029	21.0107	23.4015	19.534	24.8498
ENSG00000161011	2213.28	2467.88	2460.13	2296.21	1869.18	1693.9	1655.4	1825.22	2359.38	1760.92	0.421719	1.63e-06	7.01e-05	SQSTM1	5	179806398	179838078	+	7654	protein_coding	sequestosome 1 [Source:HGNC Symbol;Acc:HGNC:11280]	-	2464	2531	2449	2472	2016	1516	1630	1711	25.6598	28.2667	28.2013	26.252	20.9916	19.3355	19.0071	20.9646
ENSG00000136240	2974.1	3142.62	3086.96	3102.49	3793.06	3804.57	4110.07	4216.88	3076.54	3981.14	-0.371876	1.64e-06	7.05e-05	KDELR2	7	6445953	6484242	-	3990	protein_coding	KDEL endoplasmic reticulum protein retention receptor 2 [Source:HGNC Symbol;Acc:HGNC:6305]	-	3311	3223	3073	3340	4091	3405	4047	3953	66.1436	69.0493	67.8827	68.0419	81.7148	83.3085	90.527	92.9136
ENSG00000111247	1124.61	1076.47	1064.82	1106.31	786.241	823.486	873.402	761.663	1093.05	811.198	0.430453	1.67e-06	7.15e-05	RAD51AP1	12	4538798	4560048	+	2558	protein_coding	RAD51 associated protein 1 [Source:HGNC Symbol;Acc:HGNC:16956]	-	1252	1104	1060	1191	848	737	860	714	39.0127	36.8927	36.5237	37.8455	26.4204	28.1263	30.0065	26.1772
ENSG00000149582	203.004	211.588	237.072	272.164	332.854	377.664	381.859	369.097	230.957	365.369	-0.661217	1.72e-06	7.36e-05	TMEM25	11	118531041	118547280	+	5529	protein_coding	transmembrane protein 25 [Source:HGNC Symbol;Acc:HGNC:25890]	-	226	217	236	293	359	338	376	346	3.25809	3.35494	3.76214	4.30748	5.17478	5.96781	6.06959	5.86888
ENSG00000110237	453.616	494.356	439.99	504.387	798.294	697.226	628.646	665.655	473.087	697.455	-0.560498	1.74e-06	7.41e-05	ARHGEF17	11	73308289	73369388	+	9908	protein_coding	Rho guanine nucleotide exchange factor 17 [Source:HGNC Symbol;Acc:HGNC:21726]	-	505	507	438	543	861	624	619	624	4.06263	4.37415	3.89635	4.45468	6.92566	6.14814	5.576	5.90642
ENSG00000136436	1431.81	1526.95	1529.92	1527.09	1117.24	1151.99	1181.12	1173.43	1503.94	1155.95	0.379708	1.74e-06	7.41e-05	CALCOCO2	17	48830988	48866522	+	8333	protein_coding	calcium binding and coiled-coil domain 2 [Source:HGNC Symbol;Acc:HGNC:29912]	-	1594	1566	1523	1644	1205	1031	1163	1100	15.2472	16.0643	16.109	16.0363	11.5247	12.0782	12.4565	12.3799
ENSG00000072274	2209.69	1982.3	2131.64	2249.77	6920.41	3390.04	3490.56	3393.35	2143.35	4298.59	-1.00415	1.76e-06	7.46e-05	TFRC	3	196027183	196082189	-	7887	protein_coding	transferrin receptor [Source:HGNC Symbol;Acc:HGNC:11763]	-	2460	2033	2122	2422	7464	3034	3437	3181	24.8614	22.0342	23.7139	24.9612	75.423	37.5534	38.8943	37.8249
ENSG00000171490	3240.88	3854.42	3673.61	3895.76	1591.03	2512.92	2351.08	2505.81	3666.17	2240.21	0.710945	1.81e-06	7.66e-05	RSL1D1	16	11833850	11851585	-	6167	protein_coding	ribosomal L1 domain containing 1 [Source:HGNC Symbol;Acc:HGNC:24534]	-	3608	3953	3657	4194	1716	2249	2315	2349	46.6331	54.793	52.2661	55.2786	22.1762	35.6009	33.5039	35.7219
ENSG00000225031	185.937	206.713	214.972	217.36	110.333	138.551	106.636	132.278	206.246	121.95	0.760581	1.82e-06	7.7e-05	EIF4BP7	X	111619677	111621489	-	1813	processed_pseudogene	eukaryotic translation initiation factor 4B pseudogene 7 [Source:HGNC Symbol;Acc:HGNC:37940]	-	207	212	214	234	119	124	105	124	9.10069	9.99563	10.4036	10.4911	5.23111	6.67681	5.16903	6.4143
ENSG00000127948	393.433	506.057	489.213	542.471	789.023	694.991	689.581	761.663	482.793	733.814	-0.604763	1.84e-06	7.73e-05	POR	7	75899200	75986855	+	6112	protein_coding	cytochrome p450 oxidoreductase [Source:HGNC Symbol;Acc:HGNC:9208]	-	438	519	487	584	851	622	679	714	5.71206	7.25865	7.02288	7.76662	11.0966	9.93464	9.91526	10.9557
ENSG00000019144	701.532	741.047	756.421	775.622	1455.66	1052.54	1038.94	1059.29	743.656	1151.61	-0.631706	1.87e-06	7.83e-05	PHLDB1	11	118606440	118658038	+	21722	protein_coding	pleckstrin homology like domain family B member 1 [Source:HGNC Symbol;Acc:HGNC:23697]	-	781	760	753	835	1570	942	1023	993	2.86585	2.99079	3.05538	3.12456	5.76029	4.23347	4.20333	4.28721
ENSG00000116852	1056.34	1125.22	1055.77	1025.49	623.986	767.619	717.002	832.069	1065.71	735.169	0.53658	1.88e-06	7.88e-05	KIF21B	1	200969390	201023700	-	12150	protein_coding	kinesin family member 21B [Source:HGNC Symbol;Acc:HGNC:29442]	-	1176	1154	1051	1104	673	687	706	780	7.71495	8.11898	7.62423	7.38576	4.41452	5.51983	5.18616	6.02066
ENSG00000168487	492.24	584.062	519.349	545.258	669.418	835.777	858.168	980.348	535.227	835.928	-0.64273	1.92e-06	8.02e-05	BMP1	8	22164736	22212326	+	7471	protein_coding	bone morphogenetic protein 1 [Source:HGNC Symbol;Acc:HGNC:1067]	-	548	599	517	587	722	748	845	919	5.8466	6.85362	6.09932	6.38649	7.70199	9.7739	10.0948	11.5362
ENSG00000138413	370.078	390.025	363.645	346.476	876.177	566.496	588.023	524.843	367.556	638.885	-0.798793	1.99e-06	8.29e-05	IDH1	2	208236227	208266074	-	4721	protein_coding	isocitrate dehydrogenase (NADP(+)) 1, cytosolic [Source:HGNC Symbol;Acc:HGNC:5382]	-	412	400	362	373	945	507	579	492	6.95609	7.24266	6.7584	6.42211	15.953	10.4838	10.9462	9.77365
ENSG00000025039	513.798	564.561	515.331	516.462	407.955	355.317	350.376	349.896	527.538	365.886	0.526496	2.01e-06	8.37e-05	RRAGD	6	89364636	89412270	-	5072	protein_coding	Ras related GTP binding D [Source:HGNC Symbol;Acc:HGNC:19903]	-	572	579	513	556	440	318	345	328	8.98915	9.75824	8.91472	8.91042	6.91381	6.12059	6.07096	6.06485
ENSG00000071553	834.473	1015.04	1040.71	1039.43	1289.7	1400.04	1484.78	1671.6	982.411	1461.53	-0.573116	2.09e-06	8.66e-05	ATP6AP1	X	154428632	154436516	+	4884	protein_coding	ATPase H+ transporting accessory protein 1 [Source:HGNC Symbol;Acc:HGNC:868]	-	929	1041	1036	1119	1391	1253	1462	1567	15.1615	18.2199	18.6962	18.6233	22.6984	25.045	26.7171	30.0898
ENSG00000123689	87.1301	138.459	111.504	118.898	20.3978	56.9848	39.6077	54.4045	113.998	42.8487	1.41959	2.09e-06	8.66e-05	G0S2	1	209675420	209676388	+	866	protein_coding	G0/G1 switch 2 [Source:HGNC Symbol;Acc:HGNC:30229]	-	97	142	111	128	22	51	39	51	8.92803	14.0166	11.2973	12.0142	2.02465	5.74907	4.01943	5.52304
ENSG00000135636	414.991	417.326	433.963	492.311	562.793	724.042	761.687	652.854	439.648	675.344	-0.618513	2.11e-06	8.69e-05	DYSF	2	71453722	71686768	+	8386	protein_coding	dysferlin [Source:HGNC Symbol;Acc:HGNC:3097]	-	462	428	432	530	607	648	750	612	4.39126	4.36276	4.54044	5.13717	5.7687	7.54337	7.98223	6.84419
ENSG00000168234	450.023	442.678	488.208	472.804	344.908	318.444	314.831	321.093	463.428	324.819	0.511728	2.11e-06	8.69e-05	TTC39C	18	23992773	24135610	+	7188	protein_coding	tetratricopeptide repeat domain 39C [Source:HGNC Symbol;Acc:HGNC:26595]	-	501	454	486	509	372	285	310	301	5.55561	5.39908	5.95933	5.75589	4.12457	3.87063	3.84921	3.92721
ENSG00000173599	537.153	608.439	558.526	560.12	1031.01	811.195	724.111	893.941	566.059	865.065	-0.612585	2.16e-06	8.86e-05	PC	11	66848233	66958376	-	5927	protein_coding	pyruvate carboxylase [Source:HGNC Symbol;Acc:HGNC:8636]	-	598	624	556	603	1112	726	713	838	8.04207	8.99957	8.26817	8.26961	14.9525	11.9577	10.7367	13.2597
ENSG00000166848	1040.17	1061.84	1089.93	952.111	724.121	795.552	787.077	733.927	1036.01	760.169	0.446832	2.22e-06	9.11e-05	TERF2IP	16	75647786	75761872	+	3379	protein_coding	TERF2 interacting protein [Source:HGNC Symbol;Acc:HGNC:19246]	-	1158	1089	1085	1025	781	712	775	688	27.3163	27.5494	28.3016	24.6569	18.4207	20.5701	20.4706	19.0953
ENSG00000164168	729.378	679.618	736.33	743.111	1007.84	926.282	996.287	944.078	722.109	968.621	-0.424072	2.34e-06	9.56e-05	TMEM184C	4	147617383	147672044	+	4712	protein_coding	transmembrane protein 184C [Source:HGNC Symbol;Acc:HGNC:25587]	-	812	697	733	800	1087	829	981	885	13.7358	12.6444	13.711	13.8003	18.3852	17.1749	18.5815	17.6142
ENSG00000198056	512.002	603.563	497.249	587.987	407.955	317.327	370.688	346.695	550.2	360.666	0.607751	2.35e-06	9.58e-05	PRIM1	12	56731596	56752373	-	2437	protein_coding	DNA primase subunit 1 [Source:HGNC Symbol;Acc:HGNC:9369]	-	570	619	495	633	440	284	365	325	18.6432	21.7124	17.9027	21.113	14.3894	11.3765	13.3677	12.507
ENSG00000143815	1496.48	1687.83	1645.44	1818.76	3349.87	2296.15	2462.79	2339.39	1662.13	2612.05	-0.652507	2.36e-06	9.6e-05	LBR	1	225401502	225428925	-	5257	protein_coding	lamin B receptor [Source:HGNC Symbol;Acc:HGNC:6518]	-	1666	1731	1638	1958	3613	2055	2425	2193	25.2603	28.1469	27.4628	30.2745	54.774	38.1609	41.171	39.1225
ENSG00000146648	31296.8	31087.9	30724	35950.8	38482.2	48109.7	48128.5	47537.8	32264.9	45564.6	-0.497928	2.39e-06	9.67e-05	EGFR	7	55019021	55211628	+	12521	protein_coding	epidermal growth factor receptor [Source:HGNC Symbol;Acc:HGNC:3236]	-	34842	31883	30585	38703	41505	43057	47390	44563	221.802	217.667	215.297	251.251	264.184	335.699	337.805	333.781
ENSG00000180891	203.004	214.514	197.895	218.289	289.277	322.914	321.94	313.626	208.425	311.939	-0.580686	2.4e-06	9.7e-05	CUEDC1	17	57861243	57955323	-	5577	protein_coding	CUE domain containing 1 [Source:HGNC Symbol;Acc:HGNC:31350]	-	226	220	197	235	312	289	317	294	3.23005	3.37205	3.1134	3.42507	4.4586	5.05874	5.07314	4.94393
ENSG00000184428	401.517	515.808	384.74	438.436	221.594	261.46	236.631	320.026	435.125	259.928	0.744672	2.49e-06	0.000100407	TOP1MT	8	143304384	143359979	-	6441	protein_coding	DNA topoisomerase I mitochondrial [Source:HGNC Symbol;Acc:HGNC:29787]	-	447	529	383	472	239	234	233	300	5.53167	7.0206	5.24101	5.9565	2.95726	3.54656	3.22865	4.36811
ENSG00000233276	546.135	658.167	579.621	532.253	419.081	331.853	271.161	382.965	579.044	351.265	0.720071	2.52e-06	0.000101503	GPX1	3	49357171	49358600	-	1430	polymorphic_pseudogene	glutathione peroxidase 1 [Source:HGNC Symbol;Acc:HGNC:4553]	-	608	675	577	573	452	297	267	359	33.8898	40.3497	35.5639	32.5703	25.1911	20.2752	16.6645	23.5442
ENSG00000101882	485.054	540.184	524.372	502.529	272.588	374.312	364.594	330.694	513.035	335.547	0.614043	2.62e-06	0.000104961	NKAP	X	119920672	119943772	-	7894	protein_coding	NFKB activating protein [Source:HGNC Symbol;Acc:HGNC:29873]	-	540	554	522	541	294	335	359	310	5.45253	5.99908	5.82831	5.57061	2.96821	4.14279	4.05896	3.6829
ENSG00000074201	773.392	723.496	838.794	736.609	348.616	564.261	506.776	467.239	768.073	471.723	0.70469	2.67e-06	0.000106827	CLNS1A	11	77514936	77637805	-	4592	protein_coding	chloride nucleotide-sensitive channel 1A [Source:HGNC Symbol;Acc:HGNC:2080]	-	861	742	835	793	376	505	499	438	14.9452	13.8126	16.0271	14.037	6.52575	10.7358	9.69877	8.94536
ENSG00000116406	544.339	457.304	522.362	522.036	921.608	732.981	779.968	670.989	511.51	776.386	-0.602654	2.68e-06	0.000107029	EDEM3	1	184690231	184754913	-	7804	protein_coding	ER degradation enhancing alpha-mannosidase like protein 3 [Source:HGNC Symbol;Acc:HGNC:16787]	-	606	469	520	562	994	656	768	629	6.18952	5.13721	5.87294	5.85358	10.1511	8.206	8.78338	7.55891
novel.10495	57.4879	53.6284	58.2635	67.8089	89.0084	151.959	166.556	113.076	59.2972	130.15	-1.13159	2.7e-06	0.000107484	-	X	82736432	82739385	-	2835	-	- && - && -	-	64	55	58	73	96	136	164	106	1.7994	1.65837	1.8032	2.09302	2.69875	4.68307	5.16308	3.50654
ENSG00000188554	2137.83	2193.89	2402.87	2204.25	1793.15	1692.78	1711.26	1635.34	2234.71	1708.13	0.387276	2.8e-06	0.000111108	NBR1	17	43170481	43211689	+	8405	protein_coding	NBR1, autophagy cargo receptor [Source:HGNC Symbol;Acc:HGNC:6746]	-	2380	2250	2392	2373	1934	1515	1685	1533	22.5705	22.8832	25.0838	22.9489	18.3385	17.5962	17.8929	17.1053
ENSG00000182685	86.2319	61.4289	96.4361	78.9556	179.871	143.021	152.337	136.545	80.7631	152.943	-0.92327	2.81e-06	0.000111503	BRICD5	16	2209253	2211950	-	2083	protein_coding	BRICHOS domain containing 5 [Source:HGNC Symbol;Acc:HGNC:28309]	-	96	63	96	85	194	128	150	128	3.67353	2.58537	4.06211	3.3169	7.42261	5.99882	6.42717	5.76297
ENSG00000152782	126.653	137.484	133.604	156.053	269.807	210.062	228.506	211.217	138.449	229.898	-0.733604	2.89e-06	0.00011444	PANK1	10	89579497	89645572	-	7638	protein_coding	pantothenate kinase 1 [Source:HGNC Symbol;Acc:HGNC:8598]	-	141	141	133	168	291	188	225	198	1.47144	1.57802	1.53476	1.78785	3.03639	2.40283	2.62918	2.43115
ENSG00000159111	517.391	636.715	654.962	634.431	364.378	436.883	431.623	401.1	610.875	408.496	0.580968	2.92e-06	0.000115411	MRPL10	17	47823272	47831534	-	2764	protein_coding	mitochondrial ribosomal protein L10 [Source:HGNC Symbol;Acc:HGNC:14055]	-	576	653	652	683	393	391	425	376	16.6106	20.1952	20.7912	20.0856	11.3318	13.8097	13.7236	12.7578
ENSG00000186468	6505.12	7283.71	6932.35	6931.37	3959.02	5286.18	5030.18	5120.42	6913.14	4848.95	0.51183	2.95e-06	0.000115971	RPS23	5	82273358	82278577	-	4204	protein_coding	ribosomal protein S23 [Source:HGNC Symbol;Acc:HGNC:10410]	-	7242	7470	6901	7462	4270	4731	4953	4800	137.309	151.89	144.683	144.276	80.9486	109.859	105.153	107.079
novel.2331	7.18599	1.95012	2.00909	1.85778	25.0336	33.5205	24.374	13.8678	3.25074	24.199	-2.87612	2.98e-06	0.000116918	-	12	131624564	131626223	-	1660	-	- && - && -	-	8	2	2	2	27	30	24	13	0.384135	0.10299	0.106192	0.097932	1.29628	1.76424	1.29039	0.734448
ENSG00000131067	538.949	596.738	557.521	573.124	993.928	753.093	764.734	833.136	566.583	836.223	-0.562575	2.98e-06	0.000116918	GGT7	20	34844720	34872860	-	2966	protein_coding	gamma-glutamyltransferase 7 [Source:HGNC Symbol;Acc:HGNC:4259]	-	600	612	555	617	1072	674	753	781	16.1243	17.6381	16.4927	16.9089	28.805	22.1837	22.659	24.6948
ENSG00000225697	719.497	622.089	642.908	642.791	1306.38	946.394	933.321	921.676	656.821	1026.94	-0.645302	3.01e-06	0.000117553	SLC26A6	3	48625723	48635493	-	6373	protein_coding	solute carrier family 26 member 6 [Source:HGNC Symbol;Acc:HGNC:14472]	-	801	638	640	692	1409	847	919	864	10.0182	8.55754	8.85127	8.82602	17.6202	12.9743	12.8703	12.7144
ENSG00000180340	166.176	177.461	206.936	164.413	308.748	272.633	252.88	341.362	178.747	293.906	-0.718803	3.16e-06	0.000123336	FZD2	17	44557459	44559570	+	2112	protein_coding	frizzled class receptor 2 [Source:HGNC Symbol;Acc:HGNC:4040]	-	185	182	206	177	333	244	249	320	6.982	7.3663	8.59692	6.81211	12.5659	11.2782	10.5226	14.2096
ENSG00000276547	141.923	151.135	144.654	166.271	245.7	235.761	219.366	245.354	150.996	236.545	-0.647628	3.18e-06	0.000123604	PCDHGB5	5	141397987	141512979	+	4851	protein_coding	protocadherin gamma subfamily B, 5 [Source:HGNC Symbol;Acc:HGNC:8712]	-	158	155	144	179	265	211	216	230	2.59614	2.73132	2.61638	2.99933	4.3537	4.24616	3.97411	4.44654
ENSG00000179163	506.612	694.244	673.044	647.436	1041.21	867.063	921.134	971.814	630.334	950.306	-0.59325	3.21e-06	0.000124511	FUCA1	1	23845077	23868294	-	2047	protein_coding	alpha-L-fucosidase 1 [Source:HGNC Symbol;Acc:HGNC:4006]	-	564	712	670	697	1123	776	907	911	21.9616	29.7327	28.8487	27.6769	43.7226	37.0074	39.5464	41.7375
ENSG00000178202	1534.21	1498.67	1541.97	1610.69	3316.49	2120.73	2230.22	2241.25	1546.39	2477.17	-0.68013	3.31e-06	0.000128056	KDELC2	11	108472105	108498432	-	4993	protein_coding	KDEL motif containing 2 [Source:HGNC Symbol;Acc:HGNC:28496]	-	1708	1537	1535	1734	3577	1898	2196	2101	27.2664	26.3138	27.0967	28.2287	57.0955	37.109	39.2544	39.463
ENSG00000168938	44.0142	55.5785	45.2044	64.0933	216.031	99.444	103.589	112.009	52.2226	132.768	-1.34919	3.33e-06	0.000128591	PPIC	5	123023250	123036741	-	2098	protein_coding	peptidylprolyl isomerase C [Source:HGNC Symbol;Acc:HGNC:9256]	-	49	57	45	69	233	89	102	105	1.86163	2.32242	1.8905	2.67329	8.85105	4.14123	4.33923	4.69364
ENSG00000143153	1322.22	1434.32	1560.06	1480.65	2295.68	1834.69	1932.65	2074.84	1449.31	2034.46	-0.489807	3.38e-06	0.000130113	ATP1B1	1	169105697	169132722	+	2962	protein_coding	ATPase Na+/K+ transporting subunit beta 1 [Source:HGNC Symbol;Acc:HGNC:804]	-	1472	1471	1553	1594	2476	1642	1903	1945	39.6118	42.4521	46.2121	43.7427	66.6208	54.1169	57.3418	61.5829
ENSG00000181104	835.371	760.548	852.857	825.782	1215.52	1027.96	1154.72	1085.96	818.64	1121.04	-0.454122	3.4e-06	0.000130848	F2R	5	76716043	76735781	+	4066	protein_coding	coagulation factor II thrombin receptor [Source:HGNC Symbol;Acc:HGNC:3537]	-	930	780	849	889	1311	920	1137	1018	18.2313	16.3983	18.4039	17.772	25.6968	22.0885	24.9581	23.4804
ENSG00000182326	156.295	162.835	138.627	162.556	338.418	246.934	217.335	270.956	155.078	268.411	-0.792521	3.53e-06	0.000135423	C1S	12	6988259	7071032	+	6462	protein_coding	complement C1s [Source:HGNC Symbol;Acc:HGNC:1247]	-	174	167	138	175	365	221	214	254	2.14627	2.20913	1.88227	2.20127	4.50163	3.33865	2.95573	3.68631
ENSG00000145632	231.748	231.09	245.109	256.373	375.504	385.485	313.815	373.364	241.08	362.042	-0.58638	3.58e-06	0.000136863	PLK2	5	58453982	58460260	-	4768	protein_coding	polo like kinase 2 [Source:HGNC Symbol;Acc:HGNC:19699]	-	258	237	244	276	405	345	309	350	4.31306	4.24897	4.51048	4.70517	6.7696	7.06363	5.78416	6.88426
ENSG00000197296	258.696	249.616	294.331	311.178	479.348	370.96	425.529	444.837	278.455	430.168	-0.62867	3.62e-06	0.000138252	FITM2	20	44302838	44311169	-	4597	protein_coding	fat storage inducing transmembrane protein 2 [Source:HGNC Symbol;Acc:HGNC:16135]	-	288	256	293	335	517	332	419	417	4.99367	4.76033	5.61775	5.92342	8.96314	7.05032	8.135	8.50721
ENSG00000183876	61.0809	78.98	70.318	71.5244	147.42	124.026	118.823	123.744	70.4758	128.503	-0.869635	3.67e-06	0.000139859	ARSI	5	150296343	150339307	-	3269	protein_coding	arylsulfatase family member I [Source:HGNC Symbol;Acc:HGNC:32521]	-	68	81	70	77	159	111	117	116	1.65804	2.11808	1.88735	1.9146	3.87638	3.31477	3.1944	3.32789
ENSG00000164442	464.395	502.157	504.281	458.871	576.701	906.17	767.781	857.671	482.426	777.081	-0.686977	3.7e-06	0.000140241	CITED2	6	139371807	139374620	-	2535	protein_coding	Cbp/p300 interacting transactivator with Glu/Asp rich carboxy-terminal domain 2 [Source:HGNC Symbol;Acc:HGNC:1987]	-	517	515	502	494	622	811	756	804	16.256	17.3661	17.454	15.8399	19.555	31.2312	26.6172	29.7443
ENSG00000136378	231.748	252.541	240.086	210.858	413.518	381.016	308.737	356.296	233.808	364.892	-0.643108	3.69e-06	0.000140241	ADAMTS7	15	78759203	78811431	-	7730	protein_coding	ADAM metallopeptidase with thrombospondin type 1 motif 7 [Source:HGNC Symbol;Acc:HGNC:223]	-	258	259	239	227	446	341	304	334	2.66037	2.86413	2.72513	2.38698	4.59832	4.30646	3.51004	4.05222
ENSG00000147874	1731.82	1784.36	1783.06	1801.12	1455.66	1359.81	1388.3	1337.71	1775.09	1385.37	0.357208	3.71e-06	0.000140241	HAUS6	9	19053143	19103119	-	7932	protein_coding	HAUS augmin like complex subunit 6 [Source:HGNC Symbol;Acc:HGNC:25948]	-	1928	1830	1775	1939	1570	1217	1367	1254	19.3743	19.7215	19.7235	19.87	15.7747	14.978	15.3817	14.8266
ENSG00000141441	272.169	230.115	277.254	277.738	160.401	145.255	177.727	180.282	264.319	165.916	0.671555	3.72e-06	0.000140241	GAREM1	18	32124877	32470484	-	7568	protein_coding	GRB2 associated regulator of MAPK1 subtype 1 [Source:HGNC Symbol;Acc:HGNC:26136]	-	303	236	276	299	173	130	175	169	3.19127	2.66565	3.21438	3.21139	1.82184	1.6769	2.06383	2.09426
ENSG00000132274	62.8774	46.803	60.2726	75.24	147.42	108.383	113.745	119.477	61.2982	122.256	-0.996642	3.73e-06	0.000140296	TRIM22	11	5689689	5737089	+	6020	protein_coding	tripartite motif containing 22 [Source:HGNC Symbol;Acc:HGNC:16379]	-	70	48	60	81	159	97	112	112	0.926837	0.68158	0.878464	1.09368	2.10497	1.57297	1.6605	1.74481
ENSG00000100344	58.3862	62.404	45.2044	39.9422	173.381	112.852	98.5116	94.9412	51.4842	119.921	-1.22228	3.74e-06	0.000140435	PNPLA3	22	43923739	43964488	+	3232	protein_coding	patatin like phospholipase domain containing 3 [Source:HGNC Symbol;Acc:HGNC:18590]	-	65	64	45	43	187	101	97	89	1.60304	1.6927	1.22719	1.08143	4.61121	3.05067	2.67866	2.58252
ENSG00000162614	170.667	183.312	171.777	174.631	202.123	516.215	446.857	345.629	175.097	377.706	-1.10786	4e-06	0.000150013	NEXN	1	77888513	77943895	+	4436	protein_coding	nexilin F-actin binding protein [Source:HGNC Symbol;Acc:HGNC:29557]	-	190	188	171	188	218	462	440	324	3.414	3.62275	3.39761	3.44484	3.9166	10.1671	8.85277	6.84982
ENSG00000083857	4493.94	4288.32	4530.49	5427.5	6482.78	6240.39	6631.76	6220.25	4685.06	6393.79	-0.448592	4.05e-06	0.000151179	FAT1	4	186587783	186726722	-	16177	protein_coding	FAT atypical cadherin 1 [Source:HGNC Symbol;Acc:HGNC:3595]	-	5003	4398	4510	5843	6992	5585	6530	5831	24.651	23.2396	24.5724	29.3589	34.4467	33.7031	36.0274	33.8042
ENSG00000113013	5863.77	7779.04	7395.45	7418.11	5392.43	5099.58	4708.24	4811.06	7114.09	5002.83	0.507837	4.04e-06	0.000151179	HSPA9	5	138553756	138575724	-	8254	protein_coding	heat shock protein family A (Hsp70) member 9 [Source:HGNC Symbol;Acc:HGNC:5244]	-	6528	7978	7362	7986	5816	4564	4636	4510	63.0402	82.6231	78.6142	78.6443	56.157	53.9792	50.1299	51.2434
ENSG00000134333	2277.06	2530.29	2439.03	2429.04	3864.45	3322.99	3044.72	3144.79	2418.86	3344.24	-0.467612	4.28e-06	0.000159455	LDHA	11	18394388	18408425	+	6210	protein_coding	lactate dehydrogenase A [Source:HGNC Symbol;Acc:HGNC:6535]	-	2535	2595	2428	2615	4168	2974	2998	2948	32.5378	35.7205	34.4609	34.2281	53.491	46.7514	43.0882	44.5206
ENSG00000169299	1074.31	1112.55	1245.63	1136.03	716.703	869.297	776.921	880.073	1142.13	810.749	0.495045	4.38e-06	0.000162845	PGM2	4	37826633	37862937	+	3704	protein_coding	phosphoglucomutase 2 [Source:HGNC Symbol;Acc:HGNC:8906]	-	1196	1141	1240	1223	773	778	765	825	25.7372	26.3322	29.5067	26.8385	16.6323	20.5047	18.4335	20.8886
ENSG00000176142	514.697	558.71	549.485	612.138	872.468	744.154	786.061	747.795	558.757	787.62	-0.496084	4.41e-06	0.000163332	TMEM39A	3	119429500	119468830	-	5333	protein_coding	transmembrane protein 39A [Source:HGNC Symbol;Acc:HGNC:25600]	-	573	573	547	659	941	666	774	701	8.56416	9.18449	9.04035	10.0442	14.0625	12.1912	12.9535	12.3274
ENSG00000070961	1694.1	1432.37	1526.91	1579.11	3145.89	2166.54	2334.83	2091.91	1558.12	2434.79	-0.644243	4.47e-06	0.000165208	ATP2B1	12	89588049	89709300	-	9493	protein_coding	ATPase plasma membrane Ca2+ transporting 1 [Source:HGNC Symbol;Acc:HGNC:814]	-	1886	1469	1520	1700	3393	1939	2299	1961	15.8358	13.2279	14.1127	14.5562	28.4856	19.9397	21.6149	19.3731
ENSG00000149596	31.4387	39.9775	33.1499	26.9378	80.6639	73.745	62.9662	72.5393	32.876	72.4786	-1.14329	4.51e-06	0.000166505	JPH2	20	44111695	44187578	-	5943	protein_coding	junctophilin 2 [Source:HGNC Symbol;Acc:HGNC:14202]	-	35	41	33	29	87	66	62	68	0.469423	0.589726	0.489415	0.396638	1.1667	1.08414	0.931116	1.07307
ENSG00000155850	1495.58	1428.47	1395.31	1554.96	4239.95	2186.65	2459.74	2114.31	1468.58	2750.16	-0.905342	4.69e-06	0.000172666	SLC26A2	5	149960737	149993455	+	8606	protein_coding	solute carrier family 26 member 2 [Source:HGNC Symbol;Acc:HGNC:10994]	-	1665	1465	1389	1674	4573	1957	2422	1982	15.4211	14.5515	14.2256	15.8109	42.3491	22.1991	25.1183	21.5987
ENSG00000157227	1191.98	1392.39	1361.16	1392.4	2509.85	1762.06	1802.66	2022.57	1334.48	2024.28	-0.601615	4.8e-06	0.000176287	MMP14	14	22836557	22849027	+	4464	protein_coding	matrix metallopeptidase 14 [Source:HGNC Symbol;Acc:HGNC:7160]	-	1327	1428	1355	1499	2707	1577	1775	1896	23.6946	27.3449	26.7537	27.2948	48.3291	34.4868	35.4889	39.8327
ENSG00000089009	8948.35	11575	9941.96	10325.5	4712.81	7353.27	6531.22	7091.79	10197.7	6422.27	0.667193	5.08e-06	0.000186005	RPL6	12	112405190	112418838	-	4447	protein_coding	ribosomal protein L6 [Source:HGNC Symbol;Acc:HGNC:10362]	-	9962	11871	9897	11116	5083	6581	6431	6648	178.559	228.188	196.158	203.181	91.0956	144.467	129.071	140.2
ENSG00000116985	416.787	472.905	572.59	483.951	778.824	660.353	714.971	734.994	486.558	722.285	-0.57125	5.14e-06	0.000187654	BMP8B	1	39757182	39788861	-	4822	protein_coding	bone morphogenetic protein 8b [Source:HGNC Symbol;Acc:HGNC:1075]	-	464	485	570	521	840	591	704	689	7.66995	8.59778	10.4188	8.7824	13.8834	11.9648	13.0306	13.4004
ENSG00000106609	1655.47	1657.61	1805.16	1890.29	2304.02	2195.59	2665.91	2413	1752.13	2394.63	-0.450798	5.16e-06	0.000187654	TMEM248	7	66921225	66958551	+	5086	protein_coding	transmembrane protein 248 [Source:HGNC Symbol;Acc:HGNC:25476]	-	1843	1700	1797	2035	2485	1965	2625	2262	28.8836	28.5723	31.1416	32.523	38.9399	37.7165	46.065	41.7102
ENSG00000100596	2537.55	2643.39	2550.54	2777.38	2201.1	1524.06	1705.16	1523.33	2627.21	1738.41	0.595235	5.15e-06	0.000187654	SPTLC2	14	77505997	77616773	-	9143	protein_coding	serine palmitoyltransferase long chain base subunit 2 [Source:HGNC Symbol;Acc:HGNC:11278]	-	2825	2711	2539	2990	2374	1364	1679	1428	24.6281	25.3462	24.4762	26.5818	20.6936	14.5637	16.39	14.6476
ENSG00000272886	1063.53	993.588	1068.83	1068.22	667.563	803.374	817.545	758.463	1048.54	761.736	0.461842	5.22e-06	0.000189623	DCP1A	3	53283428	53347610	-	6127	protein_coding	decapping mRNA 1A [Source:HGNC Symbol;Acc:HGNC:18714]	-	1184	1019	1064	1150	720	719	805	711	15.403	14.2167	15.306	15.2564	9.36546	11.4558	11.7264	10.883
ENSG00000049239	859.624	882.431	955.321	966.044	1315.66	1157.57	1186.2	1289.71	915.855	1237.28	-0.434478	5.23e-06	0.000189662	H6PD	1	9234775	9271337	+	9321	protein_coding	hexose-6-phosphate dehydrogenase/glucose 1-dehydrogenase [Source:HGNC Symbol;Acc:HGNC:4795]	-	957	905	951	1040	1419	1036	1168	1209	8.18373	8.29962	8.99264	9.06929	12.1329	10.8503	11.184	12.1644
ENSG00000196878	150.906	188.187	212.963	224.791	106.625	93.8573	127.963	76.8064	194.212	101.313	0.936181	5.32e-06	0.000192318	LAMB3	1	209614870	209652466	-	4688	protein_coding	laminin subunit beta 3 [Source:HGNC Symbol;Acc:HGNC:6490]	-	168	193	212	242	115	84	126	72	2.85643	3.51918	3.98582	4.19595	1.95503	1.74919	2.39884	1.44036
ENSG00000187676	177.853	206.713	170.772	193.209	432.989	296.097	288.426	280.557	187.137	324.517	-0.795966	5.47e-06	0.000197291	B3GLCT	13	31199936	31332276	+	4566	protein_coding	beta 3-glucosyltransferase [Source:HGNC Symbol;Acc:HGNC:20207]	-	198	212	170	208	467	265	284	263	3.45646	3.96892	3.28158	3.7028	8.15127	5.66572	5.55137	5.40189
ENSG00000239305	426.668	362.723	423.917	430.076	755.645	550.853	623.568	578.181	410.846	627.062	-0.610969	5.49e-06	0.000197656	RNF103	2	86603393	86623866	-	7599	protein_coding	ring finger protein 103 [Source:HGNC Symbol;Acc:HGNC:12859]	-	475	372	422	463	815	493	614	542	4.9824	4.18464	4.89469	4.95253	8.54762	6.33338	7.21157	6.68911
ENSG00000073712	1188.38	1225.65	1241.62	1265.15	1676.33	1597.81	1519.31	1557.46	1230.2	1587.73	-0.368337	5.52e-06	0.000198265	FERMT2	14	52857268	52952435	-	8510	protein_coding	fermitin family member 2 [Source:HGNC Symbol;Acc:HGNC:15767]	-	1323	1257	1236	1362	1808	1430	1496	1460	12.3917	12.6263	12.8014	13.0092	16.9322	16.4041	15.6899	16.0897
ENSG00000131724	1047.36	1004.31	1062.81	1075.65	1356.45	1310.65	1333.46	1393.18	1047.53	1348.44	-0.36432	5.6e-06	0.000200601	IL13RA1	X	118727572	118794539	+	4372	protein_coding	interleukin 13 receptor subunit alpha 1 [Source:HGNC Symbol;Acc:HGNC:5974]	-	1166	1030	1058	1158	1463	1173	1313	1306	21.2579	20.1386	21.3292	21.5294	26.6691	26.1917	26.8042	28.0149
ENSG00000137054	564.1	575.287	596.699	588.916	449.678	422.358	424.514	411.767	581.25	427.079	0.443802	5.79e-06	0.000206975	POLR1E	9	37485935	37503697	+	2512	protein_coding	RNA polymerase I subunit E [Source:HGNC Symbol;Acc:HGNC:17631]	-	628	590	594	634	485	378	418	386	19.927	20.0773	20.8418	20.515	15.3874	14.6898	14.8516	14.411
ENSG00000169429	37.7264	54.6035	44.1999	40.8711	129.804	79.3318	92.4181	85.3404	44.3502	96.7235	-1.13056	5.93e-06	0.000211471	CXCL8	4	73740506	73743716	+	2274	protein_coding	C-X-C motif chemokine ligand 8 [Source:HGNC Symbol;Acc:HGNC:6025]	-	42	56	44	44	140	71	91	80	1.47218	2.10508	1.70542	1.57277	4.90661	3.04799	3.57165	3.29933
ENSG00000102158	1663.56	1641.03	1660.51	1696.15	3418.48	2174.36	2474.98	2321.26	1665.31	2597.27	-0.641554	6.1e-06	0.000216735	MAGT1	X	77826364	77895593	-	4862	protein_coding	magnesium transporter 1 [Source:HGNC Symbol;Acc:HGNC:28880]	-	1852	1683	1653	1826	3687	1946	2437	2176	30.3618	29.5897	29.9659	30.5273	60.4369	39.0727	44.7361	41.973
ENSG00000164104	3800.49	4604.24	4486.29	4219.01	1736.59	3088.35	2722.78	2753.29	4277.51	2575.25	0.732312	6.1e-06	0.000216735	HMGB2	4	173331695	173335125	-	2775	protein_coding	high mobility group box 2 [Source:HGNC Symbol;Acc:HGNC:5000]	HMG	4231	4722	4466	4542	1873	2764	2681	2581	121.53	145.457	141.849	133.041	53.7922	97.2345	86.2287	87.2269
ENSG00000112996	1690.5	1706.36	1748.91	1646.92	1299.89	1298.36	1381.19	1351.58	1698.17	1332.76	0.349487	6.28e-06	0.00022259	MRPS30	5	44808925	44820428	+	6202	protein_coding	mitochondrial ribosomal protein S30 [Source:HGNC Symbol;Acc:HGNC:8769]	-	1882	1750	1741	1773	1402	1162	1360	1267	24.1874	24.1201	24.7421	23.237	18.0161	18.2902	19.5715	19.1589
ENSG00000170458	56.5897	61.4289	70.318	63.1644	160.401	128.495	123.901	90.6742	62.8753	125.868	-1.00497	6.34e-06	0.000224405	CD14	5	140631728	140633701	-	1886	protein_coding	CD14 molecule [Source:HGNC Symbol;Acc:HGNC:1628]	-	63	63	70	68	173	115	122	85	2.66257	2.85543	3.27134	2.93069	7.31053	5.95253	5.77346	4.22671
ENSG00000137876	2277.96	2186.09	2194.93	2146.66	1872.89	1257.02	1298.93	1312.11	2201.41	1435.24	0.616542	6.37e-06	0.000224855	RSL24D1	15	55180806	55197067	-	3009	protein_coding	ribosomal L24 domain containing 1 [Source:HGNC Symbol;Acc:HGNC:18479]	-	2536	2242	2185	2311	2020	1125	1279	1230	67.1783	63.6921	64.0027	62.4281	53.5024	36.4985	37.9373	38.3362
novel.1719	65.5722	39.0025	41.1863	42.7289	116.824	92.7399	112.73	84.2736	47.1224	101.642	-1.10748	6.43e-06	0.000226494	-	11	121312257	121313533	+	1277	-	- && - && -	-	73	40	41	46	126	83	111	79	4.55653	2.67757	2.82984	2.92799	7.86365	6.34501	7.758	5.80179
ENSG00000100767	211.088	206.713	195.886	228.507	473.785	315.092	297.566	346.695	210.549	358.285	-0.768171	6.49e-06	0.00022781	PAPLN	14	73237497	73274640	+	7699	protein_coding	papilin, proteoglycan like sulfated glycoprotein [Source:HGNC Symbol;Acc:HGNC:19262]	-	235	212	195	246	511	282	293	325	2.43296	2.35382	2.23239	2.59719	5.2897	3.57569	3.39665	3.9589
ENSG00000163513	1356.36	1393.36	1429.46	1360.82	2529.32	1857.03	1850.39	1883.89	1385	2030.16	-0.55219	6.48e-06	0.00022781	TGFBR2	3	30606502	30694142	+	4704	protein_coding	transforming growth factor beta receptor 2 [Source:HGNC Symbol;Acc:HGNC:11773]	-	1510	1429	1423	1465	2728	1662	1822	1766	25.5865	25.9679	26.6629	25.3147	46.2191	34.4912	34.57	35.2086
ENSG00000123384	2944.46	2784.78	2758.48	3802.87	4558.9	4546.49	4240.06	4478.24	3072.65	4455.92	-0.536148	6.57e-06	0.000230029	LRP1	12	57128493	57213351	+	20839	protein_coding	LDL receptor related protein 1 [Source:HGNC Symbol;Acc:HGNC:6692]	-	3278	2856	2746	4094	4917	4069	4175	4198	12.5382	11.7153	11.6143	15.9688	18.8048	19.0615	17.8812	18.8926
ENSG00000173334	609.911	550.91	578.617	588.916	284.642	377.664	410.296	426.702	582.088	374.826	0.636601	6.66e-06	0.000232553	TRIB1	8	125430321	125438405	+	4138	protein_coding	tribbles pseudokinase 1 [Source:HGNC Symbol;Acc:HGNC:16891]	-	679	565	576	634	307	338	404	400	13.0792	11.6716	12.2688	12.4538	5.91279	7.97391	8.71382	9.06557
ENSG00000103942	467.988	460.229	441.999	512.747	276.297	337.439	303.659	356.296	470.741	318.423	0.566001	6.72e-06	0.000234355	HOMER2	15	82836946	82986153	-	14685	protein_coding	homer scaffold protein 2 [Source:HGNC Symbol;Acc:HGNC:17513]	-	521	472	440	552	298	302	299	334	2.82791	2.74752	2.64088	3.0554	1.61729	2.0076	1.81725	2.13304
ENSG00000087303	624.283	684.493	693.135	760.76	784.387	1198.92	1327.37	1335.58	690.668	1161.56	-0.749589	6.75e-06	0.000234648	NID2	14	52004803	52069228	-	6392	protein_coding	nidogen 2 [Source:HGNC Symbol;Acc:HGNC:13389]	-	695	702	690	819	846	1073	1307	1252	8.66662	9.38799	9.51441	10.4148	10.5482	16.3873	18.2497	18.3693
ENSG00000132793	266.78	252.541	201.913	269.378	400.538	360.904	375.766	366.964	247.653	376.043	-0.601959	6.82e-06	0.000236745	LPIN3	20	41340920	41360582	+	4568	protein_coding	lipin 3 [Source:HGNC Symbol;Acc:HGNC:14451]	-	297	259	201	290	432	323	370	344	5.18241	4.8467	3.87828	5.16029	7.53706	6.90274	7.22925	7.06249
ENSG00000197261	79.0459	44.8528	45.2044	52.0178	21.3249	18.9949	18.2805	22.4019	55.2802	20.2506	1.45074	6.84e-06	0.000236745	C6orf141	6	49550646	49561907	+	2940	protein_coding	chromosome 6 open reading frame 141 [Source:HGNC Symbol;Acc:HGNC:21351]	-	88	46	45	56	23	17	18	21	2.38582	1.33747	1.34907	1.54826	0.623483	0.564478	0.546441	0.669881
ENSG00000134531	1652.78	2029.1	2288.35	2056.56	1286.91	1343.05	1288.78	1548.93	2006.7	1366.92	0.553875	6.91e-06	0.000238759	EMP1	12	13196716	13219939	+	7838	protein_coding	epithelial membrane protein 1 [Source:HGNC Symbol;Acc:HGNC:3333]	-	1840	2081	2278	2214	1388	1202	1269	1452	18.7117	22.6955	25.6164	22.9602	14.1133	14.9708	14.4502	17.3735
ENSG00000026508	848.845	963.361	1072.85	984.622	547.031	654.766	712.939	707.258	967.42	655.499	0.561923	7.12e-06	0.000245641	CD44	11	35138870	35232402	+	10004	protein_coding	CD44 molecule (Indian blood group) [Source:HGNC Symbol;Acc:HGNC:1681]	-	945	988	1068	1060	590	586	702	663	7.52939	8.44219	9.40951	8.61261	4.70027	5.71833	6.26298	6.21535
ENSG00000138326	4193.03	6046.36	4114.61	4585	2559.92	3357.63	2951.28	3213.07	4734.75	3020.48	0.648654	7.14e-06	0.000245641	RPS24	10	78033732	78056813	+	7857	protein_coding	ribosomal protein S24 [Source:HGNC Symbol;Acc:HGNC:10411]	-	4668	6201	4096	4936	2761	3005	2906	3012	47.3561	67.4648	45.9486	51.0647	28.0062	37.3364	33.0108	35.9521
ENSG00000084093	1897.1	1884.79	1834.3	1951.6	1500.16	1420.15	1528.45	1512.66	1891.95	1490.36	0.344109	7.24e-06	0.000248514	REST	4	56907876	56966678	+	7983	protein_coding	RE1 silencing transcription factor [Source:HGNC Symbol;Acc:HGNC:9966]	zf-C2H2	2112	1933	1826	2101	1618	1271	1505	1418	21.0877	20.6984	20.1606	21.3925	16.1531	15.5426	16.8263	16.6585
ENSG00000164916	1848.6	2076.88	1955.85	2336.16	1603.08	1497.25	1308.07	1410.25	2054.37	1454.66	0.497854	7.35e-06	0.000252051	FOXK1	7	4682309	4771443	+	13093	protein_coding	forkhead box K1 [Source:HGNC Symbol;Acc:HGNC:23480]	Fork	2058	2130	1947	2515	1729	1340	1288	1322	12.5288	13.9063	13.1068	15.6135	10.5245	9.99104	8.78	9.4693
ENSG00000100075	277.559	314.945	322.458	328.827	470.076	440.235	415.374	455.504	310.947	445.297	-0.519011	7.44e-06	0.000254602	SLC25A1	22	19175575	19178830	-	2096	protein_coding	solute carrier family 25 member 1 [Source:HGNC Symbol;Acc:HGNC:10979]	-	309	323	321	354	507	394	409	427	11.7508	13.173	13.4984	13.7282	19.278	18.3506	17.4161	19.1057
ENSG00000180776	754.529	703.995	701.171	706.884	1200.69	874.884	1061.28	993.149	716.645	1032.5	-0.527508	7.48e-06	0.000255384	ZDHHC20	13	21372573	21459370	-	5574	protein_coding	zinc finger DHHC-type containing 20 [Source:HGNC Symbol;Acc:HGNC:20749]	-	840	722	698	761	1295	783	1045	931	12.012	11.0724	11.0372	11.0974	18.516	13.7132	16.7327	15.6642
ENSG00000172057	337.742	398.8	318.44	366.911	622.132	498.338	489.511	524.843	355.473	533.706	-0.5872	7.53e-06	0.000256375	ORMDL3	17	39921041	39927601	-	3752	protein_coding	ORMDL sphingolipid biosynthesis regulator 3 [Source:HGNC Symbol;Acc:HGNC:16038]	-	376	409	317	395	671	446	482	492	7.98779	9.31821	7.44673	8.5573	14.2529	11.6043	11.4657	12.2978
ENSG00000132305	1986.93	2101.26	2313.46	2153.16	1720.83	1639.15	1492.91	1583.06	2138.7	1608.99	0.410283	7.67e-06	0.000260527	IMMT	2	86143932	86195770	-	3986	protein_coding	inner membrane mitochondrial protein [Source:HGNC Symbol;Acc:HGNC:6047]	-	2212	2155	2303	2318	1856	1467	1470	1484	44.2333	46.2149	50.9244	47.2693	37.1095	35.9284	32.9153	34.9158
ENSG00000132031	282.05	303.244	315.427	285.169	714.849	416.771	452.95	465.105	296.472	512.419	-0.791119	7.84e-06	0.000265889	MATN3	2	19992111	20012694	-	3118	protein_coding	matrilin 3 [Source:HGNC Symbol;Acc:HGNC:6909]	-	314	311	314	307	771	373	446	436	8.02704	8.52622	8.87611	8.00322	19.7071	11.6783	12.7666	13.114
ENSG00000136026	1413.84	1209.08	1267.73	1228.92	2165.87	1614.57	1709.23	1886.02	1279.89	1843.92	-0.527015	8.05e-06	0.000272627	CKAP4	12	106237877	106304279	-	3638	protein_coding	cytoskeleton associated protein 4 [Source:HGNC Symbol;Acc:HGNC:16991]	-	1574	1240	1262	1323	2336	1445	1683	1768	34.4861	29.1361	30.575	29.5597	51.1746	38.7749	41.2895	45.5769
ENSG00000130766	580.269	757.623	764.457	613.996	458.023	385.485	411.311	500.308	679.086	438.782	0.629161	8.14e-06	0.000274984	SESN2	1	28259527	28282491	+	3453	protein_coding	sestrin 2 [Source:HGNC Symbol;Acc:HGNC:20746]	-	646	777	761	661	494	345	405	469	14.9121	19.2352	19.4248	15.5599	11.4018	9.75366	10.4683	12.738
ENSG00000023041	511.104	520.683	491.222	538.756	1014.33	728.511	779.968	669.922	515.441	798.182	-0.631788	8.16e-06	0.000275028	ZDHHC6	10	112424428	112446917	-	3748	protein_coding	zinc finger DHHC-type containing 6 [Source:HGNC Symbol;Acc:HGNC:19160]	-	569	534	489	580	1094	652	768	628	12.1008	12.1791	11.4995	12.5786	23.2628	16.9822	18.2886	15.714
ENSG00000260103	25.151	11.7007	15.0681	16.72	23.1793	92.7399	72.1064	69.3391	17.16	64.3412	-1.89873	8.55e-06	0.00028774	AC012435.1	15	74478070	74490286	-	3385	transcribed_processed_pseudogene	uncharacterized LOC101929333 [Source:NCBI gene;Acc:101929333]	-	28	12	15	18	25	83	71	65	0.659327	0.303036	0.390573	0.432232	0.588607	2.39367	1.87205	1.80086
ENSG00000166448	48.5054	39.9775	57.259	32.5111	73.2465	93.8573	107.652	119.477	44.5633	98.558	-1.1449	8.67e-06	0.000290931	TMEM130	7	98846488	98870771	-	4663	protein_coding	transmembrane protein 130 [Source:HGNC Symbol;Acc:HGNC:25429]	-	54	41	57	35	79	84	106	112	0.92306	0.751606	1.0774	0.610106	1.35022	1.75857	2.02889	2.25257
ENSG00000031698	2748.64	2993.44	2845.87	2631.54	2218.72	2264.87	1988.51	2101.51	2804.87	2143.4	0.387985	8.68e-06	0.000290931	SARS	1	109213918	109238169	+	3836	protein_coding	seryl-tRNA synthetase [Source:HGNC Symbol;Acc:HGNC:10537]	-	3060	3070	2833	2833	2393	2027	1958	1970	63.5835	68.4119	65.0935	60.0303	49.7174	51.5846	45.5567	48.163
ENSG00000242265	2748.64	2674.59	2821.76	2979.88	3166.29	4466.04	4501.06	4413.16	2806.22	4136.64	-0.559638	8.8e-06	0.000294237	PEG10	7	94656325	94669695	+	6689	protein_coding	paternally expressed 10 [Source:HGNC Symbol;Acc:HGNC:14005]	-	3060	2743	2809	3208	3415	3997	4432	4137	36.4638	35.0539	37.0135	38.983	40.6887	58.3335	59.1366	58.0029
ENSG00000099251	20.6597	21.4514	22.0999	24.1511	85.2998	70.393	42.6545	43.737	22.0905	60.521	-1.4564	8.94e-06	0.000296707	HSD17B7P2	10	38356380	38378505	+	1506	transcribed_unprocessed_pseudogene	hydroxysteroid 17-beta dehydrogenase 7 pseudogene 2 [Source:HGNC Symbol;Acc:HGNC:28120]	-	23	22	22	26	92	63	42	41	1.21732	1.24873	1.28756	1.4033	4.86863	4.08377	2.4891	2.5532
ENSG00000198855	91.6214	102.381	94.4271	100.32	189.143	136.317	189.914	155.746	97.1875	167.78	-0.790521	8.94e-06	0.000296707	FICD	12	108515185	108525837	+	4267	protein_coding	FIC domain containing [Source:HGNC Symbol;Acc:HGNC:18416]	-	102	105	94	108	204	122	187	146	1.90537	2.10348	1.94167	2.05733	3.81024	2.79114	3.91144	3.2089
ENSG00000134755	420.38	385.149	416.885	388.276	620.278	530.741	536.228	561.113	402.673	562.09	-0.482009	8.95e-06	0.000296707	DSC2	18	31058840	31102522	-	12495	protein_coding	desmocollin 2 [Source:HGNC Symbol;Acc:HGNC:3036]	-	468	395	415	418	669	475	528	526	2.98546	2.7023	2.92739	2.71921	4.26711	3.7111	3.77151	3.94798
ENSG00000167526	11212.8	13104.8	12420.2	11673.3	8616.2	8803.59	7980.45	10078.7	12102.8	8869.74	0.448389	8.92e-06	0.000296707	RPL13	16	89560657	89566828	+	6172	protein_coding	ribosomal protein L13 [Source:HGNC Symbol;Acc:HGNC:10303]	-	12483	13440	12364	12567	9293	7879	7858	9448	161.211	186.142	176.564	165.504	119.998	124.621	113.633	143.562
ENSG00000186594	58.3862	42.9027	44.1999	62.2356	186.361	105.031	93.4337	100.275	51.9311	121.275	-1.22463	9.17e-06	0.000303334	MIR22HG	17	1711493	1717174	-	2986	lincRNA	MIR22 host gene [Source:HGNC Symbol;Acc:HGNC:28219]	-	65	44	44	67	201	94	92	94	1.7351	1.25961	1.29877	1.82384	5.36476	3.07315	2.74989	2.95232
ENSG00000126777	3127.7	3513.15	3463.66	3505.63	4021.14	4982.26	5085.03	4556.11	3402.54	4661.13	-0.453988	9.3e-06	0.000307101	KTN1	14	55559072	55701526	+	17575	protein_coding	kinectin 1 [Source:HGNC Symbol;Acc:HGNC:6467]	-	3482	3603	3448	3774	4337	4459	5007	4271	15.7919	17.5243	17.2918	17.4546	19.667	24.7678	25.4273	22.7908
ENSG00000099953	129.348	112.132	139.632	145.836	227.157	196.653	197.023	230.419	131.737	212.813	-0.692451	9.4e-06	0.00030972	MMP11	22	23768226	23784316	+	5176	protein_coding	matrix metallopeptidase 11 [Source:HGNC Symbol;Acc:HGNC:7157]	-	144	115	139	157	245	176	194	216	2.21753	1.89922	2.36695	2.46552	3.77239	3.31943	3.34522	3.91368
ENSG00000125434	109.586	97.5062	79.3589	105.893	140.93	201.123	174.68	178.148	98.0862	173.72	-0.820432	9.47e-06	0.000310213	SLC25A35	17	8287763	8295343	-	3897	protein_coding	solute carrier family 25 member 35 [Source:HGNC Symbol;Acc:HGNC:31921]	-	122	100	79	114	152	180	172	167	2.49535	2.19352	1.78676	2.37781	3.10855	4.50907	3.93927	4.01894
ENSG00000137845	2126.15	2065.18	2149.72	2114.15	3115.3	2571.02	2824.34	2648.75	2113.8	2789.85	-0.400694	9.47e-06	0.000310213	ADAM10	15	58588807	58749978	-	16168	protein_coding	ADAM metallopeptidase domain 10 [Source:HGNC Symbol;Acc:HGNC:188]	-	2367	2118	2140	2276	3360	2301	2781	2483	11.6693	11.198	11.6661	11.4424	16.5626	13.8933	15.3519	14.4028
ENSG00000001167	1106.64	1170.07	1205.45	1155.54	909.555	881.588	925.196	857.671	1159.43	893.503	0.375359	9.45e-06	0.000310213	NFYA	6	41072945	41099976	+	3811	protein_coding	nuclear transcription factor Y subunit alpha [Source:HGNC Symbol;Acc:HGNC:7804]	NF-YA	1232	1200	1200	1244	981	789	911	804	25.7676	26.9162	27.7531	26.5329	20.5151	20.2108	21.3352	19.7853
ENSG00000121073	524.577	565.536	623.821	564.764	801.076	727.394	779.968	794.732	569.675	775.793	-0.446509	9.61e-06	0.000314281	SLC35B1	17	49700934	49709014	-	5928	protein_coding	solute carrier family 35 member B1 [Source:HGNC Symbol;Acc:HGNC:20798]	-	584	580	621	608	864	651	768	745	7.85247	8.36357	9.23321	8.33677	11.6158	10.7206	11.563	11.7862
ENSG00000068489	1897.1	2058.36	2243.14	2241.41	1202.54	1449.2	1645.24	1542.53	2110	1459.88	0.531627	9.65e-06	0.000315012	PRR11	17	59155499	59204705	+	4080	protein_coding	proline rich 11 [Source:HGNC Symbol;Acc:HGNC:25619]	-	2112	2111	2233	2413	1297	1297	1620	1446	41.2606	44.2283	48.239	48.0728	25.3352	31.0331	35.4383	33.2379
ENSG00000182004	750.038	934.109	762.448	777.48	587.827	573.2	587.007	553.646	806.019	575.42	0.48576	9.75e-06	0.000317554	SNRPE	1	203861603	203870550	+	1474	protein_coding	small nuclear ribonucleoprotein polypeptide E [Source:HGNC Symbol;Acc:HGNC:11161]	-	835	958	759	837	634	513	578	519	45.1534	55.5572	45.3851	46.1563	34.2796	33.9754	34.9984	33.0214
ENSG00000125657	78.1476	103.357	112.509	110.538	141.857	198.888	181.789	221.885	101.138	186.105	-0.879224	9.93e-06	0.000322909	TNFSF9	19	6530999	6535928	+	1665	protein_coding	TNF superfamily member 9 [Source:HGNC Symbol;Acc:HGNC:11939]	-	87	106	112	119	153	178	179	208	4.16492	5.44206	5.92889	5.80945	7.32355	10.4364	9.59526	11.7159
ENSG00000171522	500.325	526.533	543.458	537.827	629.549	792.2	770.828	791.532	527.036	746.027	-0.500608	1.01e-05	0.000327835	PTGER4	5	40679498	40693735	+	3961	protein_coding	prostaglandin E receptor 4 [Source:HGNC Symbol;Acc:HGNC:9596]	-	557	540	541	579	679	709	759	742	11.2086	11.6536	12.0382	11.8816	13.6618	17.4738	17.1023	17.5681
ENSG00000168282	364.689	367.598	392.776	353.907	669.418	509.511	501.698	522.71	369.743	550.834	-0.576581	1.01e-05	0.000328441	MGAT2	14	49620795	49623481	+	2687	protein_coding	mannosyl (alpha-1,6-)-glycoprotein beta-1,2-N-acetylglucosaminyltransferase [Source:HGNC Symbol;Acc:HGNC:7045]	-	406	377	391	381	722	456	494	490	12.0437	11.9935	12.8256	11.5255	21.4148	16.5669	16.4088	17.1023
ENSG00000144746	732.073	686.444	804.639	748.684	1118.17	968.741	993.24	969.68	742.96	1012.46	-0.447239	1.03e-05	0.000334442	ARL6IP5	3	69084944	69106066	+	2522	protein_coding	ADP ribosylation factor like GTPase 6 interacting protein 5 [Source:HGNC Symbol;Acc:HGNC:16937]	-	815	704	801	806	1206	867	978	909	25.7581	23.8616	27.9935	25.9772	38.1107	33.5598	34.6108	33.8022
ENSG00000161091	582.963	684.493	625.83	636.289	925.317	823.486	806.373	943.011	632.394	874.547	-0.468267	1.06e-05	0.00034054	MFSD12	19	3538261	3574290	-	5277	protein_coding	major facilitator superfamily domain containing 12 [Source:HGNC Symbol;Acc:HGNC:28299]	-	649	702	623	685	998	737	794	884	9.80301	11.3716	10.4057	10.5513	15.0726	13.6341	13.4292	15.7105
ENSG00000057608	3502.27	3828.09	4030.23	3951.49	2925.23	3087.23	2884.26	3033.85	3828.02	2982.64	0.360025	1.07e-05	0.000345819	GDI2	10	5765223	5842132	-	4033	protein_coding	GDP dissociation inhibitor 2 [Source:HGNC Symbol;Acc:HGNC:4227]	-	3899	3926	4012	4254	3155	2763	2840	2844	77.0596	83.2136	87.6803	85.7377	62.347	66.8802	62.8504	66.1343
ENSG00000148248	2553.72	2815.98	2972.44	2963.16	4331.74	3597.86	3543.37	3939.53	2826.32	3853.13	-0.447344	1.1e-05	0.000353895	SURF4	9	133361449	133376166	-	3446	protein_coding	surfeit 4 [Source:HGNC Symbol;Acc:HGNC:11476]	-	2843	2888	2959	3190	4672	3220	3489	3693	65.7602	71.6397	75.6831	75.2451	108.052	91.2191	90.3657	100.505
ENSG00000134352	5621.24	5657.31	5455.67	5758.18	9126.15	6810.24	7605.7	7397.95	5623.1	7735.01	-0.460159	1.12e-05	0.000359613	IL6ST	5	55935095	55994993	-	9292	protein_coding	interleukin 6 signal transducer [Source:HGNC Symbol;Acc:HGNC:6021]	-	6258	5802	5431	6199	9843	6095	7489	6935	53.6819	53.3753	51.5157	54.2269	84.4233	64.0339	71.9337	69.9943
ENSG00000164587	12118.3	12995.6	13767.3	13582.2	7062.26	8880.69	9547.5	10420.1	13115.8	8977.63	0.546964	1.13e-05	0.000360279	RPS14	5	150442635	150449756	-	5099	protein_coding	ribosomal protein S14 [Source:HGNC Symbol;Acc:HGNC:10387]	-	13491	13328	13705	14622	7617	7948	9401	9768	210.892	223.435	236.899	233.09	119.054	152.166	164.553	179.658
ENSG00000184207	129.348	147.234	118.536	119.827	420.009	216.766	197.023	231.486	128.736	266.321	-1.05072	1.19e-05	0.000379879	PGP	16	2211997	2214807	-	2727	protein_coding	phosphoglycolate phosphatase [Source:HGNC Symbol;Acc:HGNC:8909]	-	144	151	118	129	453	194	194	217	4.209	4.7333	3.81387	3.8451	13.2391	6.94483	6.34943	7.46277
ENSG00000147274	4298.12	3761.79	4398.89	4040.67	2900.19	3229.14	3270.18	3185.33	4124.87	3146.21	0.390889	1.21e-05	0.000383914	RBMX	X	136848004	136880764	-	5882	protein_coding	RNA binding motif protein X-linked [Source:HGNC Symbol;Acc:HGNC:9910]	-	4785	3858	4379	4350	3128	2890	3220	2986	64.8423	56.0672	65.6174	60.1128	42.3824	47.9643	48.8595	47.6091
ENSG00000112294	1103.95	1243.2	1251.66	1285.58	927.171	931.869	907.931	945.145	1221.1	928.029	0.395789	1.2e-05	0.000383914	ALDH5A1	6	24494852	24537207	+	5525	protein_coding	aldehyde dehydrogenase 5 family member A1 [Source:HGNC Symbol;Acc:HGNC:408]	-	1229	1275	1246	1384	1000	834	894	886	17.7305	19.7265	19.8772	20.3613	14.4249	14.736	14.4419	15.0393
ENSG00000134278	1215.33	1263.68	1345.08	1293.94	1051.41	956.45	965.82	940.878	1279.51	978.64	0.386028	1.24e-05	0.000394355	SPIRE1	18	12446512	12658134	-	6532	protein_coding	spire type actin nucleation factor 1 [Source:HGNC Symbol;Acc:HGNC:30622]	-	1353	1296	1339	1393	1134	856	951	882	16.5102	16.9602	18.0677	17.3343	13.836	12.793	12.9943	12.6633
ENSG00000175283	107.79	97.5062	135.613	110.538	173.381	192.184	189.914	183.482	112.862	184.74	-0.711404	1.27e-05	0.000402599	DOLK	9	128945530	128947619	-	2090	protein_coding	dolichol kinase [Source:HGNC Symbol;Acc:HGNC:23406]	-	120	100	135	119	187	172	187	172	4.57653	4.09002	5.69321	4.62811	7.13082	8.03392	7.9857	7.71805
ENSG00000141458	1831.53	1982.3	2216.02	2242.34	2877.01	2548.67	2900.51	2936.78	2068.05	2815.74	-0.445487	1.29e-05	0.000408329	NPC1	18	23506184	23586898	-	10102	protein_coding	NPC intracellular cholesterol transporter 1 [Source:HGNC Symbol;Acc:HGNC:7897]	-	2039	2033	2206	2414	3103	2281	2856	2753	16.0884	17.2029	19.2472	19.4237	24.4804	22.0426	25.233	25.5579
ENSG00000172059	722.192	723.496	687.108	721.747	423.717	534.093	520.994	548.312	713.636	506.779	0.495295	1.33e-05	0.000420795	KLF11	2	10042849	10054836	+	4589	protein_coding	Kruppel like factor 11 [Source:HGNC Symbol;Acc:HGNC:11811]	zf-C2H2	804	742	684	777	457	478	513	514	13.965	13.8216	13.1373	13.7628	7.93675	10.1685	9.97739	10.5044
ENSG00000152894	882.08	884.381	877.971	943.751	1181.22	1088.3	1239.01	1179.83	897.046	1172.09	-0.386049	1.35e-05	0.000424764	PTPRK	6	127968779	128520674	-	9000	protein_coding	protein tyrosine phosphatase, receptor type K [Source:HGNC Symbol;Acc:HGNC:9674]	-	982	907	874	1016	1274	974	1220	1106	8.69703	8.61463	8.5593	9.17601	11.2816	10.5648	12.0986	11.5249
ENSG00000276550	1262.94	1185.68	1013.58	1339.46	2163.09	1717.36	1804.69	1527.59	1200.41	1803.18	-0.587127	1.36e-05	0.000429131	HERC2P2	15	22495570	22590815	+	6965	transcribed_unprocessed_pseudogene	hect domain and RLD 2 pseudogene 2 [Source:HGNC Symbol;Acc:HGNC:4870]	-	1406	1216	1009	1442	2333	1537	1777	1432	16.0904	14.924	12.7685	16.8286	26.6955	21.5426	22.7711	19.2818
ENSG00000145287	247.917	302.269	307.39	292.6	456.168	411.184	392.015	412.834	287.544	418.05	-0.54149	1.38e-05	0.000433695	PLAC8	4	83090048	83137075	-	3853	protein_coding	placenta specific 8 [Source:HGNC Symbol;Acc:HGNC:19254]	-	276	310	306	315	492	368	386	387	5.70968	6.87757	6.9999	6.64529	10.1768	9.32382	8.94141	9.41971
ENSG00000084733	3956.79	3421.49	3626.4	3597.59	2484.82	2936.39	2814.18	2831.17	3650.57	2766.64	0.40032	1.39e-05	0.000434077	RAB10	2	26034107	26137454	+	3631	protein_coding	RAB10, member RAS oncogene family [Source:HGNC Symbol;Acc:HGNC:9759]	-	4405	3509	3610	3873	2680	2628	2771	2654	96.6989	82.6093	87.6295	86.7009	58.8238	70.6552	68.1127	68.5489
ENSG00000256268	41.3194	52.6533	62.2817	37.1556	10.1989	14.5255	19.2961	22.4019	48.3525	16.6056	1.54597	1.39e-05	0.000434077	LINC02454	12	65602869	65612997	+	895	lincRNA	long intergenic non-protein coding RNA 2454 [Source:HGNC Symbol;Acc:HGNC:53387]	-	46	54	62	40	11	13	19	21	4.09672	5.15754	6.10574	3.63278	0.979521	1.41796	1.89473	2.2005
ENSG00000081052	29.6422	30.2269	39.1772	37.1556	90.8628	60.3368	64.9973	80.0066	34.0505	74.0509	-1.12532	1.39e-05	0.000435267	COL4A4	2	227002711	227164453	-	10076	protein_coding	collagen type IV alpha 4 chain [Source:HGNC Symbol;Acc:HGNC:2206]	-	33	31	39	40	98	54	64	75	0.261052	0.262994	0.34115	0.322682	0.775144	0.52318	0.566904	0.69807
ENSG00000187837	4277.46	5748.96	5664.62	5233.36	2529.32	3743.12	3402.2	3748.58	5231.1	3355.81	0.640604	1.41e-05	0.000439573	HIST1H1C	6	26055787	26056428	-	642	protein_coding	histone cluster 1 H1 family member c [Source:HGNC Symbol;Acc:HGNC:4716]	-	4762	5896	5639	5634	2728	3350	3350	3514	591.23	785.045	774.17	713.32	338.652	509.395	465.723	513.325
ENSG00000139946	77.2494	93.6059	118.536	102.178	49.1401	34.6378	51.7947	54.4045	97.8923	47.4943	1.03909	1.41e-05	0.000439573	PELI2	14	56117814	56301526	+	6278	protein_coding	pellino E3 ubiquitin protein ligase family member 2 [Source:HGNC Symbol;Acc:HGNC:8828]	-	86	96	118	110	53	31	51	51	1.09189	1.30714	1.65665	1.42421	0.67282	0.482043	0.725048	0.761859
ENSG00000102024	1072.51	1036.49	1185.36	1101.66	1925.73	1514.01	1474.63	1413.45	1099.01	1581.95	-0.526076	1.44e-05	0.000445628	PLS3	X	115561174	115650861	+	4099	protein_coding	plastin 3 [Source:HGNC Symbol;Acc:HGNC:9091]	-	1194	1063	1180	1186	2077	1355	1452	1325	23.2182	22.168	25.3731	23.5185	40.3834	32.2706	31.616	30.3154
ENSG00000242125	3023.51	3073.4	2823.77	3080.2	2377.27	2230.23	2451.62	2418.33	3000.22	2369.36	0.340509	1.44e-05	0.000445628	SNHG3	1	28505980	28510892	+	4088	processed_transcript	small nucleolar RNA host gene 3 [Source:HGNC Symbol;Acc:HGNC:10118]	-	3366	3152	2811	3316	2564	1996	2414	2267	65.6304	65.9094	60.6065	65.9335	49.9863	47.6645	52.7041	52.0075
ENSG00000114268	187.734	157.96	153.695	159.769	256.826	240.23	256.943	243.22	164.79	249.305	-0.596618	1.44e-05	0.000446717	PFKFB4	3	48517684	48562015	-	6107	protein_coding	6-phosphofructo-2-kinase/fructose-2,6-biphosphatase 4 [Source:HGNC Symbol;Acc:HGNC:8875]	-	209	162	153	172	277	215	253	228	2.72785	2.26756	2.20817	2.2893	3.6149	3.43681	3.69752	3.50133
ENSG00000178567	687.16	542.134	499.258	596.347	1063.47	882.705	850.043	770.197	581.225	891.603	-0.617224	1.45e-05	0.000448209	EPM2AIP1	3	36985043	36993168	-	8126	protein_coding	EPM2A interacting protein 1 [Source:HGNC Symbol;Acc:HGNC:19735]	-	765	556	497	642	1147	790	837	722	7.50389	5.84884	5.39075	6.42186	11.2494	9.49064	9.19319	8.3327
ENSG00000198900	2877.09	2973.94	3105.04	3041.18	1451.95	2209	2171.32	2131.38	2999.31	1990.91	0.59157	1.48e-05	0.000456957	TOP1	20	41028818	41124487	+	3738	protein_coding	DNA topoisomerase I [Source:HGNC Symbol;Acc:HGNC:11986]	-	3203	3050	3091	3274	1566	1977	2138	1998	68.2998	69.7481	72.8835	71.1938	33.3885	51.6312	51.0489	50.1282
ENSG00000044574	6261.69	7902.88	7699.82	7075.35	11102.9	9170.08	9382.97	10567.3	7234.93	10055.8	-0.475082	1.49e-05	0.000457892	HSPA5	9	125234853	125241330	-	3908	protein_coding	heat shock protein family A (Hsp70) member 5 [Source:HGNC Symbol;Acc:HGNC:5238]	-	6971	8105	7665	7617	11975	8207	9239	9906	142.181	177.284	172.873	158.428	244.211	205.01	211.003	237.722
ENSG00000160255	200.309	278.868	195.886	199.711	377.359	336.322	307.722	432.036	218.694	363.36	-0.732971	1.5e-05	0.000459794	ITGB2	21	44885953	44931989	-	6797	protein_coding	integrin subunit beta 2 [Source:HGNC Symbol;Acc:HGNC:6155]	-	223	286	195	215	407	301	303	405	2.61511	3.59684	2.52864	2.57113	4.77223	4.32309	3.97872	5.58809
ENSG00000169583	23.3545	27.3017	22.0999	19.5067	48.2129	71.5103	44.6857	61.8718	23.0657	56.5702	-1.29123	1.51e-05	0.000461198	CLIC3	9	136994635	136996803	-	1177	protein_coding	chloride intracellular channel 3 [Source:HGNC Symbol;Acc:HGNC:2064]	-	26	28	22	21	52	64	44	58	1.76075	2.03354	1.64746	1.45026	3.52104	5.30822	3.33652	4.62144
ENSG00000133872	1340.19	1466.49	1422.43	1355.25	1960.04	1749.77	1762.04	1755.88	1396.09	1806.93	-0.37267	1.59e-05	0.000486209	SARAF	8	30063012	30083208	-	2990	protein_coding	store-operated calcium entry associated regulatory factor [Source:HGNC Symbol;Acc:HGNC:28789]	-	1492	1504	1416	1459	2114	1566	1735	1646	39.774	42.998	41.7409	39.6631	56.3479	51.1288	51.79	51.6279
ENSG00000105835	1711.16	1557.17	1619.32	1591.19	1367.58	1187.74	1141.52	1180.9	1619.71	1219.43	0.40911	1.61e-05	0.000490245	NAMPT	7	106248285	106286326	-	9049	protein_coding	nicotinamide phosphoribosyltransferase [Source:HGNC Symbol;Acc:HGNC:30092]	-	1905	1597	1612	1713	1475	1063	1124	1107	16.7802	15.0861	15.7012	15.3872	12.9908	11.4677	11.0862	11.4729
ENSG00000146555	361.096	347.122	324.467	398.493	455.241	543.031	508.807	572.847	357.795	519.982	-0.537771	1.66e-05	0.000505563	SDK1	7	3301448	4269000	+	12062	protein_coding	sidekick cell adhesion molecule 1 [Source:HGNC Symbol;Acc:HGNC:19307]	-	402	356	323	429	491	486	501	537	2.65649	2.52292	2.36022	2.89095	3.24419	3.93335	3.70712	4.17523
ENSG00000073464	221.867	217.439	240.086	230.364	361.597	306.154	348.345	308.292	227.439	331.097	-0.543489	1.71e-05	0.000517981	CLCN4	X	10156945	10237660	+	6789	protein_coding	chloride voltage-gated channel 4 [Source:HGNC Symbol;Acc:HGNC:2022]	-	247	223	239	248	390	274	343	289	2.89997	2.80783	3.10285	2.96926	4.57829	3.93994	4.50927	3.99225
ENSG00000153395	6047.91	6619.7	6627.98	6622.98	5639.98	3502.89	3600.24	3709.11	6479.64	4113.06	0.655484	1.71e-05	0.000517981	LPCAT1	5	1456480	1523977	-	6494	protein_coding	lysophosphatidylcholine acyltransferase 1 [Source:HGNC Symbol;Acc:HGNC:25718]	-	6733	6789	6598	7130	6083	3135	3545	3477	82.6415	89.3646	89.5508	89.2442	74.6534	47.1271	48.7216	50.2132
ENSG00000176406	139.229	123.833	123.559	132.831	198.415	207.827	186.867	206.95	129.863	200.015	-0.621459	1.75e-05	0.000529652	RIMS2	8	103500748	104256094	+	13619	protein_coding	regulating synaptic membrane exocytosis 2 [Source:HGNC Symbol;Acc:HGNC:17283]	-	155	127	123	143	214	186	184	194	0.907169	0.797133	0.79603	0.85348	1.25231	1.33325	1.20584	1.33593
ENSG00000187678	907.231	899.007	911.121	936.32	473.785	659.236	649.973	694.457	913.42	619.363	0.561684	1.75e-05	0.000530224	SPRY4	5	142310427	142326455	-	6565	protein_coding	sprouty RTK signaling antagonist 4 [Source:HGNC Symbol;Acc:HGNC:15533]	-	1010	922	907	1008	511	590	640	651	12.2628	12.0052	12.177	12.4804	6.20341	8.77329	8.70088	9.29976
ENSG00000105290	132.941	152.11	134.609	135.618	209.541	188.832	233.584	235.753	138.819	216.927	-0.644842	1.77e-05	0.000534	APLP1	19	35867899	35879791	+	3656	protein_coding	amyloid beta precursor like protein 1 [Source:HGNC Symbol;Acc:HGNC:597]	-	148	156	134	146	226	169	230	221	3.22669	3.64746	3.23049	3.24601	4.92659	4.51259	5.61487	5.66907
ENSG00000225614	238.934	255.466	254.149	273.093	294.84	525.154	424.514	505.642	255.411	437.537	-0.775122	1.84e-05	0.000553822	ZNF469	16	88427471	88440757	+	13287	protein_coding	zinc finger protein 469 [Source:HGNC Symbol;Acc:HGNC:23216]	zf-C2H2	266	262	253	294	318	470	418	474	1.59572	1.68557	1.67827	1.79855	1.90741	3.45316	2.80781	3.34562
ENSG00000099968	1069.81	996.513	1017.6	1103.52	837.236	728.511	723.095	827.802	1046.86	779.161	0.425784	1.84e-05	0.000553822	BCL2L13	22	17628855	17730855	+	7662	protein_coding	BCL2 like 13 [Source:HGNC Symbol;Acc:HGNC:17164]	-	1191	1022	1013	1188	903	652	712	776	12.39	11.402	11.653	12.6031	9.39269	8.30712	8.29384	9.49828
ENSG00000259330	272.169	326.646	317.436	321.396	548.885	436.883	397.093	488.574	309.412	467.859	-0.597888	1.86e-05	0.000559566	INAFM2	15	40323664	40326715	+	3052	protein_coding	InaF motif containing 2 [Source:HGNC Symbol;Acc:HGNC:35165]	-	303	335	316	346	592	391	391	458	7.91334	9.3828	9.12582	9.21497	15.459	12.5065	11.4343	14.0736
ENSG00000135968	660.213	645.491	688.112	621.427	489.546	496.103	508.807	468.305	653.811	490.69	0.413786	1.92e-05	0.000574614	GCC2	2	108448561	108509415	+	13282	protein_coding	GRIP and coiled-coil domain containing 2 [Source:HGNC Symbol;Acc:HGNC:23218]	-	735	662	685	669	528	444	501	439	4.41088	4.26056	4.54565	4.09416	3.16822	3.26336	3.3666	3.09975
ENSG00000117318	472.479	477.78	445.013	490.453	229.011	311.74	258.974	376.564	471.431	294.072	0.682951	1.92e-05	0.000574614	ID3	1	23557918	23559794	-	1797	protein_coding	inhibitor of DNA binding 3, HLH protein [Source:HGNC Symbol;Acc:HGNC:5362]	bHLH	526	490	443	528	247	279	255	353	23.3313	23.3088	21.7283	23.883	10.9545	15.1566	12.6651	18.4227
ENSG00000153066	388.043	410.501	406.84	443.08	507.163	589.96	621.537	587.782	412.116	576.61	-0.48386	1.97e-05	0.000586549	TXNDC11	16	11679080	11742878	-	4292	protein_coding	thioredoxin domain containing 11 [Source:HGNC Symbol;Acc:HGNC:28030]	-	432	421	405	477	547	528	612	551	8.0228	8.38483	8.31696	9.03361	10.1572	12.0093	12.7265	12.0398
ENSG00000205269	160.787	132.608	145.659	151.409	330.073	213.414	231.553	226.152	147.616	250.298	-0.763505	1.98e-05	0.000588948	TMEM170B	6	11538278	11583524	+	8362	protein_coding	transmembrane protein 170B [Source:HGNC Symbol;Acc:HGNC:34244]	-	179	136	145	163	356	191	228	212	1.70626	1.39028	1.52837	1.58446	3.393	2.22981	2.43356	2.37767
ENSG00000172037	2745.05	2938.84	2946.33	3034.68	5175.47	3906.25	3723.13	3865.92	2916.22	4167.69	-0.515369	2.01e-05	0.000597413	LAMB2	3	49121114	49133118	-	6865	protein_coding	laminin subunit beta 2 [Source:HGNC Symbol;Acc:HGNC:6487]	-	3056	3014	2933	3267	5582	3496	3666	3624	35.4825	37.5297	37.6566	38.6822	64.8028	49.7137	47.6617	49.5078
ENSG00000137393	249.713	198.913	252.14	231.293	348.616	375.429	319.909	336.028	233.015	344.996	-0.565485	2.05e-05	0.000609998	RNF144B	6	18387350	18468874	+	5175	protein_coding	ring finger protein 144B [Source:HGNC Symbol;Acc:HGNC:21578]	-	278	204	251	249	376	336	315	315	4.2819	3.3697	4.27497	3.91103	5.79058	6.33832	5.43273	5.70855
ENSG00000060138	4137.33	4869.46	4420.99	4349.06	2633.17	3289.47	3014.25	3647.23	4444.21	3146.03	0.498592	2.07e-05	0.000613552	YBX3	12	10699089	10723312	-	8610	protein_coding	Y-box binding protein 3 [Source:HGNC Symbol;Acc:HGNC:2428]	CSD	4606	4994	4401	4682	2840	2944	2968	3419	42.6405	49.5812	45.0524	44.2009	26.2881	33.3795	30.7665	37.241
ENSG00000181856	56.5897	51.6783	51.2317	49.2311	96.4258	93.8573	92.4181	93.8744	52.1827	94.1439	-0.850854	2.1e-05	0.000621508	SLC2A4	17	7281667	7288257	+	4046	protein_coding	solute carrier family 2 member 4 [Source:HGNC Symbol;Acc:HGNC:11009]	-	63	53	51	53	104	84	91	88	1.24113	1.11975	1.111	1.06476	2.04857	2.02674	2.0074	2.03978
ENSG00000237172	60.1827	79.9551	70.318	72.4533	126.095	121.791	115.776	122.677	70.7273	121.585	-0.783395	2.12e-05	0.000625749	B3GNT9	16	67148105	67151214	-	2917	protein_coding	UDP-GlcNAc:betaGal beta-1,3-N-acetylglucosaminyltransferase 9 [Source:HGNC Symbol;Acc:HGNC:28714]	-	67	82	70	78	136	109	114	115	1.8308	2.40298	2.1151	2.17351	3.71575	3.64784	3.48808	3.69732
ENSG00000102181	649.434	767.374	832.766	814.636	1073.66	1030.2	1007.46	1140.36	766.052	1062.92	-0.472971	2.12e-05	0.000625749	CD99L2	X	150766337	150898816	-	5762	protein_coding	CD99 molecule like 2 [Source:HGNC Symbol;Acc:HGNC:18237]	-	723	787	829	877	1158	922	992	1069	10.0015	11.6754	12.6809	12.3717	16.0169	15.6208	15.3658	17.3992
ENSG00000110700	3160.04	3078.27	3333.07	3329.14	1699.5	2283.86	2324.67	2552.74	3225.13	2215.2	0.542243	2.13e-05	0.000627547	RPS13	11	17074389	17077787	-	2186	protein_coding	ribosomal protein S13 [Source:HGNC Symbol;Acc:HGNC:10386]	-	3518	3157	3318	3584	1833	2044	2289	2393	128.277	123.452	133.781	133.266	66.8277	91.2801	93.4573	102.664
ENSG00000057704	34.1335	32.177	42.1908	32.5111	8.34454	6.70409	13.2026	16.0013	35.2531	11.0631	1.6722	2.14e-05	0.000628926	TMCC3	12	94567124	94650562	-	6515	protein_coding	transmembrane and coiled-coil domain family 3 [Source:HGNC Symbol;Acc:HGNC:29199]	-	38	33	42	35	9	6	13	15	0.464912	0.432984	0.568204	0.436673	0.110096	0.0899046	0.178093	0.215925
ENSG00000185624	4369.98	5238.03	5161.34	5098.67	9934.64	6412.46	6580.98	7571.83	4967.01	7624.98	-0.61849	2.15e-05	0.00062896	P4HB	17	81843159	81860694	-	5303	protein_coding	prolyl 4-hydroxylase subunit beta [Source:HGNC Symbol;Acc:HGNC:8548]	-	4865	5372	5138	5489	10715	5739	6480	7098	73.1245	86.5937	85.3968	84.1345	161.033	105.648	109.061	125.528
ENSG00000130741	8308.8	9019.32	8846.01	9016.72	7558.3	6761.08	6225.53	6527.47	8797.71	6768.09	0.378276	2.15e-05	0.000629837	EIF2S3	X	24054716	24077971	+	3472	protein_coding	eukaryotic translation initiation factor 2 subunit gamma [Source:HGNC Symbol;Acc:HGNC:3267]	-	9250	9250	8806	9707	8152	6051	6130	6119	212.356	227.737	223.547	227.252	187.124	170.135	157.579	165.282
ENSG00000168014	409.601	463.154	422.913	483.951	550.74	713.986	643.88	638.986	444.905	636.898	-0.516605	2.16e-05	0.000631783	C2CD3	11	74012714	74171210	-	12571	protein_coding	C2 calcium dependent domain containing 3 [Source:HGNC Symbol;Acc:HGNC:24564]	-	456	475	421	521	594	639	634	599	2.89132	3.22995	2.95176	3.36876	3.76583	4.96222	4.50129	4.46871
ENSG00000121895	212.885	327.621	267.208	286.098	518.289	406.715	415.374	407.5	273.453	436.969	-0.677924	2.2e-05	0.000640435	TMEM156	4	38966744	39032922	-	2562	protein_coding	transmembrane protein 156 [Source:HGNC Symbol;Acc:HGNC:26260]	-	237	336	266	308	559	364	409	382	7.37345	11.2107	9.15107	9.77179	17.3891	13.8697	14.2483	13.9833
ENSG00000050426	1096.76	1233.45	1209.47	1271.65	1003.2	863.711	825.669	825.668	1202.83	879.562	0.450809	2.23e-05	0.000648602	LETMD1	12	51047962	51060424	+	6032	protein_coding	LETM1 domain containing 1 [Source:HGNC Symbol;Acc:HGNC:24241]	-	1221	1265	1204	1369	1082	773	813	774	16.1345	17.9267	17.5928	18.4478	14.2959	12.5102	12.0295	12.0339
ENSG00000130193	114.078	111.157	102.463	113.324	442.261	194.419	169.602	197.35	110.256	250.908	-1.18804	2.24e-05	0.000649842	THEM6	8	142727203	142736927	+	3055	protein_coding	thioesterase superfamily member 6 [Source:HGNC Symbol;Acc:HGNC:29656]	-	127	114	102	122	477	174	167	185	3.31356	3.18982	2.94278	3.24602	12.4438	5.56011	4.87891	5.67919
ENSG00000265681	415.889	478.755	447.022	530.396	303.185	330.735	353.423	302.958	468.015	322.575	0.537202	2.26e-05	0.000655668	RPL17	18	49488453	49492523	-	2466	protein_coding	ribosomal protein L17 [Source:HGNC Symbol;Acc:HGNC:10307]	-	463	491	445	571	327	296	348	284	14.9654	17.02	15.9051	18.8211	10.5682	11.7177	12.5952	10.8007
ENSG00000168575	241.629	245.716	256.159	268.449	346.762	378.781	338.189	363.763	252.988	356.874	-0.495683	2.33e-05	0.000673775	SLC20A2	8	42416475	42541926	-	6641	protein_coding	solute carrier family 20 member 2 [Source:HGNC Symbol;Acc:HGNC:10947]	-	269	252	255	289	374	339	333	341	3.22865	3.24369	3.38436	3.53726	4.48831	4.98324	4.47537	4.81556
ENSG00000129472	580.269	661.092	626.835	652.08	463.586	459.23	459.044	492.841	630.069	468.675	0.426779	2.35e-05	0.000678501	RAB2B	14	21459020	21476973	-	3610	protein_coding	RAB2B, member RAS oncogene family [Source:HGNC Symbol;Acc:HGNC:20246]	-	646	678	624	702	500	411	452	462	14.2635	16.0544	15.2352	15.8064	11.0384	11.1142	11.175	12.0022
ENSG00000151348	1592.6	1637.13	1724.8	1773.25	3198.74	2099.5	2297.25	2411.93	1681.94	2501.86	-0.573249	2.36e-05	0.000680302	EXT2	11	44095549	44245429	+	5286	protein_coding	exostosin glycosyltransferase 2 [Source:HGNC Symbol;Acc:HGNC:3513]	-	1773	1679	1717	1909	3450	1879	2262	2261	26.7352	27.1516	28.6294	29.355	52.0159	34.7012	38.193	40.1143
ENSG00000184792	308.998	371.499	357.617	344.618	139.076	229.056	229.522	228.286	345.683	206.485	0.74566	2.37e-05	0.000681256	OSBP2	22	30693782	30907824	+	6700	protein_coding	oxysterol binding protein 2 [Source:HGNC Symbol;Acc:HGNC:8504]	-	344	381	356	371	150	205	226	214	4.09247	4.86096	4.68322	4.50092	1.78427	2.98692	3.01059	2.99547
ENSG00000177606	849.743	1101.82	847.834	862.009	641.602	678.231	566.695	651.787	915.352	634.579	0.528637	2.37e-05	0.000681751	JUN	1	58780788	58784327	-	3540	protein_coding	Jun proto-oncogene, AP-1 transcription factor subunit [Source:HGNC Symbol;Acc:HGNC:6204]	TF_bZIP	946	1130	844	928	692	607	558	611	21.3005	27.2865	21.014	21.3082	15.5793	16.739	14.0685	16.1869
ENSG00000216775	255.103	254.491	266.204	292.6	418.154	356.434	375.766	372.297	267.099	380.663	-0.512176	2.41e-05	0.000689505	AL109918.1	6	52664366	52669155	+	3821	transcribed_unprocessed_pseudogene	uncharacterized LOC730101 [Source:NCBI gene;Acc:730101]	-	284	261	265	315	451	319	370	349	5.92438	5.83896	6.11277	6.70095	9.40684	8.15002	8.64256	8.56592
ENSG00000187720	4887.37	4772.93	4936.33	5877.08	3619.68	3785.58	3941.48	4046.2	5118.43	3848.23	0.411602	2.4e-05	0.000689505	THSD4	15	71096952	71783383	+	15837	protein_coding	thrombospondin type 1 domain containing 4 [Source:HGNC Symbol;Acc:HGNC:25835]	-	5441	4895	4914	6327	3904	3388	3881	3793	27.3847	26.4212	27.3484	32.4734	19.6463	20.8841	21.872	22.4613
ENSG00000102854	30.5405	22.4264	24.109	28.7956	68.6107	51.398	70.0752	50.1375	26.4679	60.0554	-1.18232	2.43e-05	0.000692963	MSLN	16	760762	768865	+	2560	protein_coding	mesothelin [Source:HGNC Symbol;Acc:HGNC:7371]	-	34	23	24	31	74	46	69	47	1.05862	0.767998	0.826306	0.984293	2.30375	1.75414	2.40562	1.7218
ENSG00000279207	128.45	90.6808	93.4225	104.964	181.726	145.255	196.008	195.216	104.379	179.551	-0.78147	2.43e-05	0.000692963	AC015813.6	17	58095672	58101479	+	5808	TEC	novel transcript	-	143	93	93	113	196	130	193	183	1.96251	1.36876	1.41132	1.58145	2.68951	2.18505	2.96585	2.95495
ENSG00000134901	244.324	242.79	265.199	250.8	438.552	334.087	361.548	346.695	250.778	370.221	-0.564003	2.44e-05	0.000696539	KDELC1	13	102784281	102799007	-	2367	protein_coding	KDEL motif containing 1 [Source:HGNC Symbol;Acc:HGNC:19350]	-	272	249	264	270	473	299	356	325	9.15951	8.99235	9.83049	9.27189	15.926	12.3316	13.4236	12.8769
ENSG00000182534	619.792	721.546	766.466	731.036	1013.4	884.94	962.773	1036.89	709.71	974.499	-0.458222	2.51e-05	0.000715501	MXRA7	17	76672551	76711016	-	9257	protein_coding	matrix remodeling associated 7 [Source:HGNC Symbol;Acc:HGNC:7541]	-	690	740	763	787	1093	792	948	972	5.94129	6.83335	7.2648	6.91046	9.4101	8.35218	9.1402	9.8474
ENSG00000164611	1383.3	1364.11	1470.65	1465.79	1133.93	1064.83	1104.95	1156.36	1420.96	1115.02	0.349536	2.52e-05	0.000716252	PTTG1	5	160421822	160428744	+	2013	protein_coding	pituitary tumor-transforming 1 [Source:HGNC Symbol;Acc:HGNC:9690]	-	1540	1399	1464	1578	1223	953	1088	1084	60.9788	59.4081	64.1013	63.7185	48.4202	46.2162	48.2395	50.5023
ENSG00000175216	7101.55	7487.5	7610.42	8214.16	5825.42	6315.25	5823.35	6059.17	7603.41	6005.8	0.34036	2.53e-05	0.000716359	CKAP5	11	46743048	46846308	-	8538	protein_coding	cytoskeleton associated protein 5 [Source:HGNC Symbol;Acc:HGNC:28959]	-	7906	7679	7576	8843	6283	5652	5734	5680	73.8078	76.8813	78.2084	84.1872	58.6483	64.6236	59.9404	62.3904
ENSG00000165996	256.001	251.566	278.258	274.022	325.437	453.644	382.875	481.106	264.962	410.765	-0.631103	2.59e-05	0.000731632	HACD1	10	17589032	17617377	-	3857	protein_coding	3-hydroxyacyl-CoA dehydratase 1 [Source:HGNC Symbol;Acc:HGNC:9639]	-	285	258	277	295	351	406	377	451	5.88975	5.71797	6.32994	6.21692	7.25273	10.2759	8.72388	10.9661
ENSG00000115486	804.831	808.326	839.798	871.298	1518.71	1058.13	1144.56	1128.63	831.063	1212.51	-0.545697	2.59e-05	0.000731632	GGCX	2	85544723	85561547	-	9098	protein_coding	gamma-glutamyl carboxylase [Source:HGNC Symbol;Acc:HGNC:4247]	-	896	829	836	938	1638	947	1127	1058	7.8499	7.78898	8.09897	8.3803	14.3487	10.1613	11.0559	10.906
ENSG00000152291	4404.11	4155.71	4168.85	4327.69	5426.73	5121.93	5478.06	5060.69	4264.09	5271.85	-0.306108	2.61e-05	0.000735829	TGOLN2	2	85318020	85328425	-	7081	protein_coding	trans-golgi network protein 2 [Source:HGNC Symbol;Acc:HGNC:15450]	-	4903	4262	4150	4659	5853	4584	5394	4744	55.1911	51.4507	51.6563	53.4811	65.8762	63.1968	67.9883	62.8312
ENSG00000084674	144.618	134.559	142.645	153.267	261.462	204.475	230.537	200.55	143.772	224.256	-0.643148	2.67e-05	0.000753055	APOB	2	21001429	21044073	-	14828	protein_coding	apolipoprotein B [Source:HGNC Symbol;Acc:HGNC:603]	-	161	138	142	165	282	183	227	188	0.865456	0.795552	0.844064	0.90449	1.51569	1.2048	1.36635	1.18905
ENSG00000105974	2002.2	2124.66	2177.85	2142.02	2448.66	2965.44	2850.74	2752.23	2111.68	2754.27	-0.383079	2.79e-05	0.000784889	CAV1	7	116524785	116561184	+	4082	protein_coding	caveolin 1 [Source:HGNC Symbol;Acc:HGNC:1527]	-	2229	2179	2168	2306	2641	2654	2807	2580	43.525	45.6306	46.8118	45.9186	51.5632	63.4707	61.3744	59.2751
ENSG00000111319	521.883	553.835	544.462	605.636	566.502	1193.33	1086.67	1146.76	556.454	998.316	-0.842621	2.87e-05	0.000806754	SCNN1A	12	6346843	6377730	-	5876	protein_coding	sodium channel epithelial 1 alpha subunit [Source:HGNC Symbol;Acc:HGNC:10599]	-	581	568	542	652	611	1068	1070	1075	7.88127	8.26302	8.12993	9.01921	8.28712	17.7433	16.2525	17.1574
ENSG00000183598	1305.16	1680.03	1745.9	1531.74	515.507	1088.3	917.072	992.082	1565.71	878.24	0.834742	2.89e-05	0.000809351	HIST2H3D	1	149813271	149813681	-	411	protein_coding	histone cluster 2 H3 family member d [Source:HGNC Symbol;Acc:HGNC:25311]	-	1453	1723	1738	1649	556	974	903	930	281.79	358.357	372.715	326.123	107.815	231.346	196.094	212.21
ENSG00000138031	1342.88	1539.62	1502.8	1475.08	2055.54	1906.2	1739.69	2078.04	1465.09	1944.87	-0.408933	2.91e-05	0.000814833	ADCY3	2	24819169	24919839	-	6058	protein_coding	adenylate cyclase 3 [Source:HGNC Symbol;Acc:HGNC:234]	-	1495	1579	1496	1588	2217	1706	1713	1948	19.6704	22.2805	21.7657	21.3071	29.1663	27.4913	25.2375	30.1568
ENSG00000206527	1316.83	1227.6	1358.14	1364.54	1964.68	1612.33	1817.89	1640.67	1316.78	1758.89	-0.418111	2.98e-05	0.000831903	HACD2	3	123490820	123585185	-	5351	protein_coding	3-hydroxyacyl-CoA dehydratase 2 [Source:HGNC Symbol;Acc:HGNC:9640]	-	1466	1259	1352	1469	2119	1443	1790	1538	21.8374	20.1124	22.2695	22.3146	31.5602	26.3255	29.8563	26.9555
ENSG00000142178	1.7965	5.85037	5.02272	4.64444	3.70868	90.5052	82.2622	8.53404	4.32851	46.2526	-3.42087	2.99e-05	0.000834361	SIK1	21	43414483	43427189	-	5268	protein_coding	salt inducible kinase 1 [Source:HGNC Symbol;Acc:HGNC:11142]	-	2	6	5	5	4	81	81	8	0.0302612	0.0973593	0.0836553	0.0771484	0.0605144	1.50101	1.37233	0.14242
ENSG00000170915	285.643	301.294	287.299	298.173	213.249	184.363	176.711	221.885	293.102	199.052	0.557409	3e-05	0.000834361	PAQR8	6	52361421	52407777	+	5057	protein_coding	progestin and adipoQ receptor family member 8 [Source:HGNC Symbol;Acc:HGNC:15708]	-	318	309	286	321	230	165	174	208	5.01229	5.22321	4.98474	5.15958	3.62476	3.1852	3.07096	3.85741
ENSG00000136628	5136.19	5683.64	5947.9	5550.11	4739.7	4254.86	3959.76	3901.12	5579.46	4213.86	0.404792	3.07e-05	0.000850454	EPRS	1	219968601	220046658	-	5450	protein_coding	glutamyl-prolyl-tRNA synthetase [Source:HGNC Symbol;Acc:HGNC:3418]	-	5718	5829	5921	5975	5112	3808	3899	3657	83.6276	91.426	95.7564	89.1136	74.7547	68.2096	63.852	62.9295
ENSG00000149806	5808.97	6296.95	6698.29	5947.68	1895.14	3854.85	3948.59	4160.34	6187.97	3464.73	0.836876	3.06e-05	0.000850454	FAU	11	65120628	65122473	-	1846	protein_coding	FAU, ubiquitin like and ribosomal protein S30 fusion [Source:HGNC Symbol;Acc:HGNC:3597]	-	6467	6458	6668	6403	2044	3450	3888	3900	279.237	299.046	318.371	281.939	88.2457	182.445	187.98	198.134
ENSG00000145016	1185.69	1241.25	1349.1	1297.66	986.51	1007.85	941.446	1000.62	1268.43	984.105	0.366075	3.09e-05	0.000854087	RUBCN	3	197671393	197749727	-	8613	protein_coding	RUN and cysteine rich domain containing beclin 1 interacting protein [Source:HGNC Symbol;Acc:HGNC:28991]	-	1320	1273	1343	1397	1064	902	927	938	12.2158	12.6341	13.7433	13.1839	9.84536	10.2234	9.60601	10.2135
ENSG00000130303	598.234	694.244	628.844	630.716	985.583	894.996	773.874	867.272	638.009	880.431	-0.4652	3.11e-05	0.000860579	BST2	19	17402939	17405648	-	1119	protein_coding	bone marrow stromal cell antigen 2 [Source:HGNC Symbol;Acc:HGNC:1119]	-	666	712	626	679	1063	801	762	813	47.4401	54.3904	49.3076	49.3222	75.709	69.8791	60.7775	68.1375
ENSG00000143315	251.51	275.943	277.254	271.236	379.213	365.373	378.813	362.697	268.985	371.524	-0.466916	3.15e-05	0.000869154	PIGM	1	160024953	160031991	-	7039	protein_coding	phosphatidylinositol glycan anchor biosynthesis class M [Source:HGNC Symbol;Acc:HGNC:18858]	-	280	283	276	292	409	327	373	340	3.17065	3.43675	3.45595	3.3719	4.63081	4.53505	4.7295	4.52995
ENSG00000009307	8307	9217.26	9139.33	9321.4	7685.32	6956.61	6910.03	6764.29	8996.25	7079.06	0.345648	3.17e-05	0.000872184	CSDE1	1	114716913	114758676	-	5778	protein_coding	cold shock domain containing E1 [Source:HGNC Symbol;Acc:HGNC:29905]	CSD	9248	9453	9098	10035	8289	6226	6804	6341	127.577	139.851	138.783	141.17	114.332	105.191	105.1	102.921
ENSG00000134955	117.671	123.833	141.641	146.764	91.79	64.8062	63.9817	77.8731	132.477	74.6128	0.824044	3.21e-05	0.000881393	SLC37A2	11	125063067	125090312	+	6371	protein_coding	solute carrier family 37 member 2 [Source:HGNC Symbol;Acc:HGNC:20644]	-	131	127	141	158	99	58	63	73	1.63895	1.70399	1.95066	2.01582	1.23843	0.888721	0.882573	1.07459
ENSG00000106511	40.4212	25.3516	38.1726	40.8711	63.9748	84.9185	85.309	69.3391	36.2041	75.8853	-1.06391	3.27e-05	0.000896938	MEOX2	7	15611212	15686812	-	2500	protein_coding	mesenchyme homeobox 2 [Source:HGNC Symbol;Acc:HGNC:7014]	Homeobox	45	26	38	44	69	76	84	65	1.43474	0.889007	1.33972	1.43059	2.19965	2.96769	2.99887	2.43837
ENSG00000081087	545.237	399.775	458.072	473.733	978.166	614.542	747.469	670.989	469.204	752.791	-0.682585	3.29e-05	0.000900849	OSTM1	6	108041409	108165854	-	5325	protein_coding	osteopetrosis associated transmembrane protein 1 [Source:HGNC Symbol;Acc:HGNC:21652]	-	607	410	456	510	1055	550	736	629	9.08596	6.58167	7.5477	7.7849	15.7898	10.083	12.336	11.0779
ENSG00000213983	763.511	778.099	725.28	847.147	899.356	1220.14	1184.17	1127.56	778.509	1107.81	-0.508137	3.34e-05	0.000914278	AP1G2	14	23559565	23568070	-	6897	protein_coding	adaptor related protein complex 1 subunit gamma 2 [Source:HGNC Symbol;Acc:HGNC:556]	-	850	798	722	912	970	1092	1166	1057	9.82337	9.89042	9.2267	10.7482	11.2087	15.4564	15.0889	14.3728
ENSG00000141736	1633.91	1851.64	1883.52	1867.07	2241.9	2410.12	2239.36	2505.81	1809.04	2349.3	-0.376992	3.35e-05	0.000914278	ERBB2	17	39687914	39730426	+	10321	protein_coding	erb-b2 receptor tyrosine kinase 2 [Source:HGNC Symbol;Acc:HGNC:3430]	-	1819	1899	1875	2010	2418	2157	2205	2349	14.0479	15.7281	16.0121	15.8299	18.6715	20.402	19.068	21.3445
ENSG00000008988	6520.39	7092.6	6236.2	6864.49	4861.16	5197.91	5416.11	5504.46	6678.42	5244.91	0.348683	3.38e-05	0.000920739	RPS20	8	56067295	56074581	-	3002	protein_coding	ribosomal protein S20 [Source:HGNC Symbol;Acc:HGNC:10405]	-	7259	7274	6208	7390	5243	4652	5333	5160	192.738	207.126	182.268	200.095	139.192	151.277	158.555	161.2
ENSG00000145246	474.275	481.681	476.153	455.156	852.07	613.424	656.067	628.319	471.816	687.47	-0.544318	3.4e-05	0.000924288	ATP10D	4	47485288	47593486	+	7965	protein_coding	ATPase phospholipid transporting 10D (putative) [Source:HGNC Symbol;Acc:HGNC:13549]	-	528	494	474	490	919	549	646	589	5.28384	5.30168	5.2452	5.00049	9.19547	6.72871	7.23877	6.93514
ENSG00000184083	150.906	151.135	127.577	126.329	207.686	217.883	215.304	204.817	138.987	211.422	-0.604332	3.41e-05	0.000927445	FAM120C	X	54068324	54183281	-	8799	protein_coding	family with sequence similarity 120C [Source:HGNC Symbol;Acc:HGNC:16949]	-	168	155	127	136	224	195	212	192	1.52187	1.50581	1.27215	1.25634	2.02889	2.16345	2.15041	2.04641
ENSG00000233476	269.475	310.07	282.277	282.382	207.686	192.184	206.163	183.482	286.051	197.379	0.533723	3.44e-05	0.000934024	EEF1A1P6	7	22510616	22511999	-	1384	processed_pseudogene	eukaryotic translation elongation factor 1 alpha 1 pseudogene 6 [Source:HGNC Symbol;Acc:HGNC:3201]	-	300	318	281	304	224	172	203	172	17.2777	19.641	17.8953	17.8542	12.899	12.1321	13.0911	11.6552
ENSG00000101911	715.904	743.972	736.33	810.92	457.095	578.787	540.29	584.582	751.782	540.188	0.478155	3.48e-05	0.000941987	PRPS2	X	12791355	12824222	+	2758	protein_coding	phosphoribosyl pyrophosphate synthetase 2 [Source:HGNC Symbol;Acc:HGNC:9465]	-	797	763	733	873	493	518	532	548	23.0338	23.6484	23.425	25.729	14.2461	18.335	17.2161	18.6342
ENSG00000139278	129.348	125.783	144.654	120.756	181.726	206.71	211.241	198.416	130.135	199.523	-0.616391	3.59e-05	0.000969896	GLIPR1	12	75480680	75503853	+	6273	protein_coding	GLI pathogenesis related 1 [Source:HGNC Symbol;Acc:HGNC:17001]	-	144	129	144	130	196	185	208	186	1.82974	1.75787	2.02328	1.6845	2.49015	2.879	2.95941	2.78076
ENSG00000185022	311.692	415.376	365.654	336.258	271.661	212.296	234.6	218.685	357.245	234.31	0.605875	3.64e-05	0.000981684	MAFF	22	38200767	38216511	+	5615	protein_coding	MAF bZIP transcription factor F [Source:HGNC Symbol;Acc:HGNC:6780]	TF_bZIP	347	426	364	362	293	190	231	205	4.92585	6.48533	5.71375	5.24036	4.15874	3.30331	3.67181	3.42397
ENSG00000088812	1867.46	2030.08	2108.54	2331.51	2916.88	2606.77	2837.54	2673.29	2084.4	2758.62	-0.404546	3.65e-05	0.000983954	ATRN	20	3471040	3651122	+	8753	protein_coding	attractin [Source:HGNC Symbol;Acc:HGNC:885]	-	2079	2082	2099	2510	3146	2333	2794	2506	18.9321	20.3327	21.1361	23.3088	28.6448	26.0197	28.4897	26.8503
ENSG00000169371	394.331	381.249	405.835	355.764	285.569	262.577	252.88	292.291	384.295	273.329	0.49094	3.68e-05	0.00099139	SNUPN	15	75598083	75626469	-	3516	protein_coding	snurportin 1 [Source:HGNC Symbol;Acc:HGNC:14245]	-	439	391	404	383	308	235	249	274	9.95216	9.50605	10.1275	8.85426	6.98146	6.52475	6.32075	7.30848
novel.7708	14.372	27.3017	24.109	26.9378	49.1401	50.2807	51.7947	83.2069	23.1801	58.6056	-1.33985	3.69e-05	0.000991849	-	6	27687880	27688524	+	645	-	- && - && -	-	16	28	24	29	53	45	51	78	1.97725	3.71082	3.2796	3.65461	6.54878	6.8108	7.05713	11.3412
ENSG00000104763	458.107	367.598	502.272	447.724	639.748	635.771	659.114	587.782	443.925	630.604	-0.506629	3.7e-05	0.000993127	ASAH1	8	18055992	18084998	-	15378	protein_coding	N-acylsphingosine amidohydrolase 1 [Source:HGNC Symbol;Acc:HGNC:735]	-	510	377	500	482	690	569	649	551	2.64346	2.09562	2.86576	2.54771	3.57597	3.61208	3.76671	3.36029
ENSG00000197702	627.876	674.743	701.171	693.88	844.653	956.45	878.48	866.205	674.417	886.447	-0.394183	3.75e-05	0.00100555	PARVA	11	12377185	12535356	+	12849	protein_coding	parvin alpha [Source:HGNC Symbol;Acc:HGNC:14652]	-	699	692	698	747	911	856	865	812	4.3362	4.60372	4.78801	4.72557	5.65058	6.50354	6.00848	5.92669
ENSG00000146858	86.2319	93.6059	83.3771	78.0267	204.905	136.317	143.197	126.944	85.3104	152.841	-0.844576	3.78e-05	0.00101053	ZC3HAV1L	7	139025706	139036029	-	1753	protein_coding	zinc finger CCCH-type containing, antiviral 1 like [Source:HGNC Symbol;Acc:HGNC:22423]	-	96	96	83	84	221	122	141	119	4.36507	4.68124	4.17316	3.89493	10.0474	6.79396	7.17885	6.36635
ENSG00000123104	512.9	560.661	513.322	618.64	862.269	840.246	751.532	676.323	551.381	782.592	-0.505389	3.79e-05	0.00101066	ITPR2	12	26336515	26833198	-	12750	protein_coding	inositol 1,4,5-trisphosphate receptor type 2 [Source:HGNC Symbol;Acc:HGNC:6181]	-	571	575	511	666	930	752	740	634	3.56967	3.85505	3.53248	4.24587	5.81322	5.75775	5.18011	4.66342
ENSG00000114251	439.244	490.456	461.085	484.88	693.524	593.312	682.472	594.182	468.916	640.873	-0.451811	3.86e-05	0.00102787	WNT5A	3	55465715	55490539	-	7397	protein_coding	Wnt family member 5A [Source:HGNC Symbol;Acc:HGNC:12784]	-	489	503	459	522	748	531	672	557	5.26933	5.81279	5.46923	5.73611	8.05917	7.00784	8.10833	7.06196
ENSG00000167130	303.608	314.945	292.322	326.04	483.983	386.603	428.576	440.57	309.229	434.933	-0.493169	3.95e-05	0.00105117	DOLPP1	9	129081100	129090438	+	2249	protein_coding	dolichyldiphosphatase 1 [Source:HGNC Symbol;Acc:HGNC:29565]	-	338	323	291	351	522	346	422	413	11.9792	12.2768	11.4044	12.6859	18.498	15.0187	16.7471	17.2221
ENSG00000133816	1038.38	1359.24	1229.56	1271.65	1779.24	1622.39	1565.01	1718.54	1224.71	1671.3	-0.448928	3.96e-05	0.00105117	MICAL2	11	12094008	12359144	+	20191	protein_coding	microtubule associated monooxygenase, calponin and LIM domain containing 2 [Source:HGNC Symbol;Acc:HGNC:24693]	-	1156	1394	1224	1369	1919	1452	1541	1611	4.56354	5.9017	5.3431	5.51123	7.57463	7.02027	6.81181	7.48279
ENSG00000021645	51.2002	30.2269	33.1499	32.5111	53.7759	86.0358	105.621	92.8077	36.772	84.56	-1.19601	3.97e-05	0.00105317	NRXN3	14	78170373	79868290	+	15535	protein_coding	neurexin 3 [Source:HGNC Symbol;Acc:HGNC:8010]	-	57	31	33	35	58	77	104	87	0.292459	0.170578	0.187229	0.18313	0.297551	0.483865	0.597503	0.525211
ENSG00000172260	65.5722	34.1272	36.1636	39.0133	83.4454	82.6838	93.4337	118.41	43.7191	94.4932	-1.10708	4.09e-05	0.0010822	NEGR1	1	71395940	72282734	-	13406	protein_coding	neuronal growth regulator 1 [Source:HGNC Symbol;Acc:HGNC:17302]	-	73	35	36	42	90	74	92	111	0.434036	0.223173	0.236686	0.254655	0.535042	0.538862	0.6125	0.776514
ENSG00000136295	904.537	1003.34	955.321	1007.84	1183.07	1322.94	1242.06	1511.59	967.76	1314.92	-0.441914	4.2e-05	0.00111072	TTYH3	7	2631951	2664802	+	6129	protein_coding	tweety family member 3 [Source:HGNC Symbol;Acc:HGNC:22222]	-	1007	1029	951	1085	1276	1184	1223	1417	13.0961	14.3515	13.676	14.3894	16.5923	18.8585	17.8096	21.6823
ENSG00000196549	567.693	475.83	564.553	510.889	1035.65	696.108	785.046	711.526	529.741	807.082	-0.608328	4.27e-05	0.00112385	MME	3	155024124	155183729	+	9620	protein_coding	membrane metalloendopeptidase [Source:HGNC Symbol;Acc:HGNC:7154]	-	632	488	562	550	1117	623	773	667	5.23653	4.33627	5.14909	4.64719	9.25385	6.32205	7.1717	6.50244
ENSG00000006451	503.019	492.406	453.049	483.022	411.664	272.633	277.254	264.555	482.874	306.527	0.653513	4.26e-05	0.00112385	RALA	7	39623483	39708124	+	3665	protein_coding	RAS like proto-oncogene A [Source:HGNC Symbol;Acc:HGNC:9839]	-	560	505	451	520	444	244	273	248	12.1791	11.7785	10.8461	11.5327	9.65502	6.49922	6.64824	6.34605
ENSG00000158373	2187.24	3571.65	3345.13	3590.16	1399.1	2297.27	1827.03	2025.77	3173.54	1887.29	0.749995	4.27e-05	0.00112385	HIST1H2BD	6	26158146	26171349	+	871	protein_coding	histone cluster 1 H2B family member d [Source:HGNC Symbol;Acc:HGNC:4747]	-	2435	3663	3330	3865	1509	2056	1799	1899	222.835	359.493	336.973	360.69	138.075	230.436	184.345	204.471
ENSG00000178385	382.654	336.396	351.59	373.413	250.336	232.409	259.989	278.423	361.013	255.289	0.500188	4.34e-05	0.00113909	PLEKHM3	2	207821288	208025560	-	11671	protein_coding	pleckstrin homology domain containing M3 [Source:HGNC Symbol;Acc:HGNC:34006]	-	426	345	350	402	270	208	256	261	2.9094	2.52687	2.6432	2.79976	1.84374	1.7398	1.95772	2.09729
ENSG00000138182	1471.33	1454.79	1352.12	1467.64	1197.91	1065.95	1133.39	1001.68	1436.47	1099.73	0.384922	4.38e-05	0.00114986	KIF20B	10	89701610	89774939	+	6851	protein_coding	kinesin family member 20B [Source:HGNC Symbol;Acc:HGNC:7212]	-	1638	1492	1346	1580	1292	954	1116	939	19.0573	18.616	17.3165	18.7459	15.0298	13.5938	14.5388	12.854
ENSG00000105854	900.944	1133.02	954.316	1047.79	1450.1	1288.3	1388.3	1314.24	1009.02	1360.24	-0.431392	4.42e-05	0.00115739	PON2	7	95404863	95435329	-	3843	protein_coding	paraoxonase 2 [Source:HGNC Symbol;Acc:HGNC:9205]	-	1003	1162	950	1128	1564	1153	1367	1232	20.8033	25.8469	21.7883	23.8584	32.4348	29.289	31.748	30.0653
ENSG00000012232	623.385	640.616	702.176	744.969	1038.43	845.833	885.589	956.879	677.786	931.683	-0.459708	4.47e-05	0.00116874	EXTL3	8	28600469	28755599	+	13220	protein_coding	exostosin like glycosyltransferase 3 [Source:HGNC Symbol;Acc:HGNC:3518]	-	694	657	699	802	1120	757	872	897	4.18437	4.24821	4.66031	4.93112	6.75198	5.58997	5.88712	6.36336
ENSG00000076351	323.37	445.603	388.758	396.636	649.02	540.797	518.963	567.514	388.592	569.073	-0.551632	4.57e-05	0.00119307	SLC46A1	17	28394756	28407197	-	7838	protein_coding	solute carrier family 46 member 1 [Source:HGNC Symbol;Acc:HGNC:30521]	-	360	457	387	427	700	484	511	532	3.66099	4.98406	4.35186	4.42818	7.11766	6.02817	5.8188	6.36549
ENSG00000187210	184.141	207.688	286.295	215.502	432.062	344.143	337.174	327.494	223.407	360.218	-0.691535	4.58e-05	0.00119382	GCNT1	9	76419850	76651203	+	9251	protein_coding	glucosaminyl (N-acetyl) transferase 1, core 2 [Source:HGNC Symbol;Acc:HGNC:4203]	-	205	213	285	232	466	308	332	307	1.76631	1.96817	2.71535	2.03846	4.01459	3.25018	3.20308	3.11226
ENSG00000164307	954.838	1004.31	1081.89	1145.32	1349.96	1317.35	1478.69	1369.71	1046.59	1378.93	-0.398063	4.6e-05	0.00119608	ERAP1	5	96760810	96808100	-	7945	protein_coding	endoplasmic reticulum aminopeptidase 1 [Source:HGNC Symbol;Acc:HGNC:18173]	-	1063	1030	1077	1233	1456	1179	1456	1284	10.6645	11.0819	11.9479	12.6145	14.6053	14.4866	16.3563	15.1564
ENSG00000135744	47.6072	72.1546	53.2408	52.9467	84.3726	106.148	109.683	137.611	56.4873	109.454	-0.953769	4.64e-05	0.00120589	AGT	1	230702523	230714297	-	2291	protein_coding	angiotensinogen [Source:HGNC Symbol;Acc:HGNC:333]	-	53	74	53	57	91	95	108	129	1.84396	2.76108	2.03901	2.02233	3.16563	4.04803	4.20743	5.28068
ENSG00000163807	1918.66	1812.64	1963.88	2052.84	996.709	1439.15	1449.24	1436.92	1937.01	1330.5	0.542422	4.65e-05	0.00120673	KIAA1143	3	44737661	44761662	-	5259	protein_coding	KIAA1143 [Source:HGNC Symbol;Acc:HGNC:29198]	-	2136	1859	1955	2210	1075	1288	1427	1347	32.3743	30.2168	32.7652	34.1579	16.2911	23.9088	24.218	24.0209
ENSG00000187498	1156.05	1329.98	1281.8	1355.25	2057.39	1595.57	1647.28	1736.68	1280.77	1759.23	-0.458471	4.67e-05	0.00120867	COL4A1	13	110148963	110307233	-	14738	protein_coding	collagen type IV alpha 1 chain [Source:HGNC Symbol;Acc:HGNC:2202]	-	1287	1364	1276	1459	2219	1428	1622	1628	6.96052	7.9113	7.631	8.04673	11.9995	9.45877	9.82268	10.3596
ENSG00000145623	3541.79	3302.53	3713.8	3739.71	4688.7	4186.71	4671.68	4596.65	3574.46	4535.94	-0.343789	4.69e-05	0.00121134	OSMR	5	38845858	38945596	+	7174	protein_coding	oncostatin M receptor [Source:HGNC Symbol;Acc:HGNC:8507]	-	3943	3387	3697	4026	5057	3747	4600	4309	43.8094	40.3576	45.4211	45.6158	56.1792	50.9879	57.2288	56.3301
ENSG00000125378	193.123	217.439	209.95	220.147	285.569	299.449	303.659	299.758	210.165	297.109	-0.499521	4.85e-05	0.0012513	BMP4	14	53949736	53958761	-	3082	protein_coding	bone morphogenetic protein 4 [Source:HGNC Symbol;Acc:HGNC:1071]	-	215	223	209	237	308	268	299	281	5.56042	6.18507	5.977	6.25055	7.96457	8.48882	8.65877	8.55065
ENSG00000119471	1710.27	1896.5	2053.29	2011.97	1625.33	1305.06	1342.6	1355.85	1918.01	1407.21	0.446133	4.99e-05	0.00128652	HSDL2	9	112379937	112472410	+	3455	protein_coding	hydroxysteroid dehydrogenase like 2 [Source:HGNC Symbol;Acc:HGNC:18572]	-	1904	1945	2044	2166	1753	1168	1322	1271	43.9259	48.122	52.1437	50.9581	40.4369	33.002	34.1508	34.5003
ENSG00000057294	598.234	625.015	701.171	652.08	877.104	863.711	826.685	815.001	644.125	845.625	-0.393282	5.03e-05	0.00129349	PKP2	12	32790745	32896840	-	7043	protein_coding	plakophilin 2 [Source:HGNC Symbol;Acc:HGNC:9024]	-	666	641	698	702	946	773	814	764	7.53734	7.77987	8.73508	8.10181	10.7048	10.7144	10.3154	10.1733
ENSG00000099994	35.93	26.3267	36.1636	27.8667	45.4314	80.4491	79.2155	76.8064	31.5717	70.4756	-1.15461	5.08e-05	0.0013039	SUSD2	22	24181259	24189110	+	5279	protein_coding	sushi domain containing 2 [Source:HGNC Symbol;Acc:HGNC:30667]	-	40	27	36	30	49	72	78	72	0.603963	0.437204	0.601063	0.461926	0.739756	1.33145	1.31874	1.27911
ENSG00000106484	896.452	834.653	861.898	838.787	1719.9	1090.53	1225.81	1157.43	857.947	1298.42	-0.598424	5.1e-05	0.00130856	MEST	7	130486171	130506465	+	4794	protein_coding	mesoderm specific transcript [Source:HGNC Symbol;Acc:HGNC:7028]	-	998	856	858	903	1855	976	1207	1085	16.5934	15.2633	15.7746	15.3106	30.8383	19.8745	22.4712	21.2255
ENSG00000141338	648.536	585.037	635.876	655.796	1534.47	863.711	918.087	888.607	631.311	1051.22	-0.736301	5.12e-05	0.00131129	ABCA8	17	68867292	68955392	-	11243	protein_coding	ATP binding cassette subfamily A member 8 [Source:HGNC Symbol;Acc:HGNC:38]	-	722	600	633	706	1655	773	904	833	5.11867	4.56185	4.96239	5.10417	11.7317	6.71185	7.17636	6.94846
ENSG00000228526	96.1126	91.6558	60.2726	91.96	200.269	160.898	140.15	126.944	85.0003	157.065	-0.885553	5.15e-05	0.00131433	MIR34AHG	1	9148011	9198906	-	8702	lincRNA	MIR34A host gene [Source:HGNC Symbol;Acc:HGNC:51913]	-	107	94	60	99	216	144	138	119	0.980091	0.923381	0.607717	0.924738	1.97824	1.61543	1.4154	1.28249
ENSG00000134668	67.3687	76.0548	66.2998	69.6667	13.9076	34.6378	27.4207	41.6034	69.8475	29.3924	1.25911	5.15e-05	0.00131433	SPOCD1	1	31790422	31816051	-	7085	protein_coding	SPOC domain containing 1 [Source:HGNC Symbol;Acc:HGNC:26338]	-	75	78	66	75	15	31	27	39	0.843768	0.941081	0.821057	0.860447	0.168731	0.427137	0.340127	0.516238
ENSG00000137831	2432.46	2441.55	2691.17	2651.98	1896.99	2122.96	2070.77	1938.29	2554.29	2007.26	0.347853	5.2e-05	0.00132456	UACA	15	70654554	70763593	-	11031	protein_coding	uveal autoantigen with coiled-coil domains and ankyrin repeats [Source:HGNC Symbol;Acc:HGNC:15947]	-	2708	2504	2679	2855	2046	1900	2039	1817	19.5675	19.404	21.4056	21.0375	14.7821	16.8145	16.4976	15.4478
ENSG00000104419	617.097	782.975	737.335	617.711	387.558	434.649	413.342	567.514	688.779	450.766	0.612094	5.2e-05	0.00132456	NDRG1	8	133237171	133302022	-	9823	protein_coding	N-myc downstream regulated 1 [Source:HGNC Symbol;Acc:HGNC:7679]	-	687	803	734	665	418	389	407	532	5.57461	6.98785	6.58599	5.50275	3.39138	3.8659	3.69801	5.07917
ENSG00000146828	264.983	281.793	213.968	224.791	527.56	389.955	345.298	344.562	246.384	401.844	-0.706648	5.26e-05	0.00133651	SLC12A9	7	100826820	100867009	+	8894	protein_coding	solute carrier family 12 member 9 [Source:HGNC Symbol;Acc:HGNC:17435]	-	295	289	213	242	569	349	340	323	2.64379	2.77762	2.11082	2.21167	5.0987	3.83066	3.41193	3.40589
ENSG00000124762	1494.69	1566.92	1672.56	1548.46	1806.13	2144.19	2136.79	2373.53	1570.66	2115.16	-0.429203	5.27e-05	0.00133658	CDKN1A	6	36676460	36687339	+	3050	protein_coding	cyclin dependent kinase inhibitor 1A [Source:HGNC Symbol;Acc:HGNC:1784]	-	1664	1607	1665	1667	1948	1919	2104	2225	43.4866	45.0389	48.1154	44.4261	50.9018	61.4215	61.5692	68.4157
ENSG00000108828	1318.63	1356.31	1552.02	1476	938.297	1129.64	1076.52	1112.63	1425.74	1064.27	0.42229	5.39e-05	0.00136461	VAT1	17	43014605	43025123	-	3501	protein_coding	vesicle amine transport 1 [Source:HGNC Symbol;Acc:HGNC:16919]	-	1468	1391	1545	1589	1012	1011	1060	1043	33.4223	33.9631	38.8961	36.8922	23.0374	28.1906	27.0229	27.9394
ENSG00000156471	1193.77	1153.5	1215.5	1248.43	1480.69	1435.79	1591.42	1607.6	1202.8	1528.88	-0.346064	5.41e-05	0.00136922	PTDSS1	8	96261715	96336995	+	6295	protein_coding	phosphatidylserine synthase 1 [Source:HGNC Symbol;Acc:HGNC:9587]	-	1329	1183	1210	1344	1597	1285	1567	1507	16.8279	16.0643	16.9418	17.3543	20.2187	19.9275	22.2173	22.4514
ENSG00000054392	68.2669	72.1546	48.2181	68.7378	147.42	99.444	110.699	116.276	64.3443	118.46	-0.881564	5.46e-05	0.00137781	HHAT	1	210328252	210676296	+	6641	protein_coding	hedgehog acyltransferase [Source:HGNC Symbol;Acc:HGNC:18270]	-	76	74	48	74	159	89	109	109	0.912183	0.952512	0.637055	0.905734	1.90813	1.30828	1.46491	1.53928
ENSG00000280123	85.3336	88.7306	84.3816	89.1733	51.9216	50.2807	47.7324	43.737	86.9048	48.4179	0.842727	5.47e-05	0.00137839	AC023632.6	8	94427712	94429888	-	2177	TEC	TEC	-	95	91	84	96	56	45	47	41	3.4783	3.57318	3.40087	3.58439	2.05009	2.0179	1.92689	1.76625
ENSG00000010704	109.586	76.0548	102.463	91.96	169.672	160.898	192.961	130.144	95.0161	163.419	-0.782507	5.61e-05	0.00141297	HFE	6	26087281	26098343	+	5675	protein_coding	homeostatic iron regulator [Source:HGNC Symbol;Acc:HGNC:4886]	-	122	78	102	99	183	144	190	122	1.71355	1.1749	1.58418	1.41799	2.56998	2.47709	2.98817	2.01613
ENSG00000119041	831.778	859.03	873.953	801.631	676.835	610.072	669.269	642.186	841.598	649.591	0.372687	5.7e-05	0.00143361	GTF3C3	2	196763032	196799725	-	7105	protein_coding	general transcription factor IIIC subunit 3 [Source:HGNC Symbol;Acc:HGNC:4666]	-	926	881	870	863	730	546	659	602	10.3884	10.5995	10.7926	9.873	8.18848	7.50194	8.27826	7.94617
ENSG00000075223	300.913	297.394	275.245	310.249	471.93	375.429	433.654	392.566	295.95	418.395	-0.500551	5.8e-05	0.00145523	SEMA3C	7	80742538	80922359	-	6268	protein_coding	semaphorin 3C [Source:HGNC Symbol;Acc:HGNC:10725]	-	335	305	274	334	509	336	427	368	4.26008	4.15952	3.85293	4.33132	6.47192	5.23306	6.08018	5.5061
ENSG00000133935	485.054	530.434	441.999	549.902	475.639	1016.79	1266.43	1116.89	501.847	968.938	-0.948678	5.81e-05	0.00145602	ERG28	14	75649791	75661189	-	2633	protein_coding	ergosterol biosynthesis 28 homolog [Source:HGNC Symbol;Acc:HGNC:1187]	-	540	544	440	592	513	910	1247	1047	16.3472	17.6612	14.7289	18.2757	15.5278	33.7393	42.2701	37.2925
ENSG00000100647	630.571	723.496	658.98	662.298	844.653	823.486	945.508	931.277	668.836	886.231	-0.406285	5.86e-05	0.00146647	SUSD6	14	69611596	69715142	+	5830	protein_coding	sushi domain containing 6 [Source:HGNC Symbol;Acc:HGNC:19956]	-	702	742	656	713	911	737	931	873	9.59777	10.8795	9.91756	9.94085	12.4536	12.3408	14.2528	14.0434
ENSG00000166046	99.7056	108.232	82.3725	114.253	57.4846	60.3368	57.8882	50.1375	101.141	56.4618	0.841907	5.92e-05	0.00147814	TCP11L2	12	106301929	106347015	+	6558	protein_coding	t-complex 11 like 2 [Source:HGNC Symbol;Acc:HGNC:28627]	-	111	111	82	123	62	54	57	47	1.34913	1.44685	1.10208	1.52453	0.753468	0.803836	0.775749	0.672128
ENSG00000164855	109.586	112.132	128.582	119.827	221.594	194.419	176.711	157.88	117.532	187.651	-0.677295	5.93e-05	0.00147881	TMEM184A	7	1542235	1560821	-	7805	protein_coding	transmembrane protein 184A [Source:HGNC Symbol;Acc:HGNC:28797]	-	122	115	128	129	239	174	174	148	1.24592	1.2595	1.44546	1.34344	2.44045	2.17631	1.98973	1.77834
ENSG00000187079	1959.98	1976.45	1926.71	2152.24	2348.52	2632.47	2618.17	2550.61	2003.84	2537.45	-0.340311	5.97e-05	0.00148678	TEAD1	11	12674591	12944483	+	10279	protein_coding	TEA domain transcription factor 1 [Source:HGNC Symbol;Acc:HGNC:11714]	TEA	2182	2027	1918	2317	2533	2356	2578	2391	16.9202	16.8568	16.4463	18.3222	19.6394	22.3753	22.3846	21.815
ENSG00000157224	600.928	534.334	551.494	575.911	913.264	694.991	802.311	732.861	565.667	785.856	-0.475038	6.03e-05	0.00149982	CLDN12	7	90383721	90513402	+	6741	protein_coding	claudin 12 [Source:HGNC Symbol;Acc:HGNC:2034]	-	669	548	549	620	985	622	790	687	7.91049	6.9491	7.17823	7.47601	11.6454	9.00764	10.4597	9.5578
ENSG00000104936	659.315	704.97	644.917	662.298	930.88	902.818	800.28	860.871	667.875	873.712	-0.387755	6.15e-05	0.00152625	DMPK	19	45769717	45782552	-	5807	protein_coding	DM1 protein kinase [Source:HGNC Symbol;Acc:HGNC:2933]	-	734	723	642	713	1004	808	788	807	10.075	10.6429	9.74434	9.98022	13.7793	13.5833	12.1113	13.0331
ENSG00000197182	124.857	131.633	132.6	132.831	262.389	248.051	164.524	192.016	130.48	216.745	-0.732964	6.31e-05	0.00156412	MIRLET7BHG	22	46053869	46113928	+	5728	lincRNA	MIRLET7B host gene [Source:HGNC Symbol;Acc:HGNC:37189]	-	139	135	132	143	283	222	162	180	1.93425	2.01466	2.03114	2.02925	3.93756	3.78351	2.52424	2.9471
ENSG00000145555	712.311	853.179	803.635	829.498	574.846	635.771	570.758	613.384	799.656	598.69	0.417889	6.33e-05	0.00156642	MYO10	5	16661914	16936276	-	13963	protein_coding	myosin X [Source:HGNC Symbol;Acc:HGNC:7593]	-	793	875	800	893	620	569	562	575	4.52685	5.35675	5.04987	5.19847	3.53881	3.97813	3.59232	3.86202
ENSG00000138772	374.57	383.199	422.913	386.418	615.642	611.19	547.399	460.838	391.775	558.767	-0.512943	6.34e-05	0.00156817	ANXA3	4	78551519	78610451	+	5123	protein_coding	annexin A3 [Source:HGNC Symbol;Acc:HGNC:541]	-	417	393	421	416	664	547	539	432	6.48804	6.55753	7.24314	6.60042	10.3297	10.4234	9.39036	7.90833
ENSG00000078124	364.689	335.421	356.613	351.12	477.493	448.057	514.901	458.705	351.961	474.789	-0.432212	6.54e-05	0.00161374	ACER3	11	76860867	77026797	+	8442	protein_coding	alkaline ceramidase 3 [Source:HGNC Symbol;Acc:HGNC:16066]	-	406	344	355	378	515	401	507	430	3.83339	3.48325	3.7064	3.63956	4.8619	4.63708	5.36019	4.77693
ENSG00000132561	233.545	252.541	245.109	209.929	448.751	302.801	331.08	361.63	235.281	361.066	-0.619991	6.55e-05	0.00161502	MATN2	8	97868840	98036716	+	6933	protein_coding	matrilin 2 [Source:HGNC Symbol;Acc:HGNC:6908]	-	260	259	244	226	484	271	326	339	2.98919	3.19338	3.10197	2.64966	5.56376	3.81587	4.19676	4.58568
ENSG00000139146	950.347	867.805	892.034	907.524	766.771	625.715	597.163	676.323	904.428	666.493	0.439713	6.57e-05	0.00161675	SINHCAF	12	31280584	31327058	-	5748	protein_coding	SIN3-HDAC complex associated factor [Source:HGNC Symbol;Acc:HGNC:30702]	-	1058	890	888	977	827	560	588	634	14.6714	13.2357	13.6165	13.8159	11.4666	9.51079	9.13016	10.3442
ENSG00000100129	3179.8	4095.26	4626.93	4651.88	2611.84	2995.61	2843.63	3041.32	4138.47	2873.1	0.526521	6.68e-05	0.00164235	EIF3L	22	37848868	37889407	+	4296	protein_coding	eukaryotic translation initiation factor 3 subunit L [Source:HGNC Symbol;Acc:HGNC:18138]	-	3540	4200	4606	5008	2817	2681	2800	2851	65.6812	83.5713	94.4994	94.7551	52.2597	60.9225	58.1717	62.2384
ENSG00000204580	438.345	521.658	533.412	509.96	789.023	639.123	649.973	707.258	500.844	696.344	-0.476732	6.81e-05	0.00166734	DDR1	6	30876421	30900156	+	9122	protein_coding	discoidin domain receptor tyrosine kinase 1 [Source:HGNC Symbol;Acc:HGNC:2730]	-	488	535	531	549	851	572	640	663	4.26414	5.01344	5.13067	4.89198	7.43505	6.12141	6.26192	6.81631
ENSG00000106665	833.575	1071.59	959.339	1012.49	573.919	720.69	696.69	746.728	969.249	684.507	0.502422	6.8e-05	0.00166734	CLIP2	7	74289475	74405943	+	7315	protein_coding	CAP-Gly domain containing linker protein 2 [Source:HGNC Symbol;Acc:HGNC:2586]	-	928	1099	955	1090	619	645	686	700	10.112	12.8427	11.5069	12.112	6.74405	8.60777	8.37004	8.97448
ENSG00000198121	253.306	212.563	245.109	267.52	313.384	332.97	420.451	414.968	244.625	370.443	-0.597768	6.84e-05	0.0016737	LPAR1	9	110873263	111038458	-	4159	protein_coding	lysophosphatidic acid receptor 1 [Source:HGNC Symbol;Acc:HGNC:3166]	-	282	218	244	288	338	298	414	389	5.40458	4.48064	5.17095	5.62867	6.47697	6.99476	8.88442	8.77175
ENSG00000173409	143.72	125.783	124.563	128.187	214.177	174.306	198.039	205.884	130.563	198.101	-0.602006	6.94e-05	0.00169498	ARV1	1	230978981	231000595	+	1987	protein_coding	ARV1 homolog, fatty acid homeostasis modulator [Source:HGNC Symbol;Acc:HGNC:29561]	-	160	129	124	138	231	156	195	193	6.41836	5.54963	5.50039	5.64526	9.26528	7.66429	8.759	9.1093
ENSG00000086289	973.702	967.261	1102.99	1087.73	1680.96	1265.96	1366.98	1380.38	1032.92	1423.57	-0.463451	7.14e-05	0.00174223	EPDR1	7	37683843	37951941	+	2864	protein_coding	ependymin related 1 [Source:HGNC Symbol;Acc:HGNC:17572]	-	1084	992	1098	1171	1813	1133	1346	1294	30.1688	29.6081	33.7908	33.2343	50.4509	38.6191	41.9459	42.3728
ENSG00000160932	1286.29	1487.94	1528.91	1451.85	1855.27	1896.14	1737.66	1958.56	1438.75	1861.91	-0.372136	7.24e-05	0.00176308	LY6E	8	143017982	143023832	+	2640	protein_coding	lymphocyte antigen 6 family member E [Source:HGNC Symbol;Acc:HGNC:6727]	-	1432	1526	1522	1563	2001	1697	1711	1836	43.2355	49.4109	50.8136	48.1235	60.407	62.7514	57.8447	65.222
ENSG00000178607	751.834	736.172	780.53	741.253	617.496	528.506	595.132	553.646	752.447	573.695	0.390119	7.25e-05	0.00176308	ERN1	17	64039142	64130819	-	10864	protein_coding	endoplasmic reticulum to nucleus signaling 1 [Source:HGNC Symbol;Acc:HGNC:3449]	-	837	755	777	798	666	473	586	519	6.14098	5.94059	6.30377	5.97057	4.88572	4.25027	4.81422	4.48026
ENSG00000006576	1252.16	1133.02	1158.24	1228.92	1925.73	1492.78	1624.93	1467.85	1193.08	1627.83	-0.44864	7.32e-05	0.00177832	PHTF2	7	77798792	77957503	+	8646	protein_coding	putative homeodomain transcription factor 2 [Source:HGNC Symbol;Acc:HGNC:13411]	-	1394	1162	1153	1323	2077	1336	1600	1376	12.8514	11.4885	11.7539	12.4379	19.1454	15.0847	16.5167	14.9255
ENSG00000124831	1770.45	1917.95	1989	1979.46	1249.83	1613.45	1475.64	1400.65	1914.21	1434.89	0.41625	7.37e-05	0.00178728	LRRFIP1	2	237627576	237813682	+	11901	protein_coding	LRR binding FLII interacting protein 1 [Source:HGNC Symbol;Acc:HGNC:6702]	-	1971	1967	1980	2131	1348	1444	1453	1313	13.2009	14.1284	14.664	14.5547	9.02715	11.8448	10.8968	10.3468
ENSG00000134198	89.8249	101.406	91.4134	88.2444	165.964	132.964	173.665	132.278	92.7223	151.218	-0.708392	7.41e-05	0.00179317	TSPAN2	1	115048011	115089500	-	3410	protein_coding	tetraspanin 2 [Source:HGNC Symbol;Acc:HGNC:20659]	-	100	104	91	95	179	119	171	124	2.33748	2.60706	2.3521	2.2645	4.18353	3.40673	4.47569	3.4103
ENSG00000156802	5618.55	5227.31	5470.74	5388.48	4698.9	4378.89	4389.35	4205.15	5426.27	4418.07	0.296435	7.54e-05	0.0018218	ATAD2	8	123319850	123416350	-	7118	protein_coding	ATPase family, AAA domain containing 2 [Source:HGNC Symbol;Acc:HGNC:30123]	-	6255	5361	5446	5801	5068	3919	4322	3942	70.044	64.3813	67.4356	66.2441	56.7444	53.748	54.1932	51.9379
ENSG00000135074	214.681	249.616	249.127	248.013	358.815	336.322	304.675	368.03	240.359	341.961	-0.509509	7.55e-05	0.00182215	ADAM19	5	157395534	157575775	-	7704	protein_coding	ADAM metallopeptidase domain 19 [Source:HGNC Symbol;Acc:HGNC:197]	-	239	256	248	267	387	301	300	345	2.47277	2.84051	2.8373	2.81707	4.00349	3.81413	3.47554	4.1998
ENSG00000007202	2216.88	2481.53	2386.79	2696.56	3937.7	3210.14	3139.17	3063.72	2445.44	3337.68	-0.448982	7.57e-05	0.00182496	KIAA0100	17	28614440	28645454	-	9235	protein_coding	KIAA0100 [Source:HGNC Symbol;Acc:HGNC:28960]	-	2468	2545	2376	2903	4247	2873	3091	2872	21.3015	23.5572	22.6767	25.5513	36.6513	30.3699	29.8731	29.1657
ENSG00000048649	809.322	742.022	814.685	806.276	505.308	586.608	646.927	606.984	793.076	586.457	0.43623	7.64e-05	0.00183633	RSF1	11	77659996	77821017	-	15740	protein_coding	remodeling and spacing factor 1 [Source:HGNC Symbol;Acc:HGNC:18118]	-	901	761	811	868	545	525	637	569	4.5627	4.13287	4.54136	4.48247	2.75954	3.25612	3.61204	3.39026
ENSG00000185262	356.605	462.179	439.99	356.693	207.686	254.755	230.537	323.227	403.867	254.051	0.66972	7.63e-05	0.00183633	UBALD2	17	76265202	76271299	+	1797	protein_coding	UBA like domain containing 2 [Source:HGNC Symbol;Acc:HGNC:28438]	-	397	474	438	384	224	228	227	303	17.6094	22.5477	21.483	17.3694	9.93446	12.386	11.2745	15.8132
ENSG00000003402	1326.71	1427.49	1292.85	1459.28	2102.82	1803.4	1748.83	1673.74	1376.58	1832.2	-0.412802	7.75e-05	0.00186099	CFLAR	2	201116104	201176687	+	22529	protein_coding	CASP8 and FADD like apoptosis regulator [Source:HGNC Symbol;Acc:HGNC:1876]	-	1477	1464	1287	1571	2268	1614	1722	1569	5.22565	5.55484	5.03508	5.66809	8.02316	6.9937	6.82196	6.53141
ENSG00000177706	138.33	155.035	175.795	172.773	417.227	264.812	223.428	237.886	160.483	285.838	-0.834991	8.1e-05	0.00194074	FAM20C	7	192969	260745	+	4629	protein_coding	FAM20C, golgi associated secretory pathway kinase [Source:HGNC Symbol;Acc:HGNC:22140]	-	154	159	175	186	450	237	220	223	2.65177	2.93618	3.33212	3.26609	7.74764	4.99812	4.24183	4.51797
ENSG00000203706	33.2352	55.5785	49.2226	51.0889	80.6639	86.0358	98.5116	90.6742	47.2813	88.9714	-0.914347	8.19e-05	0.00195903	SERTAD4-AS1	1	210231456	210234047	-	1004	antisense	SERTAD4 antisense RNA 1 [Source:HGNC Symbol;Acc:HGNC:32019]	-	37	57	49	55	87	77	97	85	2.93745	4.85303	4.30162	4.45278	6.90605	7.4869	8.62295	7.93982
ENSG00000253953	114.078	119.933	131.595	128.187	209.541	175.424	180.774	182.415	123.448	187.038	-0.60184	8.2e-05	0.00195903	PCDHGB4	5	141387698	141512979	+	6906	protein_coding	protocadherin gamma subfamily B, 4 [Source:HGNC Symbol;Acc:HGNC:8711]	-	127	123	131	138	226	157	178	171	1.46581	1.52248	1.67191	1.62426	2.60811	2.21931	2.30044	2.32218
ENSG00000124067	779.68	997.488	790.575	811.849	1438.04	1197.8	1009.49	1263.04	844.898	1227.09	-0.538799	8.25e-05	0.0019681	SLC12A4	16	67943474	67969601	-	8298	protein_coding	solute carrier family 12 member 4 [Source:HGNC Symbol;Acc:HGNC:10913]	-	868	1023	787	874	1551	1072	994	1184	8.33774	10.5384	8.35931	8.56132	14.8964	12.6115	10.6913	13.3815
ENSG00000162104	705.125	754.698	787.562	773.764	914.191	1035.78	945.508	1027.28	755.287	980.692	-0.376455	8.33e-05	0.00198436	ADCY9	16	3953387	4116185	-	10358	protein_coding	adenylate cyclase 9 [Source:HGNC Symbol;Acc:HGNC:240]	-	785	774	784	833	986	927	931	963	6.04082	6.38759	6.67129	6.5369	7.58657	8.73673	8.02217	8.71919
ENSG00000155660	3160.94	3844.67	4235.15	4149.35	5596.41	4959.91	4894.1	5712.47	3847.53	5290.72	-0.459665	8.38e-05	0.00199293	PDIA4	7	149003062	149028641	-	3277	protein_coding	protein disulfide isomerase family A member 4 [Source:HGNC Symbol;Acc:HGNC:30167]	-	3519	3943	4216	4467	6036	4439	4819	5355	85.5943	102.854	113.395	110.801	146.797	132.237	131.25	153.253
ENSG00000006025	184.141	198.913	192.872	185.778	254.045	284.924	283.348	258.155	190.426	270.118	-0.504068	8.4e-05	0.00199574	OSBPL7	17	47807372	47821834	-	6572	protein_coding	oxysterol binding protein like 7 [Source:HGNC Symbol;Acc:HGNC:16387]	-	205	204	192	200	274	255	279	242	2.48633	2.65341	2.57498	2.47363	3.32275	3.78781	3.789	3.45337
ENSG00000154188	21.558	13.6509	19.0863	26.0089	50.0672	44.6939	38.5922	59.7383	20.076	48.2729	-1.26233	9.04e-05	0.00214554	ANGPT1	8	107249482	107498055	-	7128	protein_coding	angiopoietin 1 [Source:HGNC Symbol;Acc:HGNC:484]	-	24	14	19	28	54	40	38	56	0.268377	0.167893	0.234939	0.319296	0.603768	0.547819	0.47581	0.736794
ENSG00000175110	753.631	737.147	770.485	791.413	561.866	595.547	617.475	603.783	763.169	594.668	0.360375	9.11e-05	0.0021579	MRPS22	3	139005806	139357223	+	5382	protein_coding	mitochondrial ribosomal protein S22 [Source:HGNC Symbol;Acc:HGNC:14508]	-	839	756	767	852	606	533	608	566	12.4257	12.0074	12.5609	12.8676	8.97373	9.66782	10.0827	9.86276
ENSG00000112473	992.565	1145.7	967.375	1027.35	1781.1	1374.34	1289.79	1375.05	1033.25	1455.07	-0.494394	9.2e-05	0.00217556	SLC39A7	6	33200445	33204439	+	2845	protein_coding	solute carrier family 39 member 7 [Source:HGNC Symbol;Acc:HGNC:4927]	-	1105	1175	963	1106	1921	1230	1270	1289	30.9586	35.3043	29.8341	31.5992	53.8133	42.2054	39.8418	42.4909
ENSG00000196924	14598.3	17879.7	17867.8	17827.2	21929.5	22243.1	20941.3	22931	17043.3	22011.2	-0.369054	9.46e-05	0.00223538	FLNA	X	154348524	154374638	-	10585	protein_coding	filamin A [Source:HGNC Symbol;Acc:HGNC:3754]	-	16252	18337	17787	19192	23652	19907	20620	21496	122.382	148.084	148.109	147.378	178.083	183.595	173.866	190.455
ENSG00000100380	4581.97	4954.29	4968.47	5025.29	2556.21	3897.31	3610.4	3612.03	4882.5	3418.99	0.514283	9.52e-05	0.00224592	ST13	22	40824535	40857022	-	4147	protein_coding	ST13, Hsp70 interacting protein [Source:HGNC Symbol;Acc:HGNC:11343]	-	5101	5081	4946	5410	2757	3488	3555	3386	98.0445	104.734	105.121	106.039	52.9843	82.1084	76.5109	76.5735
ENSG00000182310	105.993	104.332	82.3725	97.5333	178.017	156.429	143.197	146.145	97.5577	155.947	-0.676707	9.55e-05	0.00225008	SPACA6	19	51689128	51712387	+	4103	protein_coding	sperm acrosome associated 6 [Source:HGNC Symbol;Acc:HGNC:27113]	-	118	107	82	105	192	140	141	137	2.29236	2.22923	1.7615	2.08013	3.72944	3.33098	3.06715	3.13144
ENSG00000138759	213.783	151.135	160.727	174.631	265.171	269.281	267.098	250.687	175.069	263.059	-0.58574	9.67e-05	0.00227446	FRAS1	4	78057570	78544269	+	18960	protein_coding	Fraser extracellular matrix complex subunit 1 [Source:HGNC Symbol;Acc:HGNC:19185]	-	238	155	160	188	286	241	263	235	1.00055	0.69882	0.743791	0.805976	1.20219	1.24086	1.23804	1.1624
ENSG00000162704	1407.56	1329.01	1240.61	1215.92	1782.02	1716.25	1540.64	1666.27	1298.27	1676.3	-0.368616	0.000100215	0.00235355	ARPC5	1	183620846	183635757	-	10624	protein_coding	actin related protein 2/3 complex subunit 5 [Source:HGNC Symbol;Acc:HGNC:708]	-	1567	1363	1235	1309	1922	1536	1517	1562	11.7566	10.9668	10.2459	10.0151	14.4182	14.1139	12.7443	13.7885
ENSG00000008300	316.184	325.671	350.586	372.484	496.037	444.705	431.623	513.109	341.231	471.368	-0.466607	0.000100711	0.00236181	CELSR3	3	48636469	48662915	-	13873	protein_coding	cadherin EGF LAG seven-pass G-type receptor 3 [Source:HGNC Symbol;Acc:HGNC:3230]	-	352	334	349	401	535	398	425	481	2.02243	2.05801	2.2173	2.34951	3.07346	2.80064	2.73424	3.25162
ENSG00000099282	193.123	266.192	252.14	277.738	369.941	328.501	407.249	372.297	247.298	369.497	-0.580601	0.000103161	0.00241582	TSPAN15	10	69451473	69507669	+	2646	protein_coding	tetraspanin 15 [Source:HGNC Symbol;Acc:HGNC:23298]	-	215	273	251	299	399	294	401	349	6.47665	8.81952	8.3609	9.1851	12.0179	10.8468	13.5261	12.3698
ENSG00000070413	818.305	943.86	908.107	897.307	1895.14	1211.21	1106.99	1315.31	891.895	1382.16	-0.632576	0.000103797	0.00242726	DGCR2	22	19036282	19122454	-	5605	protein_coding	DiGeorge syndrome critical region gene 2 [Source:HGNC Symbol;Acc:HGNC:2845]	-	911	968	904	966	2044	1084	1090	1233	12.9552	14.7629	14.2155	14.0089	29.0636	18.8799	17.3568	20.6307
ENSG00000196700	387.145	484.606	390.767	428.218	800.149	631.302	543.337	565.38	422.684	635.042	-0.588178	0.0001048	0.00244722	ZNF512B	20	63956702	63969865	-	5919	protein_coding	zinc finger protein 512B [Source:HGNC Symbol;Acc:HGNC:29212]	zf-C2H2	431	497	389	461	863	565	535	530	5.80404	7.17761	5.79256	6.33075	11.62	9.31848	8.06721	8.39756
ENSG00000135486	21720.6	28238.8	23894.1	24459.5	11342.1	19115.6	16427.1	17674	24578.2	16139.7	0.60681	0.000105045	0.00244945	HNRNPA1	12	54280193	54287088	+	5093	protein_coding	heterogeneous nuclear ribonucleoprotein A1 [Source:HGNC Symbol;Acc:HGNC:5031]	-	24181	28961	23786	26332	12233	17108	16175	16568	378.445	486.085	411.64	420.255	191.427	327.922	283.458	305.086
ENSG00000163545	153.601	166.736	149.677	172.773	198.415	249.169	250.849	279.49	160.697	244.481	-0.60346	0.000105199	0.00244957	NUAK2	1	205302059	205321791	-	3441	protein_coding	NUAK family kinase 2 [Source:HGNC Symbol;Acc:HGNC:29558]	-	171	171	149	186	214	223	247	262	3.96108	4.24799	3.81655	4.3937	4.95648	6.32653	6.40664	7.14072
ENSG00000138398	1459.65	1343.64	1362.16	1315.31	1069.96	1147.52	1087.69	984.615	1370.19	1072.44	0.353712	0.000106368	0.00247328	PPIG	2	169584340	169641406	+	7368	protein_coding	peptidylprolyl isomerase G [Source:HGNC Symbol;Acc:HGNC:14650]	-	1625	1378	1356	1416	1154	1027	1071	923	17.5795	15.9872	16.2211	15.6213	12.4825	13.6071	12.9735	11.7484
ENSG00000277075	2390.24	3886.6	3196.46	3444.32	1352.74	2221.29	1925.55	2348.99	3229.4	1962.14	0.719063	0.00010731	0.00249165	HIST1H2AE	6	26216975	26217483	+	509	protein_coding	histone cluster 1 H2A family member e [Source:HGNC Symbol;Acc:HGNC:4724]	-	2661	3986	3182	3708	1459	1988	1896	2202	416.705	669.409	551	592.14	228.445	381.28	332.459	405.719
ENSG00000255529	706.922	629.89	671.035	701.311	296.695	474.873	486.464	493.908	677.289	437.985	0.630398	0.000107945	0.00250287	POLR2M	15	57706629	57782762	+	6574	protein_coding	RNA polymerase II subunit M [Source:HGNC Symbol;Acc:HGNC:14862]	-	787	646	668	755	320	425	479	463	9.54216	8.39991	8.95604	9.33512	3.8794	6.31109	6.50315	6.60506
ENSG00000273760	23.3545	43.8778	64.2908	34.3689	72.3194	106.148	86.3246	109.876	41.473	93.667	-1.17868	0.000108415	0.00251022	AC245041.1	10	47970043	47973496	-	826	lincRNA	novel transcript	-	26	45	64	37	78	95	85	103	2.50897	4.65698	6.82919	3.64103	7.52591	11.2276	9.18453	11.6945
ENSG00000115107	223.664	313.97	267.208	307.462	422.79	382.133	385.922	435.236	278.076	406.52	-0.548727	0.000110556	0.00255618	STEAP3	2	119223831	119265652	+	4562	protein_coding	STEAP3 metalloreductase [Source:HGNC Symbol;Acc:HGNC:24592]	-	249	322	266	331	456	342	380	408	4.35057	6.03355	5.1392	5.8976	7.96625	7.3184	7.4344	8.38746
ENSG00000137193	510.205	585.037	599.712	563.836	430.207	408.95	414.358	443.77	564.698	424.321	0.411562	0.000110796	0.00255812	PIM1	6	37170203	37175426	+	2977	protein_coding	Pim-1 proto-oncogene, serine/threonine kinase [Source:HGNC Symbol;Acc:HGNC:8986]	-	568	600	597	607	464	366	408	416	15.208	17.2284	17.6752	16.5734	12.4218	12.0018	12.232	13.1051
ENSG00000196083	1207.25	1215.9	1274.77	1219.63	1540.03	1430.21	1556.89	1607.6	1229.39	1533.68	-0.319357	0.000111394	0.00256831	IL1RAP	3	190514051	190659750	+	11558	protein_coding	interleukin 1 receptor accessory protein [Source:HGNC Symbol;Acc:HGNC:5995]	-	1344	1247	1269	1313	1661	1280	1533	1507	9.26869	9.22265	9.67717	9.23389	11.4533	10.8112	11.838	12.228
ENSG00000102893	287.44	303.244	295.336	288.884	404.247	403.363	398.109	369.097	293.726	393.704	-0.423164	0.000113834	0.0026209	PHKB	16	47461123	47701523	+	11822	protein_coding	phosphorylase kinase regulatory subunit beta [Source:HGNC Symbol;Acc:HGNC:8927]	-	320	311	294	311	436	361	392	346	2.15755	2.24875	2.19193	2.13832	2.93927	2.981	2.95946	2.7448
ENSG00000132000	70.9617	101.406	78.3544	77.0978	111.261	138.551	148.275	204.817	81.9551	150.726	-0.878318	0.000114507	0.00262901	PODNL1	19	13931187	13953392	-	4168	protein_coding	podocan like 1 [Source:HGNC Symbol;Acc:HGNC:26275]	-	79	104	78	83	120	124	146	192	1.51078	2.13294	1.64944	1.61865	2.29455	2.90428	3.12639	4.32015
ENSG00000143126	571.286	602.588	580.626	666.013	822.401	786.613	753.563	789.399	605.128	787.994	-0.381047	0.000114439	0.00262901	CELSR2	1	109250019	109275750	+	12349	protein_coding	cadherin EGF LAG seven-pass G-type receptor 2 [Source:HGNC Symbol;Acc:HGNC:3231]	-	636	618	578	717	887	704	742	740	4.10513	4.27788	4.12539	4.71943	5.72448	5.56527	5.36278	5.61986
ENSG00000099998	255.103	250.591	187.85	235.009	270.734	461.465	381.859	395.766	232.138	377.456	-0.699108	0.000115274	0.00264293	GGT5	22	24219654	24245142	-	6054	protein_coding	gamma-glutamyltransferase 5 [Source:HGNC Symbol;Acc:HGNC:4260]	-	284	257	187	253	292	413	376	371	3.73919	3.6288	2.7225	3.39688	3.84401	6.65967	5.54323	5.74721
ENSG00000105373	2481.86	3259.63	2566.61	2859.12	1667.98	2115.14	1747.82	2260.45	2791.81	1947.85	0.519592	0.000116463	0.00266647	NOP53	19	47745522	47757058	+	5341	protein_coding	NOP53 ribosome biogenesis factor [Source:HGNC Symbol;Acc:HGNC:4333]	-	2763	3343	2555	3078	1799	1893	1721	2119	41.2344	53.5039	42.1636	46.8434	26.8443	34.5998	28.7592	37.2078
ENSG00000143162	1382.4	1148.62	1233.58	1170.4	1864.54	1470.43	1682.82	1610.8	1233.75	1657.15	-0.425927	0.000118483	0.00270895	CREG1	1	167529117	167553805	-	3286	protein_coding	cellular repressor of E1A stimulated genes 1 [Source:HGNC Symbol;Acc:HGNC:2351]	-	1539	1178	1228	1260	2011	1316	1657	1510	37.3313	30.6443	32.9382	31.1678	48.774	39.0961	45.0062	43.0958
ENSG00000100603	812.915	1064.77	950.298	953.969	722.266	736.333	658.098	684.857	945.487	700.388	0.432618	0.000120857	0.00275557	SNW1	14	77717599	77761207	-	2432	protein_coding	SNW domain containing 1 [Source:HGNC Symbol;Acc:HGNC:16696]	-	905	1092	946	1027	779	659	648	642	29.6611	38.3823	34.2844	34.3249	25.5281	26.4525	23.781	24.7569
ENSG00000089048	652.129	709.845	697.153	679.018	303.185	537.445	472.246	461.905	684.536	443.695	0.627081	0.000120858	0.00275557	ESF1	20	13714322	13784886	-	3216	protein_coding	ESF1 nucleolar pre-rRNA processing protein homolog [Source:HGNC Symbol;Acc:HGNC:15898]	-	726	728	694	731	327	481	465	433	17.9938	19.3503	19.0201	18.4758	8.10356	14.6007	12.9049	12.6269
ENSG00000156313	150.008	144.309	143.65	152.338	106.625	83.8012	95.4648	92.8077	147.576	94.6746	0.637579	0.000121342	0.00276277	RPGR	X	38269163	38327564	-	8378	protein_coding	retinitis pigmentosa GTPase regulator [Source:HGNC Symbol;Acc:HGNC:10295]	-	167	148	143	164	115	75	94	87	1.58883	1.51006	1.50441	1.59113	1.09396	0.873909	1.00139	0.973878
ENSG00000107551	107.79	113.107	109.495	107.751	198.415	207.827	158.431	140.812	109.536	176.371	-0.687669	0.000121842	0.00276648	RASSF4	10	44959407	44995891	+	9481	protein_coding	Ras association domain family member 4 [Source:HGNC Symbol;Acc:HGNC:20793]	-	120	116	109	116	214	186	156	132	1.00886	1.04587	1.01331	0.994504	1.79889	1.91516	1.46855	1.30571
ENSG00000204525	620.69	530.434	650.944	599.133	660.146	926.282	964.804	1110.49	600.3	915.431	-0.608156	0.00012174	0.00276648	HLA-C	6	31268749	31272130	-	2507	protein_coding	major histocompatibility complex, class I, C [Source:HGNC Symbol;Acc:HGNC:4933]	-	691	544	648	645	712	829	950	1041	21.9698	18.5488	22.7819	20.9126	22.6345	32.2809	33.8211	38.9423
ENSG00000164985	2162.98	2132.46	2298.39	2254.41	1261.88	1803.4	1659.46	1691.87	2212.06	1604.15	0.464103	0.000123107	0.00279133	PSIP1	9	15464066	15511019	-	6768	protein_coding	PC4 and SFRS1 interacting protein 1 [Source:HGNC Symbol;Acc:HGNC:9527]	-	2408	2187	2288	2427	1361	1614	1634	1586	28.3595	27.6223	29.7965	29.1482	16.0266	23.2803	21.5481	21.977
ENSG00000135862	3562.45	3457.57	3578.18	4055.53	4977.06	4316.32	4656.45	4691.59	3663.43	4660.35	-0.347329	0.000123738	0.00280176	LAMC1	1	183023460	183145592	+	8406	protein_coding	laminin subunit gamma 1 [Source:HGNC Symbol;Acc:HGNC:6492]	-	3966	3546	3562	4366	5368	3863	4585	4398	37.6067	36.0596	37.3486	42.2179	50.8941	44.8622	48.6819	49.0672
ENSG00000087448	805.729	714.72	814.685	810.92	1169.16	991.088	1054.18	954.746	786.513	1042.29	-0.406773	0.000125132	0.00282943	KLHL42	12	27780020	27803040	+	7622	protein_coding	kelch like family member 42 [Source:HGNC Symbol;Acc:HGNC:29252]	-	897	733	811	873	1261	887	1038	895	9.38049	8.22067	9.37824	9.30996	13.1853	11.3606	12.1548	11.0123
ENSG00000149564	366.485	348.097	454.054	367.84	470.076	529.623	608.334	646.453	384.119	563.622	-0.553145	0.000126606	0.00285881	ESAM	11	124752583	124762290	-	2920	protein_coding	endothelial cell adhesion molecule [Source:HGNC Symbol;Acc:HGNC:17474]	-	408	357	452	396	507	474	599	606	11.1373	10.451	13.6435	11.0234	13.8379	15.8468	18.3089	19.4633
ENSG00000135723	609.013	687.419	618.799	679.947	1006.91	789.966	812.467	922.743	648.794	883.021	-0.4454	0.000127292	0.00287036	FHOD1	16	67229387	67247658	-	5407	protein_coding	formin homology 2 domain containing 1 [Source:HGNC Symbol;Acc:HGNC:17905]	-	678	705	616	732	1086	707	800	865	9.99482	11.1456	10.0414	11.0042	16.0073	12.7646	13.2054	15.0032
ENSG00000204991	159.888	160.885	166.754	168.129	283.714	201.123	235.615	261.355	163.914	245.452	-0.584581	0.000128302	0.00288917	SPIRE2	16	89818179	89871319	+	7975	protein_coding	spire type actin nucleation factor 2 [Source:HGNC Symbol;Acc:HGNC:30623]	-	178	165	166	181	306	180	232	245	1.77906	1.76858	1.83462	1.84481	3.05798	2.20337	2.59642	2.88112
ENSG00000196547	1592.6	1804.84	1679.6	1837.34	2469.98	2150.9	2101.24	2193.25	1728.59	2228.84	-0.367008	0.000129622	0.0029109	MAN2A2	15	90902218	90922584	+	10002	protein_coding	mannosidase alpha class 2A member 2 [Source:HGNC Symbol;Acc:HGNC:6825]	-	1773	1851	1672	1978	2664	1925	2069	2056	14.1294	15.8195	14.7339	16.0747	21.2271	18.7884	18.4625	19.278
ENSG00000180817	1729.13	1885.77	1976.94	1993.4	1437.12	1589.99	1417.75	1514.79	1896.31	1489.91	0.348155	0.000129559	0.0029109	PPA1	10	70202830	70233911	-	5171	protein_coding	pyrophosphatase (inorganic) 1 [Source:HGNC Symbol;Acc:HGNC:9226]	-	1925	1934	1968	2146	1550	1423	1396	1420	29.6728	31.9708	33.5444	33.7332	23.8892	26.8643	24.0951	25.7537
ENSG00000075240	665.602	702.045	675.053	754.258	587.827	506.159	487.48	518.443	699.239	524.977	0.412679	0.00013211	0.00296272	GRAMD4	22	46576012	46679790	+	4885	protein_coding	GRAM domain containing 4 [Source:HGNC Symbol;Acc:HGNC:29113]	-	741	720	672	812	634	453	480	486	12.0908	12.5991	12.1248	13.5112	10.3435	9.05271	8.7699	9.33034
ENSG00000167549	52.9967	58.5037	59.268	68.7378	140.003	89.3879	91.4025	113.076	59.8766	108.467	-0.860446	0.000134009	0.00300122	CORO6	17	29614756	29622907	-	4321	protein_coding	coronin 6 [Source:HGNC Symbol;Acc:HGNC:21356]	-	59	60	59	74	151	80	90	106	1.08835	1.18697	1.20348	1.39203	2.78508	1.80739	1.85899	2.30063
ENSG00000157240	334.149	416.351	433.963	430.076	709.286	524.037	529.119	601.65	403.635	591.023	-0.551588	0.000134245	0.00300242	FZD1	7	91264364	91271326	+	6963	protein_coding	frizzled class receptor 1 [Source:HGNC Symbol;Acc:HGNC:4038]	-	372	427	432	463	765	469	521	564	4.25842	5.24208	5.46836	5.40489	8.75607	6.57539	6.6782	7.59641
ENSG00000175567	198.513	159.91	179.813	178.347	263.317	302.801	239.678	247.487	179.146	263.321	-0.554072	0.000134489	0.00300378	UCP2	11	73974667	73983307	-	3237	protein_coding	uncoupling protein 2 [Source:HGNC Symbol;Acc:HGNC:12518]	-	221	164	179	192	284	271	236	232	5.44191	4.33085	4.87393	4.82127	6.9923	8.17282	6.50709	6.72157
ENSG00000128789	901.842	762.498	957.33	850.862	527.56	626.833	694.659	650.72	868.133	624.943	0.474788	0.000135814	0.00302923	PSMG2	18	12658043	12725740	+	3356	protein_coding	proteasome assembly chaperone 2 [Source:HGNC Symbol;Acc:HGNC:24929]	-	1004	782	953	916	569	561	684	610	23.8459	19.9185	25.0288	22.1859	13.5125	16.3187	18.1908	17.0464
ENSG00000173218	458.107	477.78	536.426	464.444	595.244	668.175	677.394	630.452	484.189	642.816	-0.408945	0.000137935	0.00307237	VANGL1	1	115641953	115698224	+	9062	protein_coding	VANGL planar cell polarity protein 1 [Source:HGNC Symbol;Acc:HGNC:15512]	-	510	490	534	500	642	598	667	591	4.48588	4.62215	5.19382	4.48486	5.64619	6.44202	6.56931	6.1163
ENSG00000072849	462.598	585.037	558.526	548.973	1019.89	711.751	706.846	749.929	538.784	797.104	-0.56624	0.000141123	0.00313884	DERL2	17	5471251	5486811	-	6386	protein_coding	derlin 2 [Source:HGNC Symbol;Acc:HGNC:17943]	-	515	600	556	591	1100	637	696	703	6.42806	8.03146	7.67388	7.52248	13.728	9.73768	9.72743	10.3241
ENSG00000104884	635.062	652.316	600.717	688.307	797.367	916.226	787.077	882.206	644.1	845.719	-0.392006	0.000141302	0.00313884	ERCC2	19	45349837	45370918	-	6450	protein_coding	ERCC excision repair 2, TFIIH core complex helicase subunit [Source:HGNC Symbol;Acc:HGNC:3434]	-	707	669	598	741	860	820	775	827	8.73698	8.86622	8.17167	9.33816	10.6263	12.4108	10.7241	12.0246
ENSG00000112655	875.793	990.663	1153.22	1067.29	1527.98	1240.26	1346.66	1501.99	1021.74	1404.22	-0.459357	0.000142329	0.00314885	PTK7	6	43076268	43161719	+	9024	protein_coding	protein tyrosine kinase 7 (inactive) [Source:HGNC Symbol;Acc:HGNC:9618]	-	975	1016	1148	1149	1648	1110	1326	1408	8.61207	9.62424	11.2128	10.3496	14.5547	12.008	13.1148	14.6329
ENSG00000120820	247.018	247.666	250.131	246.156	312.457	326.266	358.501	359.496	247.743	339.18	-0.452777	0.000142495	0.00314885	GLT8D2	12	103988984	104064183	-	3271	protein_coding	glycosyltransferase 8 domain containing 2 [Source:HGNC Symbol;Acc:HGNC:24890]	-	275	254	249	265	337	292	353	337	6.70122	6.63782	6.70947	6.58518	8.21095	8.7146	9.6319	9.66218
ENSG00000115275	734.767	824.902	697.153	731.036	1177.51	981.032	924.181	963.28	746.965	1011.5	-0.437964	0.000142519	0.00314885	MOGS	2	74461057	74465410	-	3584	protein_coding	mannosyl-oligosaccharide glucosidase [Source:HGNC Symbol;Acc:HGNC:24862]	-	818	846	694	787	1270	878	910	903	18.1923	20.1778	17.0671	17.8488	28.241	23.9151	22.6616	23.629
ENSG00000104408	4830.78	5748.96	6135.75	6380.54	3745.77	4309.61	4490.91	4518.77	5774.01	4266.27	0.436651	0.000142205	0.00314885	EIF3E	8	108201216	108435333	-	6005	protein_coding	eukaryotic translation initiation factor 3 subunit E [Source:HGNC Symbol;Acc:HGNC:3277]	-	5378	5896	6108	6869	4040	3857	4422	4236	71.3854	83.9299	89.6511	92.9786	53.6183	62.7021	65.7239	66.1559
ENSG00000153774	485.054	508.007	458.072	506.244	218.812	384.368	326.002	337.095	489.344	316.569	0.630626	0.00014354	0.00316714	CFDP1	16	75293698	75433485	-	3317	protein_coding	craniofacial development protein 1 [Source:HGNC Symbol;Acc:HGNC:1873]	-	540	521	456	545	236	344	321	316	12.9763	13.4265	12.1168	13.3553	5.67036	10.1241	8.63729	8.93444
ENSG00000108679	1054.54	1323.16	1281.8	1381.26	1432.48	1861.5	1883.91	2171.91	1260.19	1837.45	-0.543887	0.00014467	0.00318779	LGALS3BP	17	78971238	78980109	-	3584	protein_coding	galectin 3 binding protein [Source:HGNC Symbol;Acc:HGNC:6564]	-	1174	1357	1276	1487	1545	1666	1855	2036	26.1097	32.3656	31.3799	33.7245	34.3562	45.3787	46.1949	53.2765
ENSG00000135535	4141.83	3628.21	4109.59	3982.15	6017.34	4673.87	5137.84	5018.01	3965.44	5211.77	-0.394443	0.000145098	0.00319294	CD164	6	109366514	109382812	-	7206	protein_coding	CD164 molecule [Source:HGNC Symbol;Acc:HGNC:1632]	-	4611	3721	4091	4287	6490	4183	5059	4704	51.0038	44.1405	50.0385	48.3573	71.7786	56.6681	62.6597	61.2207
ENSG00000196214	393.433	419.277	444.008	490.453	351.398	318.444	267.098	280.557	436.793	304.374	0.520142	0.000147431	0.00323994	ZNF766	19	52269571	52296046	+	7335	protein_coding	zinc finger protein 766 [Source:HGNC Symbol;Acc:HGNC:28063]	zf-C2H2	438	430	442	528	379	285	263	263	4.75966	5.01118	5.31119	5.85108	4.11797	3.79306	3.20017	3.36265
ENSG00000146592	250.611	240.84	238.077	213.644	90.8628	144.138	184.836	134.411	235.793	138.562	0.769127	0.000148001	0.0032481	CREB5	7	28299321	28825894	+	11674	protein_coding	cAMP responsive element binding protein 5 [Source:HGNC Symbol;Acc:HGNC:16844]	TF_bZIP	279	247	237	230	98	129	182	126	1.90496	1.80863	1.78936	1.60144	0.669038	1.07874	1.39146	1.01222
ENSG00000112406	768.003	692.294	730.303	774.693	577.628	579.904	561.618	595.249	741.323	578.6	0.357977	0.000148803	0.00326136	HECA	6	139135112	139180802	+	5614	protein_coding	hdc homolog, cell cycle regulator [Source:HGNC Symbol;Acc:HGNC:21041]	-	855	710	727	834	623	519	553	558	12.1394	10.8108	11.4138	12.0753	8.84423	9.02485	8.79165	9.32153
ENSG00000064666	1583.61	2081.76	1885.53	2023.12	2099.12	3185.56	2751.21	3194.93	1893.5	2807.71	-0.568158	0.000153947	0.0033696	CNN2	19	1026581	1039068	+	3645	protein_coding	calponin 2 [Source:HGNC Symbol;Acc:HGNC:2156]	-	1763	2135	1877	2178	2264	2851	2709	2995	38.5529	50.0694	45.3875	48.5694	49.502	76.3563	66.3329	77.0593
ENSG00000167106	638.655	730.321	712.221	709.671	476.566	554.205	548.415	539.778	697.717	529.741	0.397953	0.000154156	0.00336967	FAM102A	9	127940579	127980513	-	6100	protein_coding	family with sequence similarity 102 member A [Source:HGNC Symbol;Acc:HGNC:31419]	-	711	749	709	764	514	496	540	506	9.29055	10.496	10.2444	10.1804	6.71549	7.93774	7.90099	7.7794
ENSG00000159164	689.855	788.825	794.594	818.351	909.555	1021.26	1071.44	1184.1	772.906	1046.59	-0.437125	0.000154633	0.00337561	SV2A	1	149903318	149917882	-	4824	protein_coding	synaptic vesicle glycoprotein 2A [Source:HGNC Symbol;Acc:HGNC:20566]	-	768	809	791	881	981	914	1055	1110	12.6898	14.3355	14.4524	14.8447	16.2071	18.4963	19.5192	21.5795
ENSG00000114796	979.091	872.68	890.025	936.32	802.003	620.129	646.927	560.046	919.529	657.276	0.483436	0.000155297	0.00338559	KLHL24	3	183635568	183684477	+	8650	protein_coding	kelch like family member 24 [Source:HGNC Symbol;Acc:HGNC:25947]	-	1090	895	886	1008	865	555	637	525	10.0441	8.84462	9.02791	9.47212	7.96974	6.26357	6.57266	5.69205
ENSG00000171603	2848.35	3678.91	3610.33	3609.66	4780.49	4386.71	4289.82	4772.66	3436.81	4557.42	-0.407304	0.000156237	0.00340156	CLSTN1	1	9729026	9824526	-	5683	protein_coding	calsyntenin 1 [Source:HGNC Symbol;Acc:HGNC:17447]	-	3171	3773	3594	3886	5156	3926	4224	4474	44.4755	56.752	55.7404	55.5812	72.3069	67.44	66.3383	73.8319
ENSG00000167005	2574.38	2536.14	2729.34	2592.53	2326.27	1943.07	1881.88	1934.03	2608.1	2021.31	0.367285	0.000158376	0.00344359	NUDT21	16	56429133	56452199	-	5954	protein_coding	nudix hydrolase 21 [Source:HGNC Symbol;Acc:HGNC:13870]	-	2866	2601	2717	2791	2509	1739	1853	1813	38.368	37.3425	40.2208	38.1025	33.5843	28.5125	27.7769	28.5571
ENSG00000196968	342.233	348.097	337.527	342.76	412.591	458.113	470.215	486.44	342.654	456.84	-0.414041	0.000159639	0.00346187	FUT11	10	73772291	73780251	+	4910	protein_coding	fucosyltransferase 11 [Source:HGNC Symbol;Acc:HGNC:19233]	-	381	357	336	369	445	410	463	456	6.18508	6.21525	6.03153	6.10868	7.22309	8.15169	8.41622	8.70982
ENSG00000112379	157.194	148.209	166.754	143.049	84.3726	103.913	99.5272	108.809	153.801	99.1555	0.635848	0.000159468	0.00346187	ARFGEF3	6	138161921	138344663	+	14877	protein_coding	ARFGEF family member 3 [Source:HGNC Symbol;Acc:HGNC:21213]	-	175	152	166	154	91	93	98	102	0.937615	0.873374	0.983472	0.841411	0.487495	0.610257	0.587934	0.642999
ENSG00000015532	404.212	512.883	446.017	525.751	725.975	612.307	623.568	659.255	472.216	655.276	-0.473459	0.000159926	0.00346351	XYLT2	17	50346092	50363138	+	5472	protein_coding	xylosyltransferase 2 [Source:HGNC Symbol;Acc:HGNC:15517]	-	450	526	444	566	783	548	614	618	6.55493	8.21697	7.15165	8.40762	11.4041	9.77642	10.0147	10.5918
ENSG00000179023	21.558	10.7257	25.1136	13.9333	68.6107	45.8113	35.5454	39.4699	17.8326	47.3593	-1.41321	0.000162681	0.00351847	KLHDC7A	1	18480982	18486126	+	5145	protein_coding	kelch domain containing 7A [Source:HGNC Symbol;Acc:HGNC:26791]	-	24	11	25	15	74	41	35	37	0.371816	0.182759	0.428276	0.236978	1.14628	0.777936	0.607156	0.674438
ENSG00000069535	47.6072	43.8778	39.1772	30.6533	108.479	64.8062	62.9662	93.8744	40.3289	82.5315	-1.0355	0.000163107	0.00351847	MAOB	X	43766611	43882447	-	2891	protein_coding	monoamine oxidase B [Source:HGNC Symbol;Acc:HGNC:6834]	-	53	45	39	33	117	58	62	88	1.46127	1.33057	1.18901	0.92783	3.22539	1.95851	1.91409	2.8547
ENSG00000104081	106.892	111.157	110.5	90.1022	149.275	183.245	150.306	166.414	104.663	162.31	-0.631911	0.00016301	0.00351847	BMF	15	40087890	40108892	-	5447	protein_coding	Bcl2 modifying factor [Source:HGNC Symbol;Acc:HGNC:24132]	-	119	114	110	97	161	164	148	156	1.74137	1.78904	1.77994	1.44749	2.35566	2.93922	2.42506	2.68592
ENSG00000139269	88.9266	114.082	129.586	108.68	161.328	178.776	159.447	238.953	110.319	184.626	-0.743408	0.000164348	0.0035406	INHBE	12	57452323	57459280	+	3015	protein_coding	inhibin subunit beta E [Source:HGNC Symbol;Acc:HGNC:24029]	-	99	117	129	117	174	160	157	224	2.61728	3.31719	3.77113	3.15429	4.59945	5.18057	4.64762	6.96765
ENSG00000237550	6427.87	7018.5	8383.92	8507.69	3905.25	5563.28	5209.94	5950.36	7584.49	5157.21	0.556566	0.00016531	0.00355666	RPL9P9	15	82372196	82372912	-	717	transcribed_processed_pseudogene	ribosomal protein L9 pseudogene 9 [Source:HGNC Symbol;Acc:HGNC:17251]	-	7156	7198	8346	9159	4212	4979	5130	5578	795.523	858.153	1025.96	1038.32	468.181	677.904	638.581	729.6
ENSG00000142875	463.496	430.977	473.14	451.44	690.743	547.501	600.21	599.516	454.763	609.492	-0.423634	0.000166495	0.00357747	PRKACB	1	84078062	84238498	+	6730	protein_coding	protein kinase cAMP-activated catalytic subunit beta [Source:HGNC Symbol;Acc:HGNC:9381]	-	516	442	471	486	745	490	591	562	6.11134	5.61409	6.16844	5.86981	8.82237	7.10765	7.83773	7.83153
ENSG00000029364	1898	1709.28	1880.5	2027.76	2875.16	2168.77	2477.01	2510.07	1878.89	2507.75	-0.416771	0.000169813	0.003644	SLC39A9	14	69398015	69462388	+	7136	protein_coding	solute carrier family 39 member 9 [Source:HGNC Symbol;Acc:HGNC:20182]	-	2113	1753	1872	2183	3101	1941	2439	2353	23.6019	20.999	23.1217	24.8657	34.6331	26.5531	30.5053	30.9238
ENSG00000143067	220.969	298.369	244.104	261.018	189.143	144.138	125.932	184.549	256.115	160.94	0.668533	0.000172673	0.00370052	ZNF697	1	119619422	119647773	-	5041	protein_coding	zinc finger protein 697 [Source:HGNC Symbol;Acc:HGNC:32034]	zf-C2H2	246	306	243	281	204	129	124	173	3.88974	5.18892	4.24873	4.53098	3.22521	2.49815	2.19545	3.21851
ENSG00000141384	251.51	211.588	228.031	197.853	136.294	149.725	171.634	132.278	222.246	147.483	0.592232	0.000177738	0.0038041	TAF4B	18	26225936	26391685	+	5395	protein_coding	TATA-box binding protein associated factor 4b [Source:HGNC Symbol;Acc:HGNC:11538]	-	280	217	227	213	147	134	169	124	4.13684	3.43827	3.70855	3.20916	2.17155	2.4247	2.79584	2.15554
ENSG00000114650	966.516	1209.08	1243.62	1283.72	1857.12	1543.06	1424.86	1756.95	1175.74	1645.5	-0.485367	0.000178989	0.00382589	SCAP	3	47413694	47477126	-	6433	protein_coding	SREBF chaperone [Source:HGNC Symbol;Acc:HGNC:30634]	-	1076	1240	1238	1382	2003	1381	1403	1647	13.3322	16.4771	16.962	17.4621	24.8149	20.9568	19.4653	24.0107
ENSG00000026025	13374.9	14496.2	15858.7	15561.7	6380.79	10809.2	10059.4	11462.3	14822.9	9677.91	0.615126	0.000180051	0.00384359	VIM	10	17228259	17237593	+	5158	protein_coding	vimentin [Source:HGNC Symbol;Acc:HGNC:12692]	-	14890	14867	15787	16753	6882	9674	9905	10745	230.099	246.385	269.766	264.006	106.335	183.092	171.392	195.367
novel.7563	5.38949	4.87531	8.03635	3.71556	9.27171	26.8164	29.4519	26.6689	5.50418	23.0522	-2.06638	0.000183902	0.00392069	-	5	126353293	126354387	-	1095	-	- && - && -	-	6	5	8	4	10	24	29	25	0.436756	0.390326	0.64394	0.296926	0.72783	2.13965	2.36375	2.14117
ENSG00000137575	1371.63	1682.96	1707.72	1623.7	1232.21	1234.67	1246.12	1226.77	1596.5	1234.94	0.37017	0.000184189	0.00392172	SDCBP	8	58552924	58582860	+	4778	protein_coding	syndecan binding protein [Source:HGNC Symbol;Acc:HGNC:10662]	-	1527	1726	1700	1748	1329	1105	1227	1150	25.4739	30.8792	31.3597	29.737	22.1678	22.5767	22.9201	22.5724
ENSG00000174437	5928.44	5762.62	5784.16	5924.45	9048.26	6873.93	7404.62	7243.27	5849.92	7642.52	-0.385755	0.000184922	0.00393223	ATP2A2	12	110280756	110351093	+	13745	protein_coding	ATPase sarcoplasmic/endoplasmic reticulum Ca2+ transporting 2 [Source:HGNC Symbol;Acc:HGNC:812]	-	6600	5910	5758	6378	9759	6152	7291	6790	38.2737	36.7549	36.9229	37.7175	56.5855	43.6935	47.3435	46.3288
ENSG00000158258	88.9266	86.7805	84.3816	76.1689	114.042	128.495	161.478	140.812	84.0644	136.207	-0.69531	0.000188367	0.0040003	CLSTN2	3	139935185	140577397	+	14596	protein_coding	calsyntenin 2 [Source:HGNC Symbol;Acc:HGNC:17448]	-	99	89	84	82	123	115	159	132	0.540634	0.521229	0.507242	0.456649	0.671608	0.769147	0.972257	0.848136
ENSG00000170340	417.686	402.701	476.153	395.707	521.07	568.73	581.929	588.849	423.062	565.145	-0.417753	0.0001911	0.00404266	B3GNT2	2	62196113	62224731	+	2861	protein_coding	UDP-GlcNAc:betaGal beta-1,3-N-acetylglucosaminyltransferase 2 [Source:HGNC Symbol;Acc:HGNC:15629]	-	465	413	474	426	562	509	573	552	12.955	12.3397	14.6026	12.103	15.6553	17.3678	17.8754	18.0945
ENSG00000125691	2130.65	3629.18	2928.24	3153.58	1725.47	2139.72	1905.23	2129.24	2960.41	1974.92	0.584094	0.000190925	0.00404266	RPL23	17	38847865	38853843	-	5979	protein_coding	ribosomal protein L23 [Source:HGNC Symbol;Acc:HGNC:10316]	-	2372	3722	2915	3395	1861	1915	1876	1996	31.6219	53.2133	42.9714	46.1545	24.8063	31.2669	28.0041	31.3082
ENSG00000229638	142.822	157.96	176.8	156.982	97.353	99.444	100.543	116.276	158.641	103.404	0.617371	0.000190903	0.00404266	RPL4P4	3	185417495	185418778	-	1284	processed_pseudogene	ribosomal protein L4 pseudogene 4 [Source:HGNC Symbol;Acc:HGNC:36179]	-	159	162	176	169	105	89	99	109	9.87038	10.785	12.0814	10.6985	6.51731	6.76659	6.88158	7.96136
ENSG00000259426	71.8599	85.8054	61.2771	66.88	135.367	106.148	122.886	110.943	71.4556	118.836	-0.735956	0.000192	0.00405646	AC027237.3	15	69396904	69415029	-	2265	antisense	uncharacterized LOC145694 [Source:NCBI gene;Acc:145694]	-	80	88	61	72	146	95	121	104	2.81529	3.32113	2.37373	2.58385	5.13723	4.0945	4.76799	4.30617
ENSG00000278845	309.896	305.194	399.808	370.627	249.409	235.761	203.117	257.088	346.381	236.344	0.550936	0.000192829	0.00406874	MRPL45	17	38297023	38323218	+	1705	protein_coding	mitochondrial ribosomal protein L45 [Source:HGNC Symbol;Acc:HGNC:16651]	-	345	313	398	399	269	211	200	241	16.1286	15.6925	20.5744	19.0218	12.574	12.081	10.4694	13.2562
ENSG00000171262	1099.46	1143.75	1185.36	1130.46	848.362	959.803	939.414	868.338	1139.76	903.979	0.334677	0.000193407	0.00407556	FAM98B	15	38454127	38487710	+	6851	protein_coding	family with sequence similarity 98 member B [Source:HGNC Symbol;Acc:HGNC:26773]	-	1224	1173	1180	1217	915	859	925	814	14.2406	14.6358	15.1809	14.4391	10.6442	12.2401	12.0505	11.1428
ENSG00000168306	38.6247	36.0773	42.1908	52.0178	18.5434	16.7602	17.2649	21.3351	42.2276	18.4759	1.19269	0.000193648	0.00407556	ACOX2	3	58505136	58537319	-	3859	protein_coding	acyl-CoA oxidase 2 [Source:HGNC Symbol;Acc:HGNC:120]	-	43	37	42	56	20	15	17	20	0.888169	0.819594	0.959277	1.17955	0.413047	0.379456	0.39318	0.48605
ENSG00000103599	345.826	274.967	303.372	296.316	127.022	191.067	206.163	231.486	305.12	188.935	0.694155	0.000197753	0.00415661	IQCH	15	67254800	67502260	+	7108	protein_coding	IQ motif containing H [Source:HGNC Symbol;Acc:HGNC:25721]	-	385	282	302	319	137	171	203	217	4.31733	3.39136	3.7448	3.64792	1.53609	2.34852	2.54898	2.86311
ENSG00000197822	456.31	451.454	487.203	479.307	869.687	616.776	610.366	608.05	468.569	676.22	-0.530408	0.000198902	0.00417008	OCLN	5	69492292	69558104	+	6761	protein_coding	occludin [Source:HGNC Symbol;Acc:HGNC:8104]	-	508	463	485	516	938	552	601	570	5.989	5.85386	6.32267	6.20357	11.057	7.97028	7.9338	7.9066
ENSG00000224578	233.545	331.521	291.318	304.676	105.698	203.357	143.197	209.084	290.265	165.334	0.814805	0.000198691	0.00417008	HNRNPA1P48	16	51553436	51647132	+	1924	protein_coding	heterogeneous nuclear ribonucleoprotein A1 pseudogene 48 [Source:HGNC Symbol;Acc:HGNC:48778]	-	260	340	290	328	114	182	141	196	10.7713	15.1059	13.285	13.8571	4.7222	9.23446	6.54082	9.55381
ENSG00000107968	82.6389	96.5311	81.368	110.538	173.381	165.368	151.322	120.543	92.7689	152.653	-0.719152	0.000200943	0.0042075	MAP3K8	10	30433937	30461833	+	3601	protein_coding	mitogen-activated protein kinase kinase kinase 8 [Source:HGNC Symbol;Acc:HGNC:6860]	-	92	99	81	119	187	148	149	113	2.03642	2.35009	1.98258	2.68613	4.13869	4.01221	3.69301	2.94294
ENSG00000084234	7675.54	7568.43	8561.72	8185.37	9446.02	9581.26	10001.5	10726.2	7997.76	9938.74	-0.313468	0.000202327	0.0042257	APLP2	11	130068147	130144811	+	7463	protein_coding	amyloid beta precursor like protein 2 [Source:HGNC Symbol;Acc:HGNC:598]	-	8545	7762	8523	8812	10188	8575	9848	10055	91.2642	88.9062	100.658	95.9762	108.798	112.167	117.775	126.356
ENSG00000144895	1828.83	1992.05	2112.55	2233.98	1101.48	1537.47	1512.2	1619.33	2041.85	1442.62	0.50162	0.000202254	0.0042257	EIF2A	3	150546678	150584242	+	4131	protein_coding	eukaryotic translation initiation factor 2A [Source:HGNC Symbol;Acc:HGNC:3254]	-	2036	2043	2103	2405	1188	1376	1489	1518	39.2848	42.2752	44.8697	47.3219	22.9195	32.5168	32.1705	34.4621
ENSG00000108784	68.2669	71.1795	47.2135	60.3778	131.658	99.444	88.3557	121.61	61.7594	110.267	-0.836287	0.0002038	0.00425106	NAGLU	17	42536172	42544449	+	3004	protein_coding	N-acetyl-alpha-glucosaminidase [Source:HGNC Symbol;Acc:HGNC:7632]	-	76	73	47	65	142	89	87	114	2.01658	2.07728	1.37901	1.7588	3.76732	2.89225	2.58486	3.55902
ENSG00000110218	188.632	168.686	164.745	192.28	307.821	239.113	238.662	260.288	178.586	261.471	-0.55077	0.000204367	0.00425748	PANX1	11	94128928	94181972	+	2769	protein_coding	pannexin 1 [Source:HGNC Symbol;Acc:HGNC:8599]	-	210	173	164	207	332	214	235	244	6.04503	5.34066	5.22024	6.07645	9.55563	7.5446	7.57465	8.26404
ENSG00000074855	232.646	224.264	198.9	230.364	621.205	330.735	278.27	356.296	221.544	396.626	-0.841264	0.000205571	0.00427713	ANO8	19	17323223	17334829	-	4979	protein_coding	anoctamin 8 [Source:HGNC Symbol;Acc:HGNC:29329]	-	259	230	198	248	670	296	274	334	4.14629	3.94873	3.50504	4.04867	10.7245	5.80356	4.91164	6.29115
ENSG00000160613	947.652	964.336	859.889	1003.2	1728.25	1375.46	1166.91	1165.96	943.769	1359.14	-0.526493	0.000208255	0.00431656	PCSK7	11	117204337	117232525	-	22303	protein_coding	proprotein convertase subtilisin/kexin type 7 [Source:HGNC Symbol;Acc:HGNC:8748]	-	1055	989	856	1080	1864	1231	1149	1093	3.77043	3.79057	3.38283	3.93607	6.66081	5.38815	4.59806	4.59603
ENSG00000145604	1749.79	1536.7	1717.77	1654.35	2540.45	2196.71	2081.95	1959.63	1664.65	2194.68	-0.399027	0.000208139	0.00431656	SKP2	5	36151989	36184319	+	3837	protein_coding	S-phase kinase associated protein 2 [Source:HGNC Symbol;Acc:HGNC:10901]	-	1948	1576	1710	1781	2740	1966	2050	1837	40.4668	35.1105	39.2802	37.7289	56.9119	50.0192	47.6848	44.8996
ENSG00000173210	856.031	810.276	900.071	920.529	353.252	557.557	652.004	648.587	871.727	552.85	0.657883	0.000208079	0.00431656	ABLIM3	5	149141483	149260542	+	7225	protein_coding	actin binding LIM protein family member 3 [Source:HGNC Symbol;Acc:HGNC:29132]	-	953	831	896	991	381	499	642	608	10.5137	9.83185	10.9305	11.1491	4.20273	6.7423	7.93076	7.89208
ENSG00000182197	792.255	948.735	959.339	1139.75	1126.51	1503.95	1386.27	1507.32	960.019	1381.02	-0.524275	0.000208814	0.00432269	EXT1	8	117794490	118111853	-	8325	protein_coding	exostosin glycosyltransferase 1 [Source:HGNC Symbol;Acc:HGNC:3512]	-	882	973	955	1227	1215	1346	1365	1413	8.44474	9.99081	10.1109	11.9802	11.6315	15.7836	14.6341	15.9178
ENSG00000145730	1753.38	1713.18	2035.2	1935.8	2902.05	2281.63	2417.09	2325.53	1859.39	2481.57	-0.416823	0.000209697	0.00433549	PAM	5	102753981	103031105	+	8846	protein_coding	peptidylglycine alpha-amidating monooxygenase [Source:HGNC Symbol;Acc:HGNC:8596]	-	1952	1757	2026	2084	3130	2042	2380	2180	17.5887	16.9784	20.1865	19.1493	28.1995	22.5348	24.0131	23.1119
ENSG00000182287	898.249	974.087	1044.72	1006.92	707.432	756.445	794.186	794.732	980.994	763.199	0.362284	0.000210462	0.00434584	AP1S2	X	15825806	15854931	-	5371	protein_coding	adaptor related protein complex 1 subunit sigma 2 [Source:HGNC Symbol;Acc:HGNC:560]	-	1000	999	1040	1084	763	677	782	745	14.8404	15.8995	17.0666	16.405	11.3218	12.3049	12.9948	13.0085
ENSG00000162769	444.633	383.199	409.854	444.938	925.317	555.322	596.147	560.046	420.656	659.208	-0.648986	0.000212958	0.00439048	FLVCR1	1	212858255	212899363	+	6442	protein_coding	feline leukemia virus subgroup C cellular receptor 1 [Source:HGNC Symbol;Acc:HGNC:24682]	-	495	393	408	479	998	497	587	525	6.12472	5.21487	5.58224	6.0439	12.3468	7.53149	8.13271	7.64301
ENSG00000177119	2588.75	2587.81	2783.59	2836.83	3182.98	3225.79	3506.81	3362.41	2699.25	3319.5	-0.298419	0.000213159	0.00439048	ANO6	12	45215987	45440404	+	8235	protein_coding	anoctamin 6 [Source:HGNC Symbol;Acc:HGNC:25240]	-	2882	2654	2771	3054	3433	2887	3453	3152	27.8954	27.5492	29.658	30.1445	33.2242	34.2238	37.4241	35.8962
ENSG00000118276	231.748	248.641	258.168	272.164	339.345	328.501	337.174	385.099	252.68	347.529	-0.459994	0.000214694	0.00441656	B4GALT6	18	31622247	31685836	-	5306	protein_coding	beta-1,4-galactosyltransferase 6 [Source:HGNC Symbol;Acc:HGNC:929]	-	258	255	257	293	366	294	332	361	3.87574	4.10814	4.26909	4.48852	5.49741	5.4091	5.58456	6.38066
ENSG00000084112	847.947	986.763	1014.59	1074.72	1138.57	1401.16	1359.87	1380.38	981.006	1319.99	-0.42795	0.000215674	0.00443118	SSH1	12	108778192	108857590	-	14537	protein_coding	slingshot protein phosphatase 1 [Source:HGNC Symbol;Acc:HGNC:30579]	-	944	1012	1010	1157	1228	1254	1339	1294	5.17606	5.95083	6.12373	6.46936	6.73237	8.42108	8.22098	8.34805
ENSG00000071967	428.465	418.302	429.944	474.662	738.955	521.802	641.849	566.447	437.843	617.263	-0.496623	0.000216462	0.0044418	CYBRD1	2	171522247	171558133	+	5176	protein_coding	cytochrome b reductase 1 [Source:HGNC Symbol;Acc:HGNC:20797]	-	477	429	428	511	797	467	632	531	7.34558	7.08492	7.28818	8.02471	12.2718	8.80781	10.8978	9.62112
ENSG00000196954	688.059	835.628	772.494	796.058	382.922	608.955	497.636	592.049	773.06	520.39	0.57226	0.000216874	0.0044447	CASP4	11	104942866	104969436	-	7256	protein_coding	caspase 4 [Source:HGNC Symbol;Acc:HGNC:1505]	-	766	857	769	857	413	545	490	555	8.4146	10.0961	9.34111	9.60033	4.53625	7.33237	6.02721	7.17334
ENSG00000169814	326.963	286.668	358.622	352.978	445.969	438.001	442.794	465.105	331.308	447.967	-0.435246	0.000217731	0.00445671	BTD	3	15601341	15647640	+	5840	protein_coding	biotinidase [Source:HGNC Symbol;Acc:HGNC:1122]	-	364	294	357	380	481	392	436	436	4.9681	4.30335	5.38796	5.289	6.56412	6.55267	6.66333	7.00163
ENSG00000114270	1628.53	1491.84	1313.94	1335.74	3844.05	2017.93	1934.69	1995.9	1442.51	2448.14	-0.763327	0.000219481	0.00448692	COL7A1	3	48564073	48595267	-	11071	protein_coding	collagen type VII alpha 1 chain [Source:HGNC Symbol;Acc:HGNC:2214]	-	1813	1530	1308	1438	4146	1806	1905	1871	13.0531	11.8134	10.4133	10.5578	29.846	15.9249	15.3577	15.8494
ENSG00000184292	141.923	149.184	135.613	129.116	185.434	224.587	184.836	240.02	138.959	208.719	-0.585103	0.000222128	0.00453263	TACSTD2	1	58575423	58577773	-	2351	protein_coding	tumor associated calcium signal transducer 2 [Source:HGNC Symbol;Acc:HGNC:11530]	-	158	153	135	139	200	201	182	225	5.35681	5.56302	5.06117	4.80579	6.77987	8.3462	6.90934	8.97543
ENSG00000131747	12024	12377.4	12733.6	13329.6	11305.9	9625.96	9662.26	9217.83	12616.1	9952.99	0.341979	0.000222269	0.00453263	TOP2A	17	40388516	40417950	-	6437	protein_coding	DNA topoisomerase II alpha [Source:HGNC Symbol;Acc:HGNC:11989]	-	13386	12694	12676	14350	12194	8615	9514	8641	165.756	168.573	173.567	181.205	150.976	130.652	131.916	125.894
ENSG00000168411	2314.79	2546.86	2791.63	2658.48	2173.29	1977.71	1930.62	2033.23	2577.94	2028.71	0.345321	0.000227251	0.00462274	RFWD3	16	74621394	74666881	-	6465	protein_coding	ring finger and WD repeat domain 3 [Source:HGNC Symbol;Acc:HGNC:25539]	-	2577	2612	2779	2862	2344	1770	1901	1906	31.7722	34.5364	37.8869	35.9835	28.8957	26.727	26.2441	27.649
ENSG00000186767	636.858	630.865	649.939	591.702	424.644	459.23	512.87	505.642	627.341	475.597	0.399997	0.000227028	0.00462274	SPIN4	X	63347228	63351344	-	4117	protein_coding	spindlin family member 4 [Source:HGNC Symbol;Acc:HGNC:27040]	-	709	647	647	637	458	411	505	474	13.7267	13.4337	13.8514	12.5765	8.86602	9.74555	10.9478	10.7975
ENSG00000106799	629.672	712.77	721.262	676.231	1524.27	903.935	945.508	900.341	684.984	1068.51	-0.642329	0.000228136	0.00463095	TGFBR1	9	99104038	99154192	+	6844	protein_coding	transforming growth factor beta receptor 1 [Source:HGNC Symbol;Acc:HGNC:11772]	-	701	731	718	728	1644	809	931	844	8.16413	9.13018	9.24664	8.64617	19.1442	11.5394	12.1411	11.5653
ENSG00000109738	518.29	423.177	418.895	501.6	805.712	569.848	646.927	646.453	465.49	667.235	-0.519833	0.000228219	0.00463095	GLRB	4	157076057	157172090	+	3459	protein_coding	glycine receptor beta [Source:HGNC Symbol;Acc:HGNC:4329]	-	577	434	417	540	869	510	637	606	13.2962	10.7253	10.6256	12.6895	20.0223	14.3934	16.4364	16.4304
ENSG00000116221	1509.96	1693.68	1686.63	1654.35	1156.18	1355.34	1230.89	1368.65	1636.15	1277.76	0.357095	0.000228945	0.00463996	MRPL37	1	54184041	54225464	+	2549	protein_coding	mitochondrial ribosomal protein L37 [Source:HGNC Symbol;Acc:HGNC:14034]	-	1681	1737	1679	1781	1247	1213	1212	1283	52.5654	58.2508	58.0564	56.7932	38.9889	46.4554	42.4376	47.2044
ENSG00000260630	39.5229	28.2768	39.1772	42.7289	79.7367	60.3368	72.1064	69.3391	37.4265	70.3798	-0.912262	0.000230298	0.00466161	SNAI3-AS1	16	88663298	88687186	+	5037	antisense	SNAI3 antisense RNA 1 [Source:HGNC Symbol;Acc:HGNC:28327]	-	44	29	39	46	86	54	71	65	0.696278	0.492151	0.682436	0.742315	1.36073	1.04657	1.25807	1.21023
ENSG00000176049	70.0634	63.379	61.2771	52.9467	57.4846	145.255	168.587	174.948	61.9166	136.569	-1.13882	0.000232014	0.00469057	JAKMIP2	5	147585439	147782848	-	9275	protein_coding	janus kinase and microtubule interacting protein 2 [Source:HGNC Symbol;Acc:HGNC:29067]	-	78	65	61	57	62	130	166	164	0.67032	0.599062	0.579676	0.499532	0.532748	1.36828	1.59739	1.65827
ENSG00000261377	74.5546	71.1795	83.3771	88.2444	205.832	140.786	109.683	118.41	79.3389	143.678	-0.859313	0.000233772	0.00472031	PDCD6IPP2	15	28789664	28859007	+	5244	transcribed_unprocessed_pseudogene	PDCD6IP pseudogene 2 [Source:HGNC Symbol;Acc:HGNC:49873]	-	83	73	83	95	222	126	108	111	1.26159	1.18996	1.39503	1.47253	3.37392	2.3456	1.83814	1.98512
ENSG00000139291	326.963	389.05	329.49	338.116	847.435	477.108	459.044	501.375	345.904	571.24	-0.724959	0.000234726	0.00473375	TMEM19	12	71686087	71705046	+	6488	protein_coding	transmembrane protein 19 [Source:HGNC Symbol;Acc:HGNC:25605]	-	364	399	328	364	914	427	452	470	4.4719	5.25695	4.45587	4.5603	11.2274	6.42484	6.21792	6.7938
ENSG00000007968	822.796	1040.39	1034.68	1004.13	677.762	807.843	698.721	712.592	975.499	724.23	0.429954	0.000235666	0.00474687	E2F2	1	23506430	23531220	-	5457	protein_coding	E2F transcription factor 2 [Source:HGNC Symbol;Acc:HGNC:3114]	E2F	916	1067	1030	1081	731	723	688	668	13.3796	16.7141	16.6361	16.1018	10.676	12.9339	11.2526	11.4802
ENSG00000006118	514.697	621.114	511.312	571.267	1035.65	726.277	661.145	861.938	554.598	821.252	-0.567066	0.000236527	0.00475837	TMEM132A	11	60924463	60937159	+	7271	protein_coding	transmembrane protein 132A [Source:HGNC Symbol;Acc:HGNC:31092]	-	573	637	509	615	1117	650	651	808	6.28148	7.48889	6.17011	6.87517	12.2434	8.72699	7.99107	10.4218
ENSG00000134548	1147.96	1074.52	1030.66	966.973	717.631	711.751	844.965	880.073	1055.03	788.605	0.420155	0.000236903	0.0047601	SPX	12	21526307	21541249	+	7231	protein_coding	spexin hormone [Source:HGNC Symbol;Acc:HGNC:28139]	-	1278	1102	1026	1041	774	637	832	825	14.0875	13.0273	12.506	11.7019	8.53074	8.59976	10.2693	10.6999
ENSG00000172340	952.144	1094.02	1055.77	1144.39	855.779	825.721	826.685	819.268	1061.58	831.863	0.351435	0.000240584	0.00482814	SUCLG2	3	67360460	67654614	-	3090	protein_coding	succinate-CoA ligase GDP-forming beta subunit [Source:HGNC Symbol;Acc:HGNC:11450]	-	1060	1122	1051	1232	923	739	814	768	27.3432	31.0389	29.9788	32.4082	23.8061	23.347	23.5117	23.3093
ENSG00000146670	3768.15	4473.58	3763.02	3717.41	3431.46	2792.25	2591.77	2893.04	3930.54	2927.13	0.425014	0.000245166	0.00491411	CDCA5	11	65066300	65084164	-	3925	protein_coding	cell division cycle associated 5 [Source:HGNC Symbol;Acc:HGNC:14626]	-	4195	4588	3746	4002	3701	2499	2552	2712	85.1911	99.9208	84.1197	82.8781	75.1491	62.1544	58.0308	64.8001
ENSG00000173660	907.231	1206.15	1136.14	1073.8	653.656	795.552	791.139	867.272	1080.83	776.905	0.476669	0.00024554	0.00491559	UQCRH	1	46303631	46316776	+	1408	protein_coding	ubiquinol-cytochrome c reductase hinge protein [Source:HGNC Symbol;Acc:HGNC:12590]	-	1010	1237	1131	1156	705	712	779	813	57.1769	75.0999	70.7994	66.7356	39.9053	49.3654	49.3802	54.1519
ENSG00000197165	4.49124	9.75062	9.04089	10.2178	25.0336	32.4031	25.3896	20.2683	8.37513	25.7737	-1.62553	0.000246903	0.00492486	SULT1A2	16	28591943	28597109	-	2275	protein_coding	sulfotransferase family 1A member 2 [Source:HGNC Symbol;Acc:HGNC:11454]	-	5	10	9	11	27	29	25	19	0.175182	0.375743	0.348683	0.393019	0.94586	1.24441	0.980791	0.783245
ENSG00000100600	1072.51	1155.45	1331.02	1292.08	1718.05	1430.21	1636.1	1614	1212.77	1599.59	-0.399962	0.000246612	0.00492486	LGMN	14	92703807	92748702	-	3899	protein_coding	legumain [Source:HGNC Symbol;Acc:HGNC:9472]	-	1194	1185	1325	1391	1853	1280	1611	1513	24.4092	25.9799	29.9524	28.9986	37.8762	32.0481	36.8774	36.3924
ENSG00000085760	740.157	837.578	725.28	789.556	645.311	566.496	570.758	458.705	773.143	560.317	0.463583	0.000246452	0.00492486	MTIF2	2	55236595	55269347	-	3374	protein_coding	mitochondrial translational initiation factor 2 [Source:HGNC Symbol;Acc:HGNC:7441]	-	824	859	722	850	696	507	562	430	19.4663	21.7631	18.8609	20.4775	16.4403	14.6693	14.8665	11.9522
ENSG00000105767	234.443	307.144	293.327	244.298	449.678	394.424	349.361	366.964	269.803	390.107	-0.533778	0.000249713	0.00497487	CADM4	19	43622368	43639839	-	2246	protein_coding	cell adhesion molecule 4 [Source:HGNC Symbol;Acc:HGNC:30825]	-	261	315	292	263	485	353	344	344	9.26259	11.9887	11.4589	9.51806	17.2098	15.343	13.6699	14.364
ENSG00000164291	355.707	260.342	334.513	323.253	499.745	389.955	473.262	456.571	318.454	454.883	-0.51491	0.00025072	0.00498887	ARSK	5	95555074	95605064	+	4314	protein_coding	arylsulfatase family member K [Source:HGNC Symbol;Acc:HGNC:25239]	-	396	267	333	348	539	349	466	428	7.31673	5.29058	6.80352	6.55695	9.95756	7.89752	9.64103	9.30442
ENSG00000110911	544.339	532.384	575.603	664.156	969.821	779.909	731.22	752.062	579.12	808.253	-0.481534	0.000251752	0.00500335	SLC11A2	12	50979401	51028566	-	10145	protein_coding	solute carrier family 11 member 2 [Source:HGNC Symbol;Acc:HGNC:10908]	-	606	546	573	715	1046	698	720	705	4.76127	4.60058	4.9782	5.72871	8.2172	6.71659	6.33429	6.51722
ENSG00000165097	532.662	541.159	614.78	593.56	337.49	439.118	465.137	394.699	570.54	409.111	0.480727	0.000252781	0.00501772	KDM1B	6	18155329	18223853	+	5596	protein_coding	lysine demethylase 1B [Source:HGNC Symbol;Acc:HGNC:21577]	-	593	555	612	639	364	393	458	370	8.44654	8.47788	9.63925	9.28166	5.18404	6.85583	7.30475	6.20083
ENSG00000162194	166.176	172.586	182.827	148.622	313.384	274.868	237.646	203.75	167.553	257.412	-0.621322	0.000253196	0.00501988	LBHD1	11	62662817	62672255	-	3362	protein_coding	LBH domain containing 1 [Source:HGNC Symbol;Acc:HGNC:28351]	-	185	177	182	160	338	246	234	191	4.38607	4.50036	4.77137	3.86834	8.01241	7.14303	6.21206	5.32796
ENSG00000204217	1220.72	1052.09	1111.02	1191.76	1337.91	1443.61	1569.08	1514.79	1143.9	1466.35	-0.357782	0.000254873	0.00504703	BMPR2	2	202376936	202567751	+	11900	protein_coding	bone morphogenetic protein receptor type 2 [Source:HGNC Symbol;Acc:HGNC:1078]	-	1359	1079	1106	1283	1443	1292	1545	1420	9.10279	7.7508	8.19177	8.76359	9.66415	10.5989	11.5878	11.191
ENSG00000185499	64.6739	101.406	104.472	79.8844	100.134	229.056	170.618	179.215	87.6093	169.756	-0.953595	0.000259834	0.00513907	MUC1	1	155185824	155192916	-	4717	protein_coding	mucin 1, cell surface associated [Source:HGNC Symbol;Acc:HGNC:7508]	-	72	104	104	86	108	205	168	168	1.21666	1.88469	1.94329	1.48196	1.82474	4.24261	3.17879	3.34017
ENSG00000138036	203.902	133.583	133.604	142.12	104.77	80.4491	91.4025	88.5407	153.303	91.2907	0.746978	0.000261133	0.00515855	DYNC2LI1	2	43774039	43810010	+	4618	protein_coding	dynein cytoplasmic 2 light intermediate chain 1 [Source:HGNC Symbol;Acc:HGNC:24595]	-	227	137	133	153	113	72	90	83	3.91808	2.53594	2.53844	2.69302	1.95015	1.52203	1.73943	1.68558
ENSG00000173890	73.6564	69.2294	63.2862	87.3156	19.4706	42.4592	31.4831	46.9372	73.3719	35.0875	1.07407	0.000263152	0.0051922	GPR160	3	170037929	170085403	+	4458	protein_coding	G protein-coupled receptor 160 [Source:HGNC Symbol;Acc:HGNC:23693]	-	82	71	63	94	21	38	31	44	1.46614	1.36141	1.24557	1.71392	0.375425	0.832125	0.62064	0.925632
ENSG00000177707	689.855	687.419	750.394	732.893	1005.05	836.894	939.414	899.274	715.14	920.159	-0.36458	0.000264264	0.00520162	NECTIN3	3	111070071	111275563	+	6184	protein_coding	nectin cell adhesion molecule 3 [Source:HGNC Symbol;Acc:HGNC:17664]	-	768	705	747	789	1084	749	925	843	9.89905	9.74522	10.6468	10.3707	13.9702	11.8238	13.3503	12.7845
ENSG00000070669	269.475	337.371	308.395	292.6	231.793	198.888	200.07	224.019	301.96	213.692	0.496994	0.000264205	0.00520162	ASNS	7	97852118	97872542	-	4455	protein_coding	asparagine synthetase (glutamine-hydrolyzing) [Source:HGNC Symbol;Acc:HGNC:753]	-	300	346	307	315	250	178	197	210	5.36754	6.63897	6.07379	5.74732	4.47236	3.90047	3.94672	4.42076
ENSG00000120693	59.2844	69.2294	63.2862	81.7422	34.3053	45.8113	26.4052	34.1362	68.3856	35.1645	0.963879	0.000267224	0.00525359	SMAD9	13	36844831	36920765	-	5723	protein_coding	SMAD family member 9 [Source:HGNC Symbol;Acc:HGNC:6774]	MH1	66	71	63	88	37	41	26	32	0.919225	1.06049	0.970256	1.24986	0.515255	0.699367	0.405478	0.524387
ENSG00000109062	515.595	537.259	558.526	533.182	607.297	765.384	711.924	771.264	536.141	713.967	-0.412455	0.000269431	0.00528728	SLC9A3R1	17	74748652	74769353	+	2315	protein_coding	SLC9A3 regulator 1 [Source:HGNC Symbol;Acc:HGNC:11075]	-	574	551	556	574	655	685	701	723	19.7634	20.3457	21.1687	20.1541	22.5494	28.8858	27.0262	29.2896
ENSG00000172890	456.31	527.508	445.013	496.956	699.087	635.771	636.771	583.515	481.447	638.786	-0.408611	0.000269582	0.00528728	NADSYN1	11	71453109	71524107	+	16263	protein_coding	NAD synthetase 1 [Source:HGNC Symbol;Acc:HGNC:29832]	-	508	541	443	535	754	569	627	547	2.4898	2.8436	2.40089	2.67396	3.695	3.41552	3.441	3.15437
ENSG00000027697	705.125	544.085	592.68	609.351	1287.84	732.981	951.601	826.735	612.81	949.79	-0.632729	0.000271623	0.00531462	IFNGR1	6	137197484	137219449	-	3277	protein_coding	interferon gamma receptor 1 [Source:HGNC Symbol;Acc:HGNC:5439]	-	785	558	590	656	1389	656	937	775	19.0939	14.5556	15.8688	16.2716	33.7808	19.5422	25.52	22.1795
ENSG00000183098	483.258	416.351	502.272	496.027	676.835	563.144	703.799	624.052	474.477	641.957	-0.436811	0.000271615	0.00531462	GPC6	13	93226842	94407401	+	6468	protein_coding	glypican 6 [Source:HGNC Symbol;Acc:HGNC:4454]	-	538	427	500	534	730	504	693	585	6.63001	5.64326	6.81349	6.71079	8.99492	7.60686	9.56271	8.48226
ENSG00000186283	343.131	404.651	385.745	369.698	692.597	510.628	500.683	472.572	375.806	544.12	-0.535514	0.000277165	0.0054166	TOR3A	1	179081377	179098023	+	3917	protein_coding	torsin family 3 member A [Source:HGNC Symbol;Acc:HGNC:11997]	-	382	415	384	398	747	457	493	443	7.77341	9.05663	8.64066	8.25909	15.1989	11.3896	11.2334	10.6066
ENSG00000174748	10962.2	14048.7	14749.7	14100.5	10520.6	10080.7	9128.06	10682.5	13465.3	10103	0.414431	0.000278667	0.00543302	RPL15	3	23916545	23924374	+	7222	protein_coding	ribosomal protein L15 [Source:HGNC Symbol;Acc:HGNC:10306]	-	12204	14408	14683	15180	11347	9022	8988	10014	134.693	170.537	179.195	170.851	125.218	121.952	111.077	130.04
ENSG00000123411	290.134	256.441	271.227	315.822	138.149	215.648	210.226	177.081	283.406	185.276	0.616125	0.000278519	0.00543302	IKZF4	12	56007659	56038435	+	6808	protein_coding	IKAROS family zinc finger 4 [Source:HGNC Symbol;Acc:HGNC:13179]	zf-C2H2	323	263	270	340	149	193	207	166	3.78168	3.30224	3.49553	4.0594	1.74426	2.76747	2.71374	2.28673
ENSG00000100784	558.711	507.032	538.435	590.773	473.785	376.547	380.844	374.431	548.738	401.401	0.449788	0.000279322	0.00543933	RPS6KA5	14	90847862	91060636	-	27976	protein_coding	ribosomal protein S6 kinase A5 [Source:HGNC Symbol;Acc:HGNC:10434]	-	622	520	536	636	511	337	375	351	1.77217	1.58888	1.68868	1.84788	1.45573	1.17595	1.19636	1.17665
ENSG00000143375	130.246	137.484	102.463	121.684	184.507	201.123	197.023	162.147	122.969	186.2	-0.597412	0.000279743	0.00544107	CGN	1	151510510	151538692	+	6616	protein_coding	cingulin [Source:HGNC Symbol;Acc:HGNC:17429]	-	145	141	102	131	199	180	194	152	1.74693	1.82178	1.35886	1.60945	2.39719	2.65596	2.61712	2.15463
ENSG00000160049	1485.7	1575.7	1672.56	1636.7	1329.56	1295.01	1256.28	1288.64	1592.67	1292.37	0.301133	0.000284708	0.00553108	DFFA	1	10456522	10472526	-	6622	protein_coding	DNA fragmentation factor subunit alpha [Source:HGNC Symbol;Acc:HGNC:2772]	-	1654	1616	1665	1762	1434	1159	1237	1208	19.9089	20.8605	22.1613	21.6281	17.2585	17.086	16.6724	17.1082
ENSG00000116793	282.05	283.743	294.331	325.111	563.72	395.541	413.342	375.498	296.309	437.025	-0.562117	0.000290369	0.00563439	PHTF1	1	113696831	113759489	-	7170	protein_coding	putative homeodomain transcription factor 1 [Source:HGNC Symbol;Acc:HGNC:8939]	-	314	291	293	350	608	354	407	352	3.4907	3.46933	3.60179	3.96782	6.75816	4.8198	5.06633	4.60415
ENSG00000136205	365.587	363.698	399.808	432.862	483.983	577.669	519.979	515.243	390.489	524.218	-0.424061	0.000292388	0.00566687	TNS3	7	47275154	47582558	-	11797	protein_coding	tensin 3 [Source:HGNC Symbol;Acc:HGNC:21616]	-	407	373	398	466	522	517	512	483	2.74995	2.70277	2.97359	3.21083	3.52649	4.27823	3.87361	3.83973
ENSG00000042445	494.037	544.085	573.594	594.489	891.012	697.226	718.017	701.925	551.551	752.045	-0.448468	0.000293537	0.00567219	RETSAT	2	85342088	85354620	-	4005	protein_coding	retinol saturase [Source:HGNC Symbol;Acc:HGNC:25991]	-	550	558	571	640	961	624	707	658	10.9462	11.9098	12.5662	12.9891	19.1234	15.2099	15.7556	15.4081
ENSG00000165458	1800.99	2069.08	1844.34	2065.85	2494.09	2505.1	2258.66	2558.08	1945.07	2453.98	-0.335284	0.000293699	0.00567219	INPPL1	11	72223701	72239105	+	6519	protein_coding	inositol polyphosphate phosphatase like 1 [Source:HGNC Symbol;Acc:HGNC:6080]	-	2005	2122	1836	2224	2690	2242	2224	2398	24.5152	27.8251	24.8234	27.7304	32.8863	33.5737	30.4489	34.498
ENSG00000136238	3732.22	4122.56	4281.36	4317.48	2619.26	3238.08	3249.87	3418.95	4113.41	3131.54	0.393644	0.000293503	0.00567219	RAC1	7	6374523	6403977	+	3114	protein_coding	Rac family small GTPase 1 [Source:HGNC Symbol;Acc:HGNC:9801]	-	4155	4228	4262	4648	2825	2898	3200	3205	106.354	116.062	120.632	121.325	72.301	90.85	91.7169	96.5239
ENSG00000214655	624.283	736.172	756.421	791.413	1055.12	935.221	931.29	920.609	727.072	960.56	-0.402541	0.000296822	0.00571235	ZSWIM8	10	73785582	73801797	+	7953	protein_coding	zinc finger SWIM-type containing 8 [Source:HGNC Symbol;Acc:HGNC:23528]	-	695	755	753	852	1138	837	917	863	6.96555	8.11499	8.34514	8.70786	11.404	10.274	10.291	10.1767
ENSG00000108055	2034.53	2316.75	2264.24	2194.04	1756.99	1886.08	1742.74	1561.73	2202.39	1736.89	0.342495	0.000296598	0.00571235	SMC3	10	110567691	110604636	+	4275	protein_coding	structural maintenance of chromosomes 3 [Source:HGNC Symbol;Acc:HGNC:2468]	-	2265	2376	2254	2362	1895	1688	1716	1464	42.2312	47.5097	46.4716	44.9103	35.3279	38.5462	35.8261	32.1167
ENSG00000056277	348.521	317.87	325.472	346.476	197.487	227.939	270.145	252.821	334.585	237.098	0.498412	0.000296712	0.00571235	ZNF280C	X	130202711	130268899	-	4634	protein_coding	zinc finger protein 280C [Source:HGNC Symbol;Acc:HGNC:25955]	-	388	326	324	373	213	204	266	237	6.67387	6.01359	6.16252	6.54268	3.66326	4.29753	5.12322	4.79643
ENSG00000117899	525.476	573.336	542.453	543.4	1467.71	718.455	759.656	759.529	546.166	926.338	-0.763012	0.000299844	0.00576375	MESD	15	80946289	80989878	-	7510	protein_coding	mesoderm development LRP chaperone [Source:HGNC Symbol;Acc:HGNC:13520]	-	585	588	540	585	1583	643	748	712	6.20894	6.69282	6.33758	6.33167	16.7991	8.35827	8.88954	8.89131
ENSG00000109107	361.994	481.681	545.467	571.267	675.908	678.231	726.142	772.331	490.102	713.153	-0.541569	0.000300862	0.00577655	ALDOC	17	28573115	28577264	-	2928	protein_coding	aldolase, fructose-bisphosphate C [Source:HGNC Symbol;Acc:HGNC:418]	-	403	494	543	615	729	607	715	724	10.9707	14.4221	16.3455	17.0729	19.8427	20.2378	21.7948	23.1896
ENSG00000111684	500.325	587.962	559.531	668.8	637.894	871.532	913.009	1012.35	579.154	858.696	-0.567661	0.000301426	0.00577724	LPCAT3	12	6976186	7018510	-	4725	protein_coding	lysophosphatidylcholine acyltransferase 3 [Source:HGNC Symbol;Acc:HGNC:30244]	-	557	603	557	720	688	780	899	949	9.39626	10.9091	10.3902	12.3861	11.6046	16.1153	16.9815	18.8361
ENSG00000133639	699.736	827.828	783.544	764.476	588.754	613.424	540.29	624.052	768.896	591.63	0.378131	0.000301601	0.00577724	BTG1	12	92140278	92145897	-	4854	protein_coding	BTG anti-proliferation factor 1 [Source:HGNC Symbol;Acc:HGNC:1130]	-	779	849	780	823	635	549	532	585	12.792	14.9513	14.1633	13.7817	10.426	11.0412	9.78205	11.3027
ENSG00000089351	314.387	363.698	393.781	404.996	226.23	265.929	254.911	292.291	369.215	259.84	0.507804	0.000302949	0.00579629	GRAMD1A	19	34994784	35026471	+	5942	protein_coding	GRAM domain containing 1A [Source:HGNC Symbol;Acc:HGNC:29305]	-	350	373	392	436	244	238	251	274	4.69502	5.36597	5.81464	5.96426	3.27266	3.91011	3.77015	4.32458
ENSG00000225663	291.033	380.274	328.486	256.373	245.7	177.658	177.727	211.217	314.041	203.076	0.626558	0.000308438	0.00589443	MCRIP1	17	81822361	81833302	-	3726	protein_coding	MAPK regulated corepressor interacting protein 1 [Source:HGNC Symbol;Acc:HGNC:28007]	-	324	390	327	276	265	159	175	198	6.93113	8.94734	7.73525	6.021	5.66823	4.16581	4.19192	4.98365
ENSG00000112697	2999.25	2910.56	3071.89	3099.7	5372.03	3643.67	4058.27	3705.91	3020.35	4194.97	-0.474172	0.000312178	0.00595898	TMEM30A	6	75252924	75284968	-	5123	protein_coding	transmembrane protein 30A [Source:HGNC Symbol;Acc:HGNC:16667]	-	3339	2985	3058	3337	5794	3261	3996	3474	51.951	49.8072	52.6117	52.9462	90.136	62.1401	69.6176	63.5962
ENSG00000113272	247.917	347.122	330.495	337.187	177.09	233.526	180.774	237.886	315.68	207.319	0.608023	0.000315619	0.00601765	THG1L	5	157731197	157741448	+	3220	protein_coding	tRNA-histidine guanylyltransferase 1 like [Source:HGNC Symbol;Acc:HGNC:26053]	-	276	356	329	363	191	209	178	223	6.83211	9.45075	9.00553	9.16333	4.72739	6.3363	4.9338	6.49493
ENSG00000168036	3800.49	4605.22	4562.64	4571.99	7706.65	5740.94	5273.92	5763.68	4385.08	6121.3	-0.481389	0.000318128	0.00605845	CTNNB1	3	41194741	41260096	+	11927	protein_coding	catenin beta 1 [Source:HGNC Symbol;Acc:HGNC:2514]	-	4231	4723	4542	4922	8312	5138	5193	5403	28.2757	33.85	33.5649	33.5439	55.5416	42.0541	38.8602	42.4844
ENSG00000074370	191.327	197.938	192.872	204.356	289.277	301.684	234.6	280.557	196.623	276.529	-0.491545	0.00031886	0.00606536	ATP2A3	17	3923870	3964464	-	6893	protein_coding	ATPase sarcoplasmic/endoplasmic reticulum Ca2+ transporting 3 [Source:HGNC Symbol;Acc:HGNC:813]	-	213	203	192	220	312	270	231	263	2.46305	2.51744	2.45506	2.59428	3.60737	3.82385	2.99104	3.57827
ENSG00000102172	2539.35	2539.06	2700.21	2677.06	2063.88	2280.51	2076.87	2170.85	2613.92	2148.03	0.283442	0.000322418	0.00611179	SMS	X	21940573	21994835	+	2160	protein_coding	spermine synthase [Source:HGNC Symbol;Acc:HGNC:11123]	-	2827	2604	2688	2882	2226	2041	2045	2035	104.322	103.053	109.684	108.453	82.1326	92.2432	84.5001	88.356
ENSG00000154127	1287.19	1321.21	1294.86	1226.13	1120.95	935.221	978.007	1020.88	1282.35	1013.77	0.338298	0.000321718	0.00611179	UBASH3B	11	122655675	122814473	+	9011	protein_coding	ubiquitin associated and SH3 domain containing B [Source:HGNC Symbol;Acc:HGNC:29884]	-	1433	1355	1289	1320	1209	837	963	957	12.6758	12.854	12.6081	11.907	10.693	9.06771	9.5383	9.96012
ENSG00000179833	1294.38	1180.8	1348.1	1215.92	900.283	985.502	1052.14	1021.95	1259.8	989.97	0.348056	0.000322355	0.00611179	SERTAD2	2	64631621	64751005	-	6274	protein_coding	SERTA domain containing 2 [Source:HGNC Symbol;Acc:HGNC:30784]	-	1441	1211	1342	1309	971	882	1036	958	18.3072	16.4995	18.8529	16.9589	12.3344	13.7236	14.7378	14.3201
ENSG00000241494	124.857	164.785	158.718	177.418	69.5378	97.2093	98.5116	113.076	156.444	94.5837	0.728731	0.000332922	0.00630363	AL355032.1	14	101677943	101678380	+	438	processed_pseudogene	ribosomal protein L26-like 1 (RPL26L1) pseudogene	-	139	169	158	191	75	87	97	106	25.2955	32.9826	31.7945	35.4456	13.6468	19.3906	19.7658	22.6964
ENSG00000188580	27.8457	19.5012	17.0772	21.3644	39.8684	36.8725	59.9194	55.4713	21.4472	48.0329	-1.1589	0.000333412	0.00630563	NKAIN2	6	123804141	124825657	+	4197	protein_coding	sodium/potassium transporting ATPase interacting 2 [Source:HGNC Symbol;Acc:HGNC:16443]	-	31	20	17	23	43	33	59	52	0.588741	0.407346	0.357009	0.445442	0.816533	0.767574	1.25467	1.16196
ENSG00000087111	877.589	1082.32	1170.29	1049.64	1285.06	1373.22	1381.19	1545.73	1044.96	1396.3	-0.418353	0.000343851	0.00649558	PIGS	17	28553383	28571872	-	5990	protein_coding	phosphatidylinositol glycan anchor biosynthesis class S [Source:HGNC Symbol;Acc:HGNC:14937]	-	977	1110	1165	1130	1386	1229	1360	1449	13.0008	15.8405	17.1423	15.334	18.4408	20.0295	20.2642	22.6865
ENSG00000104976	279.355	335.421	328.486	349.262	168.745	213.414	207.179	269.889	323.131	214.807	0.590734	0.000346033	0.00652929	SNAPC2	19	7920316	7923250	+	2000	protein_coding	small nuclear RNA activating complex polypeptide 2 [Source:HGNC Symbol;Acc:HGNC:11135]	-	311	344	327	376	182	191	204	253	12.3946	14.7028	14.4108	15.2813	7.25247	9.32285	9.1037	11.8636
ENSG00000175832	929.687	1145.7	1016.6	1001.34	546.104	806.726	715.986	807.533	1023.33	719.087	0.509909	0.00034661	0.00653267	ETV4	17	43527844	43579620	-	3607	protein_coding	ETS variant 4 [Source:HGNC Symbol;Acc:HGNC:3493]	ETS	1035	1175	1012	1078	589	722	705	757	22.8716	27.8461	24.7288	24.2927	13.0141	19.5405	17.4446	19.6823
ENSG00000162144	337.742	337.371	311.408	359.48	536.832	397.776	454.981	461.905	336.5	462.874	-0.461063	0.000348657	0.0065637	CYB561A3	11	61348745	61362299	-	10597	protein_coding	cytochrome b561 family member A3 [Source:HGNC Symbol;Acc:HGNC:23014]	-	376	346	310	387	579	356	448	433	2.82818	2.79103	2.57839	2.96846	4.35452	3.27953	3.77323	3.83204
ENSG00000111186	57.4879	62.404	62.2817	59.4489	165.036	106.148	92.4181	84.2736	60.4056	111.969	-0.894271	0.000350038	0.00658216	WNT5B	12	1529891	1647243	+	4305	protein_coding	Wnt family member 5B [Source:HGNC Symbol;Acc:HGNC:16265]	-	64	64	62	64	178	95	91	79	1.18497	1.2708	1.26937	1.2084	3.29527	2.15425	1.88663	1.72099
ENSG00000028137	280.254	343.222	335.517	291.671	200.269	223.47	194.992	253.888	312.666	218.155	0.519912	0.000353183	0.00663369	TNFRSF1B	1	12167003	12209228	+	3766	protein_coding	TNF receptor superfamily member 1B [Source:HGNC Symbol;Acc:HGNC:11917]	-	312	352	334	314	216	200	192	238	6.60353	7.98977	7.81692	6.77723	4.57107	5.18436	4.55029	5.92683
ENSG00000197299	1368.03	1551.32	1560.06	1606.98	1120.95	1259.25	1211.59	1232.1	1521.6	1205.97	0.335634	0.000354956	0.00665939	BLM	15	90717327	90816165	+	6674	protein_coding	Bloom syndrome RecQ like helicase [Source:HGNC Symbol;Acc:HGNC:1058]	-	1523	1591	1553	1730	1209	1127	1193	1155	18.1893	20.3777	20.5095	21.0699	14.4372	16.4848	15.9541	16.2301
ENSG00000175040	182.344	200.863	160.727	182.062	365.305	260.342	221.397	278.423	181.499	281.367	-0.633758	0.000355365	0.00665944	CHST2	3	143119331	143124014	+	4582	protein_coding	carbohydrate sulfotransferase 2 [Source:HGNC Symbol;Acc:HGNC:1970]	-	203	206	160	196	394	233	218	261	3.53137	3.84312	3.07776	3.47699	6.85307	4.96416	4.24638	5.34209
ENSG00000151233	1800.09	1706.36	1665.53	1714.73	3269.21	2116.26	2314.51	2144.18	1721.68	2461.04	-0.515774	0.000356625	0.00667544	GXYLT1	12	42081845	42144879	-	7497	protein_coding	glucoside xylosyltransferase 1 [Source:HGNC Symbol;Acc:HGNC:27482]	-	2004	1750	1658	1846	3526	1894	2279	2010	21.3065	19.9537	19.4924	20.0146	37.4834	24.6625	27.1316	25.144
ENSG00000177000	189.53	228.164	222.004	222.004	359.742	278.22	277.254	314.693	215.426	307.477	-0.515426	0.000358431	0.00670159	MTHFR	1	11785723	11806920	-	11978	protein_coding	methylenetetrahydrofolate reductase [Source:HGNC Symbol;Acc:HGNC:7436]	-	211	234	221	239	388	249	273	295	1.40411	1.66995	1.62621	1.62187	2.58162	2.02937	2.03421	2.30974
ENSG00000213853	1642	1924.77	2140.68	2256.27	2525.61	2705.1	2581.61	2757.56	1990.93	2642.47	-0.408489	0.000360511	0.00673282	EMP2	16	10528422	10580698	-	8718	protein_coding	epithelial membrane protein 2 [Source:HGNC Symbol;Acc:HGNC:3334]	-	1828	1974	2131	2429	2724	2421	2542	2585	16.7133	19.3554	21.5445	22.6471	24.902	27.1096	26.0241	27.808
ENSG00000108797	519.188	584.062	476.153	573.124	649.947	718.455	723.095	742.461	538.132	708.49	-0.396092	0.000360964	0.00673361	CNTNAP1	17	42682613	42699814	+	6045	protein_coding	contactin associated protein 1 [Source:HGNC Symbol;Acc:HGNC:8011]	-	578	599	474	617	701	643	712	696	7.62138	8.47037	6.91117	8.29643	9.242	10.3839	10.5124	10.7979
ENSG00000080573	218.274	217.439	197.895	164.413	410.737	299.449	251.865	286.957	199.505	312.252	-0.647676	0.000365671	0.00681368	COL5A3	19	9959561	10010471	-	6750	protein_coding	collagen type V alpha 3 chain [Source:HGNC Symbol;Acc:HGNC:14864]	-	243	223	197	177	443	268	248	269	2.86949	2.82405	2.57236	2.13143	5.23051	3.87593	3.27918	3.73744
ENSG00000143702	1544.09	1570.82	1712.75	1659	1377.78	1333	1298.93	1253.44	1621.66	1315.79	0.301201	0.000367683	0.0068434	CEP170	1	243124428	243255348	-	10939	protein_coding	centrosomal protein 170 [Source:HGNC Symbol;Acc:HGNC:28920]	-	1719	1611	1705	1786	1486	1193	1279	1175	12.5256	12.589	13.7378	13.2711	10.8264	10.6465	10.4354	10.0736
ENSG00000064115	928.789	939.96	1134.13	1137.89	1456.59	1260.37	1345.65	1378.25	1035.19	1360.21	-0.39441	0.000369709	0.0068609	TM7SF3	12	26973195	27014434	-	3888	protein_coding	transmembrane 7 superfamily member 3 [Source:HGNC Symbol;Acc:HGNC:23049]	-	1034	964	1129	1225	1571	1128	1325	1292	21.1981	21.1945	25.5939	25.6102	32.2028	28.3223	30.4164	31.1646
ENSG00000150593	1086.88	1345.59	1223.53	1094.23	1031.01	841.364	826.685	802.2	1187.56	875.316	0.439221	0.000369877	0.0068609	PDCD4	10	110871795	110900006	+	4547	protein_coding	programmed cell death 4 [Source:HGNC Symbol;Acc:HGNC:8763]	-	1210	1380	1218	1178	1112	753	814	752	21.2111	25.9434	23.6098	21.0583	19.4906	16.1665	15.9778	15.5102
ENSG00000090661	338.64	464.129	433.963	418.929	251.263	283.807	295.535	327.494	413.915	289.525	0.515982	0.00036916	0.0068609	CERS4	19	8206736	8262421	+	4059	protein_coding	ceramide synthase 4 [Source:HGNC Symbol;Acc:HGNC:23747]	Homeobox	377	476	432	451	271	254	291	307	7.40328	10.0244	9.38067	9.0315	5.32102	6.10886	6.3987	7.09324
ENSG00000136478	697.041	737.147	739.344	783.053	1002.27	883.823	945.508	901.408	739.146	933.253	-0.337122	0.00037404	0.00693029	TEX2	17	64147227	64263301	-	9094	protein_coding	testis expressed 2 [Source:HGNC Symbol;Acc:HGNC:30884]	-	776	756	736	843	1081	791	931	845	6.80156	7.10622	7.13333	7.53486	9.4736	8.49115	9.13719	8.7142
ENSG00000009830	423.075	485.581	430.949	438.436	600.807	545.266	636.771	549.379	444.51	583.056	-0.39231	0.00037698	0.0069769	POMT2	14	77274956	77320884	-	10008	protein_coding	protein O-mannosyltransferase 2 [Source:HGNC Symbol;Acc:HGNC:19743]	-	471	498	429	472	648	488	627	515	3.75124	4.25357	3.77815	3.83352	5.16026	4.76012	5.59163	4.82598
ENSG00000127990	406.907	429.027	440.994	503.458	509.944	611.19	719.033	654.987	445.097	623.789	-0.486404	0.000381887	0.00705975	SGCE	7	94524204	94656572	-	20884	protein_coding	sarcoglycan epsilon [Source:HGNC Symbol;Acc:HGNC:10808]	-	453	440	439	542	550	547	708	614	1.72897	1.80099	1.85276	2.10954	2.09891	2.55693	3.02578	2.75728
ENSG00000138029	2012.08	1571.8	1807.17	1884.72	1697.65	947.512	997.303	934.477	1818.94	1144.24	0.668131	0.000384081	0.00709232	HADHB	2	26243170	26290468	+	4280	protein_coding	hydroxyacyl-CoA dehydrogenase trifunctional multienzyme complex subunit beta [Source:HGNC Symbol;Acc:HGNC:4803]	-	2240	1612	1799	2029	1831	848	982	876	41.7163	32.1954	37.0473	38.5337	34.0949	19.3418	20.4779	19.1949
ENSG00000235501	25.151	47.778	33.1499	43.6578	56.5574	79.3318	78.1999	80.0066	37.4342	73.5239	-0.973191	0.000386127	0.00712209	AC105942.1	1	94927566	94963270	+	1012	antisense	hCG2028352-like [Source:NCBI gene;Acc:729970]	-	28	49	33	47	61	71	77	75	2.20536	4.13893	2.87411	3.77503	4.8039	6.84893	6.79091	6.95034
ENSG00000197226	1044.66	1188.6	1130.11	1246.57	1613.28	1419.03	1378.15	1482.79	1152.49	1473.31	-0.35471	0.000394898	0.00726755	TBC1D9B	5	179862066	179907859	-	11473	protein_coding	TBC1 domain family member 9B [Source:HGNC Symbol;Acc:HGNC:29097]	-	1163	1219	1125	1342	1740	1270	1357	1390	8.07987	9.08236	8.64261	9.50776	12.0869	10.8062	10.5565	11.3622
ENSG00000111912	1655.47	1702.46	1772.01	1703.58	979.093	1378.81	1336.51	1355.85	1708.38	1262.56	0.436864	0.000394758	0.00726755	NCOA7	6	125781161	125932030	+	7820	protein_coding	nuclear receptor coactivator 7 [Source:HGNC Symbol;Acc:HGNC:21081]	-	1843	1746	1764	1834	1056	1234	1316	1271	18.7854	19.0858	19.8821	19.0632	10.7622	15.4047	15.0199	15.2428
ENSG00000168542	40.4212	23.4015	19.0863	23.2222	81.5911	67.0409	55.8571	39.4699	26.5328	60.9897	-1.19819	0.000396191	0.00726822	COL3A1	2	188974320	189012746	+	6811	protein_coding	collagen type III alpha 1 chain [Source:HGNC Symbol;Acc:HGNC:2201]	-	45	24	19	25	88	60	55	37	0.526627	0.301212	0.245874	0.298354	1.02971	0.859974	0.720725	0.509467
ENSG00000167566	381.756	430.977	368.667	384.56	468.221	591.077	504.745	542.978	391.49	526.756	-0.427033	0.000396263	0.00726822	NCKAP5L	12	49791146	49828750	-	8090	protein_coding	NCK associated protein 5 like [Source:HGNC Symbol;Acc:HGNC:29321]	-	425	442	367	414	505	529	497	509	4.18738	4.67031	3.99841	4.15963	4.97493	6.3834	5.48309	5.90058
ENSG00000203811	41.3194	60.4538	89.4043	51.0889	10.1989	22.347	29.4519	33.0694	60.5666	23.7668	1.35397	0.00039546	0.00726822	HIST2H3C	1	149839538	149841193	-	1656	protein_coding	histone cluster 2 H3 family member c [Source:HGNC Symbol;Acc:HGNC:20503]	-	46	62	89	55	11	20	29	31	2.21411	3.20039	4.73695	2.69963	0.529391	1.179	1.56299	1.75561
ENSG00000170412	152.702	178.436	180.818	152.338	241.992	249.169	208.195	249.621	166.074	237.244	-0.515397	0.000398243	0.00729639	GPRC5C	17	74424851	74451653	+	8005	protein_coding	G protein-coupled receptor class C group 5 member C [Source:HGNC Symbol;Acc:HGNC:13309]	-	170	183	180	164	261	223	205	234	1.69274	1.95417	1.98189	1.66527	2.5985	2.7195	2.28565	2.74145
ENSG00000056097	4693.35	5286.79	5760.05	5812.99	3002.18	4201.23	4195.37	4178.48	5388.29	3894.32	0.468601	0.000399806	0.00731685	ZFR	5	32354350	32444761	-	6792	protein_coding	zinc finger RNA binding protein [Source:HGNC Symbol;Acc:HGNC:17277]	-	5225	5422	5734	6258	3238	3760	4131	3917	61.3183	68.2392	74.4097	74.8929	37.9947	54.0425	54.2844	54.0856
ENSG00000166128	1493.79	1628.35	1661.51	1588.4	1390.76	1245.84	1262.37	1232.1	1593.01	1282.77	0.311845	0.00040341	0.00737459	RAB8B	15	63189469	63267782	+	5200	protein_coding	RAB8B, member RAS oncogene family [Source:HGNC Symbol;Acc:HGNC:30273]	-	1663	1670	1654	1710	1500	1115	1243	1155	25.4912	27.4527	28.0351	26.7298	22.9896	20.9323	21.3347	20.8307
ENSG00000161671	582.065	562.611	625.83	611.209	953.132	760.914	777.937	708.325	595.429	800.077	-0.427202	0.000405197	0.00739902	EMC10	19	50476400	50490870	+	10748	protein_coding	ER membrane protein complex subunit 10 [Source:HGNC Symbol;Acc:HGNC:27609]	-	648	577	623	658	1028	681	766	664	4.80562	4.58902	5.10893	4.97623	7.62272	6.18536	6.36091	5.79383
ENSG00000198018	194.92	195.012	211.959	252.658	406.101	262.577	341.236	291.224	213.637	325.284	-0.608303	0.000407379	0.0074306	ENTPD7	10	99659506	99706240	+	3657	protein_coding	ectonucleoside triphosphate diphosphohydrolase 7 [Source:HGNC Symbol;Acc:HGNC:19745]	-	217	200	211	272	438	235	336	273	4.72973	4.67495	5.08542	6.0457	9.54538	6.27318	8.20035	7.00105
ENSG00000165507	14.372	7.8005	15.0681	13.9333	31.5238	26.8164	35.5454	34.1362	12.7935	32.0054	-1.32247	0.000409313	0.00744931	DEPP1	10	44970981	44978810	-	2979	protein_coding	DEPP1, autophagy regulator [Source:HGNC Symbol;Acc:HGNC:23355]	-	16	8	15	15	34	24	35	32	0.428106	0.229558	0.443803	0.409283	0.909605	0.786477	1.04861	1.00741
ENSG00000102580	553.321	520.683	538.435	593.56	1095.92	686.052	730.204	736.061	551.5	812.058	-0.559064	0.00040927	0.00744931	DNAJC3	13	95677139	95794989	+	5591	protein_coding	DnaJ heat shock protein family (Hsp40) member C3 [Source:HGNC Symbol;Acc:HGNC:9439]	-	616	534	536	639	1182	614	719	690	8.78199	8.16439	8.44977	9.28996	16.8489	10.7207	11.4778	11.574
ENSG00000084092	695.245	554.81	687.108	665.084	481.202	460.348	458.028	540.845	650.562	485.106	0.423656	0.000410353	0.00745997	NOA1	4	56963370	56978823	-	3415	protein_coding	nitric oxide associated 1 [Source:HGNC Symbol;Acc:HGNC:28473]	-	774	569	684	716	519	412	451	507	18.0656	14.2427	17.6537	17.0422	12.1121	11.7775	11.787	13.9233
ENSG00000169604	2188.13	2377.2	2690.17	2666.84	2697.14	3483.89	3709.93	3672.84	2480.59	3390.95	-0.450912	0.000414481	0.00751006	ANTXR1	2	69013178	69249327	+	8185	protein_coding	ANTXR cell adhesion molecule 1 [Source:HGNC Symbol;Acc:HGNC:21014]	-	2436	2438	2678	2871	2909	3118	3653	3443	23.7225	25.4617	28.8377	28.5113	28.325	37.188	39.8335	39.4497
ENSG00000072134	904.537	939.96	965.366	916.813	681.471	729.629	753.563	797.933	931.669	740.649	0.331382	0.000414169	0.00751006	EPN2	17	19215615	19336715	+	8517	protein_coding	epsin 2 [Source:HGNC Symbol;Acc:HGNC:18639]	-	1007	964	961	987	735	653	742	748	9.4242	9.67526	9.94503	9.41961	6.87773	7.48465	7.77562	8.23646
ENSG00000164323	1405.76	1365.09	1483.71	1468.57	691.67	1102.82	1075.5	1097.69	1430.78	991.922	0.529222	0.0004138	0.00751006	CFAP97	4	185159665	185209504	-	7192	protein_coding	cilia and flagella associated protein 97 [Source:HGNC Symbol;Acc:HGNC:29276]	-	1565	1400	1477	1581	746	987	1059	1029	17.3447	16.6399	18.1009	17.8684	8.26672	13.3972	13.1421	13.4181
ENSG00000154511	313.489	281.793	288.304	283.311	510.871	339.674	500.683	372.297	291.724	430.881	-0.564009	0.00041569	0.00751643	FAM69A	1	92832737	92961522	-	3091	protein_coding	family with sequence similarity 69 member A [Source:HGNC Symbol;Acc:HGNC:32213]	-	349	289	287	305	551	304	493	349	8.9997	7.99228	8.18375	8.02054	14.2068	9.60107	14.2353	10.5889
ENSG00000138074	588.353	603.563	656.971	585.2	760.28	776.557	753.563	762.73	608.522	763.283	-0.327259	0.000415748	0.00751643	SLC5A6	2	27199587	27212958	-	5606	protein_coding	solute carrier family 5 member 6 [Source:HGNC Symbol;Acc:HGNC:11041]	-	655	619	654	630	820	695	742	715	9.31301	9.43864	10.2824	9.13461	11.6575	12.1026	11.8132	11.9613
ENSG00000092096	206.597	230.115	186.845	202.498	267.025	281.572	281.317	321.093	206.514	287.752	-0.477652	0.00041671	0.00752554	SLC22A17	14	23346306	23352912	-	4278	protein_coding	solute carrier family 22 member 17 [Source:HGNC Symbol;Acc:HGNC:23095]	-	230	236	186	218	288	252	277	301	4.28538	4.71567	3.83214	4.14208	5.36532	5.75049	5.77905	6.59859
ENSG00000104331	2233.05	2082.73	2383.78	2264.63	3870.94	2705.1	3002.06	2725.56	2241.05	3075.92	-0.457158	0.000419004	0.00755865	IMPAD1	8	56957933	56993844	-	7594	protein_coding	inositol monophosphatase domain containing 1 [Source:HGNC Symbol;Acc:HGNC:26019]	-	2486	2136	2373	2438	4175	2421	2956	2555	26.0935	24.0438	27.5421	26.0955	43.8157	31.1221	34.7417	31.5534
ENSG00000118705	3422.33	3165.05	3820.28	3455.47	5272.82	4019.1	4397.48	4466.5	3465.78	4538.98	-0.389405	0.000420223	0.00757232	RPN2	20	37178410	37241623	+	2819	protein_coding	ribophorin II [Source:HGNC Symbol;Acc:HGNC:10382]	-	3810	3246	3803	3720	5687	3597	4330	4187	107.729	98.4295	118.905	107.263	160.78	124.563	137.092	139.294
ENSG00000134030	424.872	557.735	481.176	522.964	715.776	708.399	613.412	642.186	496.687	669.943	-0.432183	0.000421075	0.00757935	CTIF	18	48539046	48863217	+	8100	protein_coding	cap binding complex dependent translation initiation factor [Source:HGNC Symbol;Acc:HGNC:23925]	-	473	572	479	563	772	634	604	602	4.65455	6.03647	5.21219	5.64971	7.59585	7.64099	6.65533	6.97007
ENSG00000139722	361.994	395.875	391.772	365.053	298.549	281.572	272.176	295.491	378.674	286.947	0.399284	0.000421645	0.0075813	VPS37B	12	122865328	122896444	-	5953	protein_coding	VPS37B, ESCRT-I subunit [Source:HGNC Symbol;Acc:HGNC:25754]	-	403	406	390	393	322	252	268	277	5.39599	5.82991	5.77428	5.36611	4.31086	4.13247	4.01806	4.36385
ENSG00000121749	761.715	776.149	768.476	740.324	659.219	579.904	571.773	485.373	761.666	574.067	0.406911	0.000424449	0.00761504	TBC1D15	12	71839707	71927248	+	8227	protein_coding	TBC1 domain family member 15 [Source:HGNC Symbol;Acc:HGNC:25694]	-	848	796	765	797	711	519	563	455	8.21592	8.27073	8.19576	7.87444	6.88767	6.15844	6.1078	5.18675
ENSG00000148908	204.801	280.818	205.931	287.027	74.1737	157.546	156.4	155.746	244.644	135.966	0.850394	0.000424119	0.00761504	RGS10	10	119499828	119542708	-	1252	protein_coding	regulator of G protein signaling 10 [Source:HGNC Symbol;Acc:HGNC:9992]	-	228	288	205	309	80	141	154	146	14.5155	19.6635	14.4317	20.0612	5.09249	10.9941	10.9783	10.9364
ENSG00000160298	208.394	265.217	231.045	219.218	410.737	335.205	269.13	352.029	230.968	341.775	-0.566764	0.000425594	0.00762723	C21orf58	21	46300181	46323875	-	5315	protein_coding	chromosome 21 open reading frame 58 [Source:HGNC Symbol;Acc:HGNC:1300]	-	232	272	230	236	443	300	265	330	3.47926	4.37459	3.81412	3.6092	6.6427	5.51015	4.45	5.82286
ENSG00000182718	3226.51	3835.89	4332.59	3910.62	4465.26	5359.92	5104.32	5280.44	3826.4	5052.48	-0.401008	0.00042621	0.00762995	ANXA2	15	60347134	60402883	-	8824	protein_coding	annexin A2 [Source:HGNC Symbol;Acc:HGNC:537]	-	3592	3934	4313	4210	4816	4797	5026	4950	32.4469	38.1102	43.0808	38.781	43.4976	53.07	50.8364	52.6096
ENSG00000244398	222.766	346.147	222.004	236.867	161.328	163.133	168.587	171.748	256.946	166.199	0.628251	0.000429659	0.00768331	AC116533.1	11	16974693	16975013	-	321	processed_pseudogene	ribosomal protein L36a (RPL36A) pseudogene	-	248	355	221	255	174	146	166	161	61.5812	94.5356	60.6815	64.571	43.2005	44.401	46.1552	47.0377
ENSG00000173473	3032.49	3541.42	3542.02	3590.16	2788	2830.24	2633.41	2790.63	3426.52	2760.57	0.311709	0.000438783	0.00783794	SMARCC1	3	47585272	47782106	-	7645	protein_coding	SWI/SNF related, matrix associated, actin dependent regulator of chromatin subfamily c member 1 [Source:HGNC Symbol;Acc:HGNC:11104]	MYB	3376	3632	3526	3865	3007	2533	2593	2616	35.1987	40.6107	40.6513	41.0936	31.3473	32.3447	30.2721	32.0912
ENSG00000178035	2093.82	2941.76	2668.07	2717.93	2130.64	1832.45	1713.29	1977.76	2605.39	1913.54	0.444982	0.000448217	0.00799775	IMPDH2	3	49024325	49029408	-	2773	protein_coding	inosine monophosphate dehydrogenase 2 [Source:HGNC Symbol;Acc:HGNC:6053]	-	2331	3017	2656	2926	2298	1640	1687	1854	67.003	93.0031	84.4204	85.7683	66.0457	57.735	54.2979	62.7026
ENSG00000184307	152.702	178.436	147.668	185.778	296.695	233.526	234.6	217.618	166.146	245.61	-0.565499	0.000451413	0.00804604	ZDHHC23	3	113947901	113965401	+	7138	protein_coding	zinc finger DHHC-type containing 23 [Source:HGNC Symbol;Acc:HGNC:28654]	-	170	183	147	200	320	209	231	204	1.89834	2.19153	1.81514	2.27749	3.57287	2.85835	2.88837	2.68027
ENSG00000196187	623.385	669.868	528.39	673.444	900.283	864.828	781.999	774.464	623.772	830.394	-0.412653	0.000454589	0.00809385	TMEM63A	1	225845536	225882369	-	10339	protein_coding	transmembrane protein 63A [Source:HGNC Symbol;Acc:HGNC:29118]	-	694	687	526	725	971	774	770	726	5.35036	5.68002	4.48411	5.69983	7.48488	7.30815	6.64707	6.58542
ENSG00000162551	16.1685	24.3765	34.1545	28.7956	29.6695	61.4542	85.309	80.0066	25.8738	64.1098	-1.30967	0.00045609	0.00810831	ALPL	1	21509372	21578412	+	3007	protein_coding	alkaline phosphatase, liver/bone/kidney [Source:HGNC Symbol;Acc:HGNC:438]	-	18	25	34	31	32	55	84	75	0.477135	0.710687	0.996586	0.837975	0.848127	1.78556	2.49324	2.33912
ENSG00000154222	472.479	502.157	448.026	473.733	769.552	631.302	593.101	574.981	474.099	642.234	-0.438783	0.000456389	0.00810831	CC2D1B	1	52345723	52366193	-	7495	protein_coding	coiled-coil and C2 domain containing 1B [Source:HGNC Symbol;Acc:HGNC:29386]	-	526	515	446	510	830	565	584	539	5.59392	5.87364	5.24484	5.53097	8.82573	7.35905	6.95439	6.74439
ENSG00000159110	115.874	137.484	100.454	121.684	232.72	193.301	150.306	173.881	118.874	187.552	-0.658854	0.000464674	0.00824658	IFNAR2	21	33229901	33265675	+	4614	protein_coding	interferon alpha and beta receptor subunit 2 [Source:HGNC Symbol;Acc:HGNC:5433]	-	129	141	100	131	251	173	148	163	2.22851	2.61224	1.91026	2.30779	4.33551	3.66027	2.86287	3.31311
ENSG00000135069	3142.07	3317.16	3416.45	3166.58	2739.79	2657.06	2510.52	2827.97	3260.57	2683.83	0.280725	0.000469509	0.00832339	PSAT1	9	78297143	78330093	+	2188	protein_coding	phosphoserine aminotransferase 1 [Source:HGNC Symbol;Acc:HGNC:19129]	-	3498	3402	3401	3409	2955	2378	2472	2651	127.431	132.91	137.003	126.643	107.635	106.099	100.837	113.629
ENSG00000159131	2341.73	2666.79	2608.8	2618.54	2173.29	2069.33	1877.81	2108.97	2558.97	2057.35	0.314592	0.000473296	0.00838148	GART	21	33503931	33543491	-	7751	protein_coding	phosphoribosylglycinamide formyltransferase, phosphoribosylglycinamide synthetase, phosphoribosylaminoimidazole synthetase [Source:HGNC Symbol;Acc:HGNC:4163]	-	2607	2735	2597	2819	2344	1852	1849	1977	26.8093	30.1628	29.5314	29.5624	24.1015	23.3254	21.291	23.9207
ENSG00000050165	204.801	210.613	200.909	217.36	380.14	274.868	250.849	315.759	208.421	305.404	-0.552627	0.000481456	0.00851595	DKK3	11	11963106	12009769	-	5059	protein_coding	dickkopf WNT signaling pathway inhibitor 3 [Source:HGNC Symbol;Acc:HGNC:2893]	-	228	216	200	234	410	246	247	296	3.59229	3.64973	3.48445	3.7597	6.45897	4.74696	4.35763	5.48722
ENSG00000104375	915.315	862.93	980.434	914.027	666.636	716.22	793.171	707.258	918.177	720.821	0.349291	0.000481927	0.00851595	STK3	8	98371228	98942827	-	12597	protein_coding	serine/threonine kinase 3 [Source:HGNC Symbol;Acc:HGNC:11406]	-	1019	885	976	984	719	641	781	663	6.44776	6.00549	6.82892	6.34937	4.5489	4.96748	5.53352	4.93596
ENSG00000164877	253.306	320.795	261.181	242.44	548.885	392.189	356.47	349.896	269.431	411.86	-0.61387	0.000489302	0.00863697	MICALL2	7	1428465	1459502	-	8843	protein_coding	MICAL like 2 [Source:HGNC Symbol;Acc:HGNC:29672]	-	282	329	260	261	592	351	351	328	2.54186	3.1803	2.59145	2.39907	5.33539	3.87483	3.54263	3.47856
ENSG00000137872	80.8424	69.2294	38.1726	56.6622	99.2073	118.439	149.291	94.9412	61.2267	115.47	-0.912234	0.000493563	0.00870283	SEMA6D	15	47184101	47774223	+	8557	protein_coding	semaphorin 6D [Source:HGNC Symbol;Acc:HGNC:16770]	-	90	71	38	61	107	106	147	89	0.838345	0.709266	0.39141	0.579443	0.996567	1.20929	1.53325	0.975425
ENSG00000064309	126.653	123.833	147.668	168.129	213.249	179.893	247.802	213.351	141.571	213.574	-0.594263	0.000495589	0.00872917	CDON	11	125955796	126063335	-	10600	protein_coding	cell adhesion associated, oncogene regulated [Source:HGNC Symbol;Acc:HGNC:17104]	-	141	127	147	181	230	161	244	200	1.06027	1.02416	1.22231	1.38795	1.72928	1.48274	2.05448	1.7695
ENSG00000197150	453.616	460.229	396.795	455.156	610.079	589.96	535.212	557.913	441.449	573.291	-0.376797	0.00049873	0.00877509	ABCB8	7	151028422	151047782	+	9336	protein_coding	ATP binding cassette subfamily B member 8 [Source:HGNC Symbol;Acc:HGNC:49]	-	505	472	395	490	658	528	527	523	4.31154	4.32169	3.72911	4.26617	5.61706	5.52101	5.03811	5.25371
ENSG00000198237	11.6772	10.7257	24.109	96.6044	9.27171	4.46939	2.03117	8.53404	35.7791	6.07658	2.5532	0.000500999	0.00880557	AC131392.1	5	69875271	69920867	+	633	unprocessed_pseudogene	glucuronidase, beta (GUSB) pseudogene	-	13	11	24	104	10	4	2	8	1.63697	1.48546	3.34177	13.3546	1.25904	0.616881	0.281997	1.18526
ENSG00000093183	550.626	600.638	618.799	643.72	1024.52	774.323	758.641	755.262	603.446	828.187	-0.457741	0.000503867	0.0088465	SEC22C	3	42547969	42601080	-	8159	protein_coding	SEC22 homolog C, vesicle trafficking protein [Source:HGNC Symbol;Acc:HGNC:16828]	-	613	616	616	693	1105	693	747	708	5.9886	6.4538	6.65447	6.90397	10.7937	8.29166	8.17149	8.13808
ENSG00000164081	211.987	266.192	246.113	266.591	387.558	294.98	354.439	355.229	247.721	348.051	-0.49248	0.000511704	0.0089745	TEX264	3	51662693	51704323	+	5688	protein_coding	testis expressed 264 [Source:HGNC Symbol;Acc:HGNC:30247]	-	236	273	245	287	418	264	349	333	3.30715	4.10275	3.79643	4.10133	5.85681	4.53095	5.47625	5.49048
novel.3477	95.2144	63.379	78.3544	67.8089	202.123	129.612	114.761	107.742	76.1892	138.56	-0.864518	0.000513572	0.00898806	-	17	40458123	40465456	+	5578	-	- && sp|Q96CB5|CH044_HUMAN Putative uncharacterized protein C8orf44 OS=Homo sapiens OX=9606 GN=C8orf44 PE=2 SV=2 && -	-	106	65	78	73	218	116	113	101	1.51471	0.996109	1.2325	1.06377	3.11474	2.03013	1.80808	1.69812
ENSG00000104231	689.855	641.591	696.148	679.018	526.633	546.384	559.586	528.044	676.653	540.162	0.325255	0.000513562	0.00898806	ZFAND1	8	81701334	81732903	-	4214	protein_coding	zinc finger AN1-type containing 1 [Source:HGNC Symbol;Acc:HGNC:25858]	-	768	658	693	731	568	489	551	495	14.5268	13.3476	14.4947	14.1002	10.7423	11.3282	11.6701	11.0163
ENSG00000073169	212.885	271.067	247.118	254.516	369.941	369.842	303.659	326.427	246.396	342.468	-0.475801	0.000518176	0.0090533	SELENOO	22	50200979	50217616	+	2363	protein_coding	selenoprotein O [Source:HGNC Symbol;Acc:HGNC:30395]	-	237	278	246	274	399	331	299	306	7.99441	10.0566	9.17573	9.42518	13.4572	13.6744	11.2934	12.1446
ENSG00000178105	789.561	817.102	883.998	888.018	556.303	689.404	656.067	689.124	844.67	647.724	0.383901	0.000518403	0.0090533	DDX10	11	108665025	108940930	+	8653	protein_coding	DEAD-box helicase 10 [Source:HGNC Symbol;Acc:HGNC:2735]	-	879	838	880	956	600	617	646	646	8.097	8.27846	8.96366	8.98036	5.52623	6.96087	6.66321	7.00151
ENSG00000152818	2417.19	2366.48	2164.79	2544.23	3979.42	3171.04	3052.84	2707.42	2373.17	3227.68	-0.44383	0.000519738	0.00906697	UTRN	6	144285701	144853034	+	14604	protein_coding	utrophin [Source:HGNC Symbol;Acc:HGNC:12635]	-	2691	2427	2155	2739	4292	2838	3006	2538	14.6874	14.2059	13.006	15.2448	23.4224	18.9708	18.3711	16.2984
ENSG00000101266	3087.28	3182.6	3454.62	3454.54	2464.42	2882.76	2527.79	2712.76	3294.76	2646.93	0.316076	0.000525561	0.00915882	CSNK2A1	20	472498	543835	-	29523	protein_coding	casein kinase 2 alpha 1 [Source:HGNC Symbol;Acc:HGNC:2457]	-	3437	3264	3439	3719	2658	2580	2489	2543	9.27942	9.45065	10.2669	10.2393	7.17528	8.53109	7.52458	8.07814
ENSG00000134058	454.514	581.137	560.535	547.116	418.154	416.771	317.878	390.432	535.825	385.809	0.473471	0.000527855	0.00918904	CDK7	5	69234795	69277430	+	2416	protein_coding	cyclin dependent kinase 7 [Source:HGNC Symbol;Acc:HGNC:1778]	-	506	596	558	589	451	373	313	366	16.6938	21.0873	20.3567	19.8162	14.8773	15.0715	11.5629	14.2072
ENSG00000154134	271.271	263.267	238.077	243.369	125.168	191.067	150.306	202.683	253.996	167.306	0.605956	0.000529076	0.00920054	ROBO3	11	124865386	124881470	+	7026	protein_coding	roundabout guidance receptor 3 [Source:HGNC Symbol;Acc:HGNC:13433]	-	302	270	237	262	135	171	148	190	3.4261	3.28494	2.9731	3.03107	1.53133	2.37593	1.88006	2.53613
ENSG00000091490	784.171	1002.36	1015.59	991.124	1449.17	1153.1	1224.79	1265.17	948.313	1273.06	-0.425647	0.000531	0.00922423	SEL1L3	4	25747427	25863760	-	7489	protein_coding	SEL1L family member 3 [Source:HGNC Symbol;Acc:HGNC:29108]	-	873	1028	1011	1067	1563	1032	1206	1186	9.29164	11.7339	11.8986	11.5809	16.6333	13.4524	14.3728	14.8521
ENSG00000171155	530.865	437.803	546.471	540.613	802.003	604.486	712.939	679.523	513.938	699.738	-0.44601	0.000535572	0.00929381	C1GALT1C1	X	120625793	120630150	-	1785	protein_coding	C1GALT1 specific chaperone 1 [Source:HGNC Symbol;Acc:HGNC:24338]	-	591	449	544	582	865	541	702	637	26.3907	21.5021	26.8615	26.5025	38.6209	29.5872	35.1008	33.4678
ENSG00000149177	774.29	832.703	903.084	918.671	1299.89	1011.2	1150.66	1062.49	857.187	1131.06	-0.400854	0.000537223	0.00931262	PTPRJ	11	47980558	48170841	+	9620	protein_coding	protein tyrosine phosphatase, receptor type J [Source:HGNC Symbol;Acc:HGNC:9673]	-	862	854	899	989	1402	905	1133	996	7.14223	7.58848	8.23671	8.35649	11.6149	9.18372	10.5117	9.70979
ENSG00000088756	247.917	227.189	183.831	222.004	318.947	308.388	323.971	279.49	220.235	307.699	-0.4817	0.000540541	0.00935141	ARHGAP28	18	6729718	6915716	+	11910	protein_coding	Rho GTPase activating protein 28 [Source:HGNC Symbol;Acc:HGNC:25509]	-	276	233	183	239	344	276	319	262	1.84714	1.67231	1.35428	1.63113	2.30192	2.26226	2.39054	2.06308
ENSG00000164300	553.321	543.109	578.617	579.627	492.328	407.832	423.498	394.699	563.669	429.589	0.390347	0.0005406	0.00935141	SERINC5	5	80111651	80256079	-	9570	protein_coding	serine incorporator 5 [Source:HGNC Symbol;Acc:HGNC:18825]	-	616	557	576	624	531	365	417	370	5.13063	4.97525	5.30493	5.29999	4.42208	3.72328	3.88904	3.6259
ENSG00000171451	528.17	440.728	481.176	565.693	1227.57	636.889	749.5	656.054	503.942	817.505	-0.698649	0.000541477	0.00935672	DSEL	18	67506582	67516980	-	9531	protein_coding	dermatan sulfate epimerase like [Source:HGNC Symbol;Acc:HGNC:18144]	-	588	452	479	609	1324	570	738	615	4.91746	4.05389	4.42962	5.19375	11.0712	5.83823	6.91092	6.05149
ENSG00000156642	3787.02	4585.72	4977.51	4956.55	5137.46	6269.44	6540.36	6899.77	4576.7	6211.76	-0.440673	0.000545138	0.00941009	NPTN	15	73560014	73634134	-	4032	protein_coding	neuroplastin [Source:HGNC Symbol;Acc:HGNC:17867]	-	4216	4703	4955	5336	5541	5611	6440	6468	83.3454	99.7072	108.316	107.572	109.525	135.852	142.555	150.444
ENSG00000204934	38.6247	33.1521	22.0999	33.44	62.1205	55.8674	61.9506	60.805	31.8292	60.1859	-0.915783	0.000545933	0.0094139	ATP6V0E2-AS1	7	149867697	149880610	-	3291	antisense	ATP6V0E2 antisense RNA 1 [Source:HGNC Symbol;Acc:HGNC:44180]	-	43	34	22	36	67	50	61	57	1.04146	0.883127	0.589202	0.889154	1.62252	1.48316	1.65432	1.62432
ENSG00000166710	6533.86	7344.17	7168.42	7799.88	7829.03	9517.58	10043.1	11266	7211.58	9663.93	-0.422244	0.000547906	0.00943801	B2M	15	44711487	44718877	+	6079	protein_coding	beta-2-microglobulin [Source:HGNC Symbol;Acc:HGNC:914]	-	7274	7532	7136	8397	8444	8518	9889	10561	95.3768	105.913	103.465	112.278	110.703	136.789	145.19	162.929
ENSG00000115170	386.247	354.923	385.745	377.129	518.289	454.761	560.602	458.705	376.011	498.089	-0.406435	0.000548523	0.00943873	ACVR1	2	157736444	157875862	-	3990	protein_coding	activin A receptor type 1 [Source:HGNC Symbol;Acc:HGNC:171]	-	430	364	384	406	559	407	552	430	8.59008	7.79831	8.48257	8.27096	11.1656	9.95788	12.3476	10.107
ENSG00000279289	61.9792	51.6783	43.1954	58.52	158.546	106.148	75.1532	80.0066	53.8432	104.964	-0.963981	0.000551262	0.00947594	AL136164.3	6	71386852	71390829	-	3978	TEC	TEC	-	69	53	43	63	171	95	74	75	1.38257	1.13889	0.952737	1.2873	3.42591	2.33133	1.66029	1.76816
ENSG00000106868	209.292	236.94	265.199	237.796	366.233	310.623	309.753	318.96	237.307	326.392	-0.462048	0.000553282	0.00950071	SUSD1	9	112040785	112175408	-	4183	protein_coding	sushi domain containing 1 [Source:HGNC Symbol;Acc:HGNC:25413]	-	233	243	264	256	395	278	305	299	4.43987	4.96581	5.5627	4.97456	7.52581	6.48787	6.50773	6.70361
ENSG00000100504	2720.8	3089.97	3348.14	2958.51	2459.79	2497.27	2307.41	2447.14	3029.35	2427.9	0.319165	0.000554334	0.00950882	PYGL	14	50857891	50944736	-	4798	protein_coding	glycogen phosphorylase L [Source:HGNC Symbol;Acc:HGNC:9725]	-	3029	3169	3333	3185	2653	2235	2272	2294	50.32	56.4591	61.2272	53.9575	44.0678	45.4739	42.2635	44.8393
ENSG00000175782	225.46	254.491	238.077	282.382	405.174	317.327	319.909	357.363	250.103	349.943	-0.485865	0.000557353	0.00954067	SLC35E3	12	68746106	68793964	+	19501	protein_coding	solute carrier family 35 member E3 [Source:HGNC Symbol;Acc:HGNC:20864]	-	251	261	237	304	437	284	315	335	1.02593	1.14408	1.07118	1.26712	1.78595	1.4217	1.44169	1.61107
ENSG00000119397	1196.47	1303.66	1317.96	1329.24	1081.08	1013.44	1071.44	1027.28	1286.83	1048.31	0.295225	0.000556833	0.00954067	CNTRL	9	121074863	121177610	+	9417	protein_coding	centriolin [Source:HGNC Symbol;Acc:HGNC:1858]	-	1332	1337	1312	1431	1166	907	1055	963	11.2744	12.1364	12.2798	12.3518	9.86803	9.40243	9.99903	9.59046
ENSG00000168389	202.106	235.965	220.999	287.027	273.516	391.072	358.501	390.432	236.524	353.38	-0.577796	0.000563663	0.00962862	MFSD2A	1	39955112	39969968	+	4007	protein_coding	major facilitator superfamily domain containing 2A [Source:HGNC Symbol;Acc:HGNC:25897]	-	225	242	220	309	295	350	353	366	4.47574	5.1626	4.83919	6.26818	5.86742	8.52695	7.86273	8.56618
ENSG00000106034	221.867	230.115	274.24	258.231	362.524	328.501	315.846	332.828	246.113	334.925	-0.445951	0.000563269	0.00962862	CPED1	7	120988677	121297444	+	7705	protein_coding	cadherin like and PC-esterase domain containing 1 [Source:HGNC Symbol;Acc:HGNC:26159]	-	247	236	273	278	391	294	311	312	2.55521	2.61825	3.12291	2.93275	4.04435	3.72495	3.60251	3.79759
ENSG00000138771	701.532	788.825	729.298	747.756	882.667	989.971	950.586	895.007	741.853	929.558	-0.325178	0.000567379	0.00968202	SHROOM3	4	76435100	76783253	+	13958	protein_coding	shroom family member 3 [Source:HGNC Symbol;Acc:HGNC:30422]	-	781	809	726	805	952	886	936	839	4.45995	4.95447	4.5844	4.68787	5.43573	6.19663	5.98509	5.63721
ENSG00000064651	963.821	899.982	956.325	856.436	1819.11	1175.45	1307.06	1076.36	919.141	1344.49	-0.549313	0.000569376	0.009706	SLC12A2	5	128083766	128189688	+	10664	protein_coding	solute carrier family 12 member 2 [Source:HGNC Symbol;Acc:HGNC:10911]	-	1073	923	952	922	1962	1052	1287	1009	8.02013	7.39867	7.8684	7.0277	14.663	9.63032	10.7715	8.87353
ENSG00000197375	364.689	288.618	318.44	344.618	542.395	408.95	473.262	414.968	329.091	459.894	-0.483518	0.000569971	0.00970607	SLC22A5	5	132369752	132395614	+	12788	protein_coding	solute carrier family 22 member 5 [Source:HGNC Symbol;Acc:HGNC:10969]	-	406	296	317	371	585	366	466	389	2.53061	1.97861	2.18487	2.35816	3.64584	2.79398	3.25238	2.85281
ENSG00000134250	4466.99	4057.23	4310.49	4886.88	6502.25	5223.61	5513.6	5478.85	4430.4	5679.58	-0.358438	0.000571293	0.0097185	NOTCH2	1	119911553	120069626	-	16807	protein_coding	notch 2 [Source:HGNC Symbol;Acc:HGNC:7882]	-	4973	4161	4291	5261	7013	4675	5429	5136	23.5847	21.1631	22.5029	25.4437	33.2551	27.1542	28.8302	28.659
ENSG00000158402	671.89	723.496	800.621	800.702	619.35	557.557	538.259	593.116	749.177	577.071	0.375809	0.000574043	0.00975516	CDC25C	5	138285265	138338355	-	3338	protein_coding	cell division cycle 25C [Source:HGNC Symbol;Acc:HGNC:1727]	-	748	742	797	862	668	499	530	556	17.8615	19.0016	21.0446	20.9905	15.949	14.5935	14.1712	15.6212
ENSG00000169118	1465.94	1399.21	1464.62	1504.8	1205.32	1163.16	1255.26	1197.97	1458.64	1205.43	0.27497	0.000576541	0.00978749	CSNK1G1	15	64165517	64356259	-	9712	protein_coding	casein kinase 1 gamma 1 [Source:HGNC Symbol;Acc:HGNC:2454]	-	1632	1435	1458	1620	1300	1041	1236	1123	13.3941	12.6303	13.2318	13.5584	10.6679	10.4637	11.3587	10.8442
ENSG00000128272	8188.44	8055.96	8568.75	7827.75	4990.04	6305.2	6164.59	7224.06	8160.22	6170.97	0.403224	0.000584688	0.00991554	ATF4	22	39519695	39522685	+	2514	protein_coding	activating transcription factor 4 [Source:HGNC Symbol;Acc:HGNC:786]	TF_bZIP	9116	8262	8530	8427	5382	5643	6070	6772	289.029	280.926	299.056	272.465	170.617	219.124	215.497	252.626
ENSG00000144218	92.5196	52.6533	60.2726	45.5156	114.969	115.087	126.948	96.0079	62.7403	113.253	-0.850176	0.000589442	0.00997555	AFF3	2	99545419	100142739	-	12737	protein_coding	AF4/FMR2 family member 3 [Source:HGNC Symbol;Acc:HGNC:6473]	AF-4	103	54	60	49	124	103	125	90	0.644573	0.362409	0.415196	0.312703	0.775888	0.789433	0.875912	0.662676
ENSG00000103647	1010.53	1182.75	1259.7	1184.33	411.664	820.134	802.311	852.337	1159.33	721.611	0.684697	0.000589162	0.00997555	CORO2B	15	68578969	68727806	+	3998	protein_coding	coronin 2B [Source:HGNC Symbol;Acc:HGNC:2256]	-	1125	1213	1254	1275	444	734	790	799	22.4291	25.9352	27.6455	25.9221	8.85084	17.9225	17.6361	18.7426
ENSG00000198892	77.2494	67.2793	50.2272	66.88	96.4258	131.847	93.4337	121.61	65.409	110.829	-0.755681	0.000590421	0.00998182	SHISA4	1	201888680	201892306	+	1746	protein_coding	shisa family member 4 [Source:HGNC Symbol;Acc:HGNC:27139]	-	86	69	50	72	104	118	92	114	3.92605	3.37813	2.52403	3.3519	4.74715	6.59755	4.70285	6.12331
ENSG00000240184	214.681	219.389	262.186	252.658	295.768	341.909	311.784	371.231	237.228	330.173	-0.476367	0.000591585	0.00999121	PCDHGC3	5	141475947	141512979	+	5432	protein_coding	protocadherin gamma subfamily C, 3 [Source:HGNC Symbol;Acc:HGNC:8716]	-	239	225	261	272	319	306	307	348	3.50703	3.54075	4.23497	4.07016	4.68032	5.49929	5.04425	6.00821
ENSG00000198042	550.626	574.311	541.449	546.187	466.367	412.302	424.514	436.303	553.143	434.871	0.34609	0.000597936	0.0100881	MAK16	8	33484750	33501260	+	4846	protein_coding	MAK16 homolog [Source:HGNC Symbol;Acc:HGNC:13703]	-	613	589	539	588	503	369	418	409	10.0827	10.3897	9.80336	9.86272	8.27235	7.43341	7.69858	7.91527
ENSG00000162337	1035.68	1379.71	1391.29	1398.91	1710.63	1653.68	1697.04	1844.42	1301.4	1726.44	-0.408028	0.000602488	0.010144	LRP5	11	68312609	68449275	+	6164	protein_coding	LDL receptor related protein 5 [Source:HGNC Symbol;Acc:HGNC:6697]	-	1153	1415	1385	1506	1845	1480	1671	1729	14.9097	19.623	19.8042	19.8593	23.8549	23.4393	24.1953	26.3062
ENSG00000163347	1056.34	947.76	1124.08	931.676	1434.33	1242.49	1371.04	1205.43	1014.97	1313.32	-0.372348	0.000602131	0.010144	CLDN1	3	190305701	190322475	-	3663	protein_coding	claudin 1 [Source:HGNC Symbol;Acc:HGNC:2032]	-	1176	972	1119	1003	1547	1112	1350	1130	25.5901	22.683	26.9254	22.257	33.6587	29.6356	32.8938	28.9312
ENSG00000068001	213.783	169.661	201.913	202.498	326.364	283.807	271.161	242.153	196.964	280.871	-0.512648	0.000604117	0.0101611	HYAL2	3	50317790	50322906	-	4545	protein_coding	hyaluronoglucosaminidase 2 [Source:HGNC Symbol;Acc:HGNC:5321]	-	238	174	201	218	352	254	267	227	4.17393	3.27256	3.89791	3.89875	6.17239	5.45563	5.24319	4.68401
ENSG00000116138	625.181	571.386	650.944	623.284	812.202	737.45	806.373	754.196	617.699	777.555	-0.332611	0.000610676	0.0102609	DNAJC16	1	15526813	15592379	+	8563	protein_coding	DnaJ heat shock protein family (Hsp40) member C16 [Source:HGNC Symbol;Acc:HGNC:29157]	-	696	586	648	671	876	660	794	707	6.47866	5.84984	6.66989	6.36941	8.15309	7.52425	8.27585	7.74317
ENSG00000169902	318.878	417.326	361.636	311.178	577.628	463.7	462.09	468.305	352.255	492.931	-0.486386	0.000613122	0.0102914	TPST1	7	66205199	66420543	+	2923	protein_coding	tyrosylprotein sulfotransferase 1 [Source:HGNC Symbol;Acc:HGNC:12020]	-	355	428	360	335	623	415	455	439	9.68058	12.5166	10.8553	9.31577	16.9865	13.86	13.8931	14.0851
ENSG00000065320	848.845	1002.36	1023.63	984.622	1294.33	1191.09	1150.66	1557.46	964.865	1298.39	-0.42853	0.000623754	0.0104485	NTN1	17	9021542	9244000	+	6383	protein_coding	netrin 1 [Source:HGNC Symbol;Acc:HGNC:8029]	-	945	1028	1019	1060	1396	1066	1133	1460	11.8007	13.767	14.0708	13.4984	17.4303	16.3034	15.8425	21.4513
ENSG00000141505	53.8949	71.1795	43.1954	56.6622	28.7423	24.5817	33.5142	27.7356	56.233	28.6435	0.971268	0.000623396	0.0104485	ASGR1	17	7173431	7179564	-	3748	protein_coding	asialoglycoprotein receptor 1 [Source:HGNC Symbol;Acc:HGNC:742]	-	60	73	43	61	31	22	33	26	1.27601	1.66493	1.0112	1.32292	0.659184	0.573018	0.785836	0.650578
ENSG00000160746	380.857	359.798	440.994	414.284	563.72	478.225	583.96	506.709	398.984	533.154	-0.419376	0.00062677	0.0104776	ANO10	3	43354859	43691594	-	5287	protein_coding	anoctamin 10 [Source:HGNC Symbol;Acc:HGNC:25519]	-	424	369	439	446	608	428	575	475	6.39232	5.96608	7.31854	6.85691	9.16513	7.90278	9.70681	8.42578
ENSG00000084754	2659.71	3121.17	3045.77	2958.51	2648	2249.22	2038.28	2146.31	2946.29	2270.45	0.375581	0.000626199	0.0104776	HADHA	2	26190635	26244726	-	4385	protein_coding	hydroxyacyl-CoA dehydrogenase trifunctional multienzyme complex subunit alpha [Source:HGNC Symbol;Acc:HGNC:4801]	-	2961	3201	3032	3185	2856	2013	2007	2012	53.8233	62.4005	60.9437	59.0395	51.9078	44.8146	40.8503	43.0313
ENSG00000101608	2274.37	2564.41	2668.07	2600.89	2738.86	3443.67	3374.78	3677.1	2526.93	3308.6	-0.388706	0.00062835	0.0104934	MYL12A	18	3247481	3256236	+	3245	protein_coding	myosin light chain 12A [Source:HGNC Symbol;Acc:HGNC:16701]	-	2532	2630	2656	2800	2954	3082	3323	3447	62.1943	69.2808	72.1411	70.1368	72.5504	92.7178	91.3973	99.6213
ENSG00000112419	1197.37	1084.27	1195.41	1143.46	1331.42	1499.48	1496.97	1389.98	1155.13	1429.46	-0.307053	0.000630794	0.0105172	PHACTR2	6	143536845	143831185	+	11224	protein_coding	phosphatase and actin regulator 2 [Source:HGNC Symbol;Acc:HGNC:20956]	-	1333	1112	1190	1231	1436	1342	1474	1303	9.46639	8.46894	9.34477	8.91483	10.1965	11.6721	11.7211	10.8874
ENSG00000013583	373.671	370.524	421.908	382.702	306.894	299.449	285.379	291.224	387.201	295.737	0.388033	0.000631057	0.0105172	HEBP1	12	12974864	13000273	-	3442	protein_coding	heme binding protein 1 [Source:HGNC Symbol;Acc:HGNC:17176]	-	416	380	420	412	331	268	281	273	9.6335	9.43724	10.7549	9.72946	7.6641	7.60097	7.2864	7.43836
ENSG00000198208	134.737	176.486	167.759	200.64	292.059	259.225	249.833	213.351	169.906	253.617	-0.579493	0.000637371	0.0106116	RPS6KL1	14	74903954	74923396	-	7617	protein_coding	ribosomal protein S6 kinase like 1 [Source:HGNC Symbol;Acc:HGNC:20222]	-	150	181	167	216	315	232	246	200	1.56967	2.03127	1.93242	2.30501	3.29588	2.97337	2.8825	2.46247
ENSG00000185591	3522.03	3815.42	3967.95	3997.01	2242.83	3035.84	3089.4	3099.99	3825.6	2867.01	0.416362	0.000638904	0.0106264	SP1	12	53380176	53416446	+	8083	protein_coding	Sp1 transcription factor [Source:HGNC Symbol;Acc:HGNC:11205]	zf-C2H2	3921	3913	3950	4303	2419	2717	3042	2906	38.6657	41.3818	43.0719	43.2714	23.8511	32.8142	33.5896	33.717
ENSG00000182544	203.004	196.962	244.104	209.929	313.384	291.628	261.005	317.893	213.5	295.977	-0.472238	0.000643275	0.0106883	MFSD5	12	53251251	53254405	+	2581	protein_coding	major facilitator superfamily domain containing 5 [Source:HGNC Symbol;Acc:HGNC:28156]	-	226	202	243	226	338	261	257	298	6.97947	6.69014	8.29827	7.11743	10.4369	9.87183	8.88716	10.8281
ENSG00000249669	57.4879	38.0274	34.1545	45.5156	88.0813	124.026	97.496	50.1375	43.7963	89.9351	-1.03439	0.000646841	0.0107366	CARMN	5	149406689	149432835	+	17988	lincRNA	cardiac mesoderm enhancer-associated non-coding RNA [Source:HGNC Symbol;Acc:HGNC:42872]	-	64	39	34	49	95	111	96	47	0.283595	0.185333	0.166596	0.221419	0.420906	0.6024	0.476328	0.245042
ENSG00000162073	429.363	521.658	492.226	543.4	677.762	630.185	601.225	752.062	496.662	665.309	-0.422058	0.000650324	0.0107836	PAQR4	16	2969245	2973489	+	2972	protein_coding	progestin and adipoQ receptor family member 4 [Source:HGNC Symbol;Acc:HGNC:26386]	-	478	535	490	585	731	564	592	705	12.8198	15.3878	14.5317	15.9996	19.6026	18.5257	17.7783	22.2467
ENSG00000131446	503.019	696.194	705.189	709.671	1288.77	897.231	806.373	918.476	653.518	977.712	-0.582022	0.000655265	0.0108545	MGAT1	5	180784782	180815652	-	11576	protein_coding	mannosyl (alpha-1,3-)-glycoprotein beta-1,2-N-acetylglucosaminyltransferase [Source:HGNC Symbol;Acc:HGNC:7044]	-	560	714	702	764	1390	803	794	861	3.85595	5.27244	5.345	5.3646	9.56975	6.77177	6.12181	6.97542
ENSG00000141456	1275.51	1288.06	1218.51	1195.48	914.191	1082.71	971.913	1027.28	1244.39	999.025	0.317617	0.000657126	0.0108744	PELP1	17	4669774	4704337	-	6577	protein_coding	proline, glutamate and leucine rich protein 1 [Source:HGNC Symbol;Acc:HGNC:30134]	-	1420	1321	1213	1287	986	969	957	963	17.2093	17.1691	16.2556	15.9057	11.9479	14.3827	12.9868	13.7317
ENSG00000185753	646.739	639.641	689.117	657.653	619.35	393.307	358.501	333.894	658.287	426.263	0.625403	0.000661248	0.0109316	CXorf38	X	40626921	40647554	-	6043	protein_coding	chromosome X open reading frame 38 [Source:HGNC Symbol;Acc:HGNC:28589]	-	720	656	686	708	668	352	353	313	9.4969	9.27947	10.0055	9.52321	8.80984	5.68637	5.21363	4.85755
ENSG00000130962	423.075	401.725	396.795	444.938	541.468	497.22	548.415	542.978	416.633	532.52	-0.354066	0.000666355	0.0110049	PRRG1	X	37349275	37457295	+	6180	protein_coding	proline rich and Gla domain 1 [Source:HGNC Symbol;Acc:HGNC:9469]	-	471	412	395	479	584	445	540	509	6.07483	5.69877	5.6335	6.30013	7.53128	7.02938	7.79872	7.72422
ENSG00000196531	3023.51	4314.65	3408.41	3671.9	2098.19	2943.1	2532.86	2762.9	3604.62	2584.26	0.480291	0.000668757	0.0110335	NACA	12	56712428	56731628	-	10008	protein_coding	nascent polypeptide associated complex subunit alpha [Source:HGNC Symbol;Acc:HGNC:7629]	-	3366	4425	3393	3953	2263	2634	2494	2590	26.8083	37.7953	29.8817	32.1057	18.0211	25.6929	22.2416	24.2705
ENSG00000006756	102.4	119.933	120.545	122.613	195.633	145.255	193.976	161.08	116.373	173.986	-0.583457	0.000669773	0.0110392	ARSD	X	2903970	2929351	-	7030	protein_coding	arylsulfatase D [Source:HGNC Symbol;Acc:HGNC:717]	-	114	123	120	132	211	130	191	151	1.29256	1.49562	1.50451	1.52623	2.39206	1.80523	2.42491	2.01441
ENSG00000100395	424.872	397.825	389.763	379.916	542.395	541.914	477.324	493.908	398.094	513.885	-0.368141	0.000671787	0.0110612	L3MBTL2	22	41205205	41231271	+	6451	protein_coding	L3MBTL2, polycomb repressive complex 1 subunit [Source:HGNC Symbol;Acc:HGNC:18594]	-	473	408	388	409	585	485	470	463	5.84435	5.40636	5.3012	5.15346	7.22725	7.33939	6.50262	6.731
ENSG00000071246	239.832	243.765	225.018	247.084	487.692	374.312	281.317	311.492	238.925	363.703	-0.607179	0.000675956	0.0111187	VASH1	14	76762189	76783015	+	6502	protein_coding	vasohibin 1 [Source:HGNC Symbol;Acc:HGNC:19964]	-	267	250	224	266	526	335	277	292	3.27315	3.28674	3.03648	3.32535	6.44738	5.02971	3.80234	4.21174
ENSG00000204516	636.858	788.825	915.139	809.062	901.21	1147.52	1196.36	1140.36	787.471	1096.36	-0.477466	0.000677205	0.0111281	MICB	6	31494881	31511124	+	2798	protein_coding	MHC class I polypeptide-related sequence B [Source:HGNC Symbol;Acc:HGNC:7091]	-	709	809	911	871	972	1027	1178	1069	20.1976	24.7157	28.6972	25.3031	27.6862	35.8317	37.5764	35.8307
ENSG00000159322	1305.16	1339.74	1484.71	1459.28	2986.42	1728.54	1724.46	1939.36	1397.22	2094.69	-0.584582	0.000678961	0.0111458	ADPGK	15	72751369	72785846	-	5931	protein_coding	ADP dependent glucokinase [Source:HGNC Symbol;Acc:HGNC:25250]	-	1453	1374	1478	1571	3221	1547	1698	1818	19.5272	19.803	21.9642	21.5303	43.282	25.4629	25.5522	28.7469
ENSG00000176915	1288.99	1545.47	1398.32	1371.04	2520.05	1794.46	1757.97	1721.74	1400.96	1948.56	-0.476484	0.000682398	0.0111911	ANKLE2	12	132725503	132761888	-	17517	protein_coding	ankyrin repeat and LEM domain containing 2 [Source:HGNC Symbol;Acc:HGNC:29101]	-	1435	1585	1392	1476	2718	1606	1731	1614	6.52971	7.73467	7.00404	6.84903	12.3661	8.95016	8.81973	8.64111
ENSG00000138448	1403.06	1227.6	1327	1256.79	2460.71	1530.77	1803.68	1628.93	1303.61	1856.02	-0.510127	0.000686471	0.0112466	ITGAV	2	186590065	186680901	+	8211	protein_coding	integrin subunit alpha V [Source:HGNC Symbol;Acc:HGNC:6150]	-	1562	1259	1321	1353	2654	1370	1776	1527	15.1631	13.107	14.18	13.3938	25.7602	16.2881	19.3048	17.4409
ENSG00000148680	44.9124	35.1022	29.1318	29.7244	9.27171	20.1123	13.2026	14.9346	34.7177	14.3803	1.28522	0.000690107	0.0112949	HTR7	10	90740823	90857698	-	3131	protein_coding	5-hydroxytryptamine receptor 7 [Source:HGNC Symbol;Acc:HGNC:5302]	-	50	36	29	32	10	18	13	14	1.27288	0.98286	0.816365	0.830748	0.254543	0.561222	0.370577	0.419344
ENSG00000259207	55.6914	57.5287	64.2908	47.3733	140.003	81.5665	88.3557	88.5407	56.221	99.6164	-0.830571	0.000693407	0.011337	ITGB3	17	47253846	47311816	+	4394	protein_coding	integrin subunit beta 3 [Source:HGNC Symbol;Acc:HGNC:6156]	-	62	59	64	51	151	73	87	83	1.12469	1.14779	1.28378	0.943437	2.73881	1.62184	1.76716	1.77151
ENSG00000182179	75.4529	78.005	107.486	83.6	115.896	144.138	138.119	140.812	86.136	134.741	-0.645805	0.000694062	0.011337	UBA7	3	49805207	49813946	-	4545	protein_coding	ubiquitin like modifier activating enzyme 7 [Source:HGNC Symbol;Acc:HGNC:12471]	-	84	80	107	90	125	129	136	132	1.47315	1.50462	2.07501	1.60957	2.1919	2.77077	2.67069	2.72374
ENSG00000174516	132.043	131.633	156.709	130.044	212.322	193.301	200.07	178.148	137.607	195.96	-0.512303	0.000695817	0.0113544	PELI3	11	66466327	66477337	+	3926	protein_coding	pellino E3 ubiquitin protein ligase family member 3 [Source:HGNC Symbol;Acc:HGNC:30010]	-	147	135	156	140	229	173	197	167	2.98448	2.93938	3.50222	2.89855	4.64868	4.30171	4.47851	3.98925
ENSG00000170962	40.4212	29.2519	44.1999	34.3689	88.0813	62.5715	57.8882	66.1388	37.0605	68.67	-0.893156	0.000701073	0.0114288	PDGFD	11	103907186	104164379	-	4266	protein_coding	platelet derived growth factor D [Source:HGNC Symbol;Acc:HGNC:30620]	-	45	30	44	37	95	56	57	62	0.840801	0.601136	0.909078	0.704991	1.77479	1.28148	1.19254	1.363
ENSG00000272821	73.6564	51.6783	50.2272	46.4444	88.0813	96.092	85.309	112.009	55.5016	95.3729	-0.777243	0.000702951	0.0114461	U62317.2	22	50523926	50524780	+	855	antisense	novel transcript, antisense to SCO2	-	82	53	50	50	95	86	84	105	7.64451	5.29885	5.15434	4.75342	8.85527	9.81923	8.76861	11.5172
ENSG00000096746	2378.56	3086.07	2585.69	2473.63	1858.98	2258.16	1946.87	1979.9	2630.99	2010.98	0.387864	0.000703529	0.0114461	HNRNPH3	10	68331174	68343191	+	5373	protein_coding	heterogeneous nuclear ribonucleoprotein H3 [Source:HGNC Symbol;Acc:HGNC:5043]	-	2648	3165	2574	2663	2005	2021	1917	1856	39.2828	50.3534	42.2242	40.2863	29.7401	36.7193	31.8437	32.3957
ENSG00000140545	2113.58	2562.46	2457.11	2625.04	2863.1	3063.77	3120.89	3571.5	2439.55	3154.81	-0.370911	0.000706506	0.0114832	MFGE8	15	88898683	88913411	-	6837	protein_coding	milk fat globule-EGF factor 8 protein [Source:HGNC Symbol;Acc:HGNC:7036]	-	2353	2628	2446	2826	3088	2742	3073	3348	27.432	32.8573	31.5326	33.5977	35.9961	39.1514	40.1157	45.9246
ENSG00000166068	1452.47	1288.06	1323.99	1217.77	1127.44	1035.78	1043	1014.48	1320.57	1055.18	0.323421	0.000713136	0.0115795	SPRED1	15	38252326	38357249	+	8260	protein_coding	sprouty related EVH1 domain containing 1 [Source:HGNC Symbol;Acc:HGNC:20249]	-	1617	1321	1318	1311	1216	927	1027	951	15.6039	13.6708	14.0639	12.9011	11.7327	10.9558	11.0971	10.7976
ENSG00000140157	1086.88	1084.27	1157.23	1075.65	1459.37	1312.88	1364.94	1274.77	1101.01	1352.99	-0.297949	0.000719629	0.0116733	NIPA2	15	22838641	22868384	+	3505	protein_coding	NIPA magnesium transporter 2 [Source:HGNC Symbol;Acc:HGNC:17044]	-	1210	1112	1152	1158	1574	1175	1344	1195	27.5169	27.1199	28.969	26.8549	35.7899	32.7262	34.2239	31.9746
ENSG00000126261	1469.53	1378.74	1477.68	1402.62	1273.01	1083.83	1092.77	1161.7	1432.14	1152.82	0.312445	0.000723252	0.0117205	UBA2	19	34428352	34471251	+	4815	protein_coding	ubiquitin like modifier activating enzyme 2 [Source:HGNC Symbol;Acc:HGNC:30661]	-	1636	1414	1471	1510	1373	970	1076	1089	27.0825	25.103	26.9269	25.4908	22.7258	19.6662	19.945	21.2108
ENSG00000105819	1236.89	1155.45	1436.5	1432.35	1103.33	1001.14	1010.51	876.873	1315.3	997.964	0.397851	0.000734558	0.011892	PMPCB	7	103297422	103329511	+	4835	protein_coding	peptidase, mitochondrial processing beta subunit [Source:HGNC Symbol;Acc:HGNC:9119]	-	1377	1185	1430	1542	1190	896	995	822	22.7007	20.9505	26.0681	25.9233	19.6153	18.0908	18.3673	15.9441
ENSG00000163017	15.2702	19.5012	12.0545	9.28889	9.27171	52.5154	64.9973	62.9385	14.0287	47.4307	-1.75466	0.000736254	0.0119077	ACTG2	2	73892314	73919865	+	3811	protein_coding	actin, gamma 2, smooth muscle, enteric [Source:HGNC Symbol;Acc:HGNC:145]	-	17	20	12	10	10	47	64	59	0.355559	0.448604	0.277531	0.213287	0.209125	1.20394	1.49885	1.45191
ENSG00000139182	582.963	665.967	667.017	710.6	814.984	840.246	804.342	869.405	656.637	832.244	-0.341978	0.000738671	0.0119351	CLSTN3	12	7129698	7158945	+	6902	protein_coding	calsyntenin 3 [Source:HGNC Symbol;Acc:HGNC:18371]	-	649	683	664	765	879	752	792	815	7.495	8.45898	8.47935	9.00926	10.1498	10.6362	10.2416	11.0741
ENSG00000122870	472.479	458.279	483.185	532.253	571.137	633.537	643.88	644.32	486.549	623.218	-0.356397	0.000740841	0.0119583	BICC1	10	58513140	58831437	+	6569	protein_coding	BicC family RNA binding protein 1 [Source:HGNC Symbol;Acc:HGNC:19351]	-	526	470	481	573	616	567	634	604	6.38246	6.11604	6.4538	7.09019	7.47353	8.42615	8.61406	8.6231
ENSG00000189403	3482.51	3554.1	3470.7	3323.56	2706.41	3116.29	2860.9	2670.09	3457.72	2838.42	0.284914	0.000743799	0.0119943	HMGB1	13	30456704	30617597	-	7723	protein_coding	high mobility group box 1 [Source:HGNC Symbol;Acc:HGNC:4983]	HMG	3877	3645	3455	3578	2919	2789	2817	2503	40.014	40.3444	39.4304	37.658	30.1226	35.2539	32.5551	30.3949
ENSG00000166855	1332.1	1402.14	1411.38	1559.6	1216.45	1158.69	1094.8	1130.76	1426.31	1150.17	0.310217	0.000746246	0.012022	CLPX	15	65148219	65185342	-	5461	protein_coding	caseinolytic mitochondrial matrix peptidase chaperone subunit [Source:HGNC Symbol;Acc:HGNC:2088]	-	1483	1438	1405	1679	1312	1037	1078	1060	21.6457	22.5091	22.6764	24.9909	19.1472	18.5375	17.6183	18.2037
ENSG00000103512	1500.97	1861.39	1900.6	2024.98	2585.88	2176.6	2316.55	2496.21	1821.99	2393.81	-0.394104	0.000748325	0.0120436	NOMO1	16	14833681	14896160	+	5819	protein_coding	NODAL modulator 1 [Source:HGNC Symbol;Acc:HGNC:30060]	-	1671	1909	1892	2180	2789	1948	2281	2340	22.8892	28.0433	28.6578	30.4516	38.1983	32.6803	34.986	37.7132
ENSG00000074696	2780.98	3433.19	3387.32	3401.59	4793.48	3814.63	4145.61	4095.27	3250.77	4212.25	-0.374072	0.00075266	0.0121015	HACD3	15	65530418	65578352	+	7097	protein_coding	3-hydroxyacyl-CoA dehydratase 3 [Source:HGNC Symbol;Acc:HGNC:24175]	-	3096	3521	3372	3662	5170	3414	4082	3839	34.7719	42.4095	41.8776	41.9417	58.0577	46.9606	51.3353	50.7305
ENSG00000140263	481.461	542.134	455.058	497.884	370.868	417.888	371.703	340.295	494.135	375.189	0.397863	0.00075634	0.0121369	SORD	15	45023104	45077185	+	6159	protein_coding	sorbitol dehydrogenase [Source:HGNC Symbol;Acc:HGNC:11184]	-	536	556	453	536	400	374	366	319	6.93676	7.71679	6.48272	7.07387	5.176	5.92798	5.30382	4.85742
ENSG00000264577	178.752	195.012	342.549	176.489	161.328	116.204	77.1843	121.61	223.2	119.082	0.904003	0.000756079	0.0121369	AC010761.1	17	28721487	28722877	-	899	antisense	novel transcript, antisense to RPL23A	-	199	200	341	190	174	104	76	114	17.6439	19.017	33.4321	17.1789	15.4253	11.2932	7.54522	11.8924
ENSG00000166963	125.755	114.082	119.541	123.542	51.9216	72.6277	97.496	70.4058	120.73	73.1128	0.726396	0.000758857	0.0121654	MAP1A	15	43510958	43531620	+	10629	protein_coding	microtubule associated protein 1A [Source:HGNC Symbol;Acc:HGNC:6835]	-	140	117	119	133	56	65	96	66	1.04987	0.940948	0.986788	1.0171	0.419894	0.596989	0.806114	0.582341
ENSG00000067113	203.004	198.913	210.954	226.649	241.992	315.092	307.722	300.825	209.88	291.408	-0.471692	0.000771036	0.0123439	PLPP1	5	55424854	55535050	-	2016	protein_coding	phospholipid phosphatase 1 [Source:HGNC Symbol;Acc:HGNC:9228]	-	226	204	210	244	261	282	303	282	8.93552	8.64991	9.18117	9.83789	10.318	13.6554	13.4144	13.1185
ENSG00000273679	36.8282	27.3017	42.1908	38.0844	20.3978	15.6429	15.2337	11.7343	36.1013	15.7522	1.18973	0.000771492	0.0123439	AC100757.1	15	22371736	22373570	+	1835	processed_pseudogene	ring finger protein 145 (Rnf145) pseudogene	-	41	28	42	41	22	14	15	11	1.78094	1.30435	2.01736	1.81614	0.9555	0.744796	0.72958	0.562189
ENSG00000168672	645.841	676.693	642.908	595.418	541.468	445.822	480.371	517.376	640.215	496.259	0.366317	0.000774122	0.0123739	FAM84B	8	126552442	126558393	-	5404	protein_coding	family with sequence similarity 84 member B [Source:HGNC Symbol;Acc:HGNC:24166]	-	719	694	640	641	584	399	473	485	10.6051	10.9778	10.4384	9.64151	8.61275	7.2078	7.81202	8.4169
ENSG00000143127	734.767	815.152	859.889	853.649	1590.1	1029.08	1000.35	1085.96	815.864	1176.37	-0.528694	0.000776958	0.0124071	ITGA10	1	145891208	145910189	-	6320	protein_coding	integrin subunit alpha 10 [Source:HGNC Symbol;Acc:HGNC:6135]	-	818	836	856	919	1715	921	985	1018	10.3166	11.3074	11.9378	11.8196	21.6268	14.2262	13.9103	15.1062
ENSG00000172840	290.134	280.818	317.436	294.458	634.185	406.715	437.716	338.161	295.711	454.194	-0.620705	0.000784365	0.0125133	PDP2	16	66878589	66895754	+	8364	protein_coding	pyruvate dehyrogenase phosphatase catalytic subunit 2 [Source:HGNC Symbol;Acc:HGNC:30263]	-	323	288	316	317	684	364	431	317	3.07815	2.94341	3.32999	3.08069	6.51758	4.24847	4.59919	3.55444
ENSG00000144476	44.9124	35.1022	45.2044	26.9378	114.969	70.393	55.8571	66.1388	38.0392	76.8395	-1.01827	0.000787189	0.0125339	ACKR3	2	236567787	236582358	+	2258	protein_coding	atypical chemokine receptor 3 [Source:HGNC Symbol;Acc:HGNC:23692]	-	50	36	45	29	124	63	55	62	1.76501	1.36286	1.75654	1.04394	4.37665	2.72372	2.17399	2.5751
ENSG00000186298	3342.38	3171.88	3416.45	3182.37	3004.96	2472.69	2538.96	2487.67	3278.27	2626.07	0.319679	0.000786486	0.0125339	PPP1CC	12	110719680	110742939	-	6906	protein_coding	protein phosphatase 1 catalytic subunit gamma [Source:HGNC Symbol;Acc:HGNC:9283]	-	3721	3253	3401	3426	3241	2213	2500	2332	42.9472	40.2652	43.406	40.324	37.4022	31.2824	32.3096	31.6685
ENSG00000188846	4008.88	5096.65	5273.85	5279.8	2256.73	3794.52	3497.67	3782.71	4914.8	3332.91	0.560514	0.000793209	0.0126176	RPL14	3	40457292	40468587	+	8626	protein_coding	ribosomal protein L14 [Source:HGNC Symbol;Acc:HGNC:10305]	-	4463	5227	5250	5684	2434	3396	3444	3546	41.2401	51.7983	53.6438	53.5608	22.4882	38.4329	35.6346	38.5527
ENSG00000165312	213.783	235.965	199.904	218.289	153.91	172.072	133.041	156.813	216.985	153.959	0.496508	0.000799223	0.0127009	OTUD1	10	23439458	23442390	+	2933	protein_coding	OTU deubiquitinase 1 [Source:HGNC Symbol;Acc:HGNC:27346]	-	238	242	199	235	166	154	131	147	6.46795	7.05302	5.98013	6.51266	4.51066	5.12571	3.98636	4.70036
ENSG00000168298	8206.4	13173.1	11358.4	10755.6	3566.83	7762.22	6661.21	8051.87	10873.4	6510.53	0.740021	0.000800697	0.012712	HIST1H1E	6	26156354	26157107	+	754	protein_coding	histone cluster 1 H1 family member e [Source:HGNC Symbol;Acc:HGNC:4718]	-	9136	13510	11307	11579	3847	6947	6559	7548	965.799	1531.64	1321.74	1248.25	406.626	899.438	776.397	938.828
ENSG00000187372	9.88074	6.82543	5.02272	7.43111	22.2521	17.8776	25.3896	20.2683	7.29	21.4469	-1.55166	0.000805545	0.0127766	PCDHB13	5	141213919	141218979	+	5061	protein_coding	protocadherin beta 13 [Source:HGNC Symbol;Acc:HGNC:8684]	-	11	7	5	8	24	16	25	19	0.173244	0.118232	0.0870769	0.128486	0.377937	0.308623	0.440881	0.352081
ENSG00000168140	558.711	608.439	615.785	550.831	618.423	863.711	815.513	1035.82	583.441	833.367	-0.513811	0.000808627	0.0128075	VASN	16	4371848	4383528	+	2806	protein_coding	vasorin [Source:HGNC Symbol;Acc:HGNC:18517]	-	622	624	613	593	667	773	803	971	17.6687	19.0094	19.2549	17.1779	18.9445	26.8929	25.5415	32.4532
ENSG00000010278	798.543	936.059	1017.6	1005.06	1206.25	1147.52	1193.31	1279.04	939.316	1206.53	-0.361597	0.000809062	0.0128075	CD9	12	6199715	6238271	+	4165	protein_coding	CD9 molecule [Source:HGNC Symbol;Acc:HGNC:1709]	-	889	960	1013	1082	1301	1027	1175	1199	17.0133	19.7028	21.437	21.1162	24.8947	24.0714	25.1791	26.9979
ENSG00000123416	11529.9	13255	13098.2	13362.1	11132.5	10240.5	10099	10666.5	12811.3	10534.6	0.282216	0.000809832	0.0128075	TUBA1B	12	49127782	49131397	-	3574	protein_coding	tubulin alpha 1b [Source:HGNC Symbol;Acc:HGNC:18809]	-	12836	13594	13039	14385	12007	9165	9944	9999	286.271	325.136	321.558	327.158	267.747	250.336	248.327	262.378
ENSG00000117122	209.292	226.214	243.099	206.213	227.157	355.317	363.579	417.101	221.205	340.788	-0.622504	0.000824729	0.0130055	MFAP2	1	16974502	16980835	-	2915	protein_coding	microfibril associated protein 2 [Source:HGNC Symbol;Acc:HGNC:7033]	-	233	232	242	222	245	318	358	391	6.37117	6.80333	7.31722	6.19038	6.69841	10.6496	10.9613	12.5795
ENSG00000126062	310.794	388.075	345.563	350.191	581.336	413.419	444.825	499.241	348.656	484.706	-0.476923	0.0008241	0.0130055	TMEM115	3	50354749	50359610	-	2197	protein_coding	transmembrane protein 115 [Source:HGNC Symbol;Acc:HGNC:30055]	-	346	398	344	377	627	370	438	468	12.553	15.4855	13.8006	13.9481	22.7448	16.4406	17.7935	19.9775
ENSG00000087074	1370.73	1639.08	1697.68	1436.06	558.157	1091.65	983.085	1225.7	1535.89	964.648	0.671529	0.000824024	0.0130055	PPP1R15A	19	48872392	48876057	+	3093	protein_coding	protein phosphatase 1 regulatory subunit 15A [Source:HGNC Symbol;Acc:HGNC:14375]	-	1526	1681	1690	1546	602	977	968	1149	39.3257	46.4579	48.1589	40.6286	15.5118	30.8361	27.9327	34.839
ENSG00000243701	86.2319	96.5311	81.368	102.178	168.745	159.781	134.057	112.009	91.5772	143.648	-0.650195	0.000852828	0.0134357	DUBR	3	107240692	107326964	+	4206	lincRNA	DPPA2 upstream binding RNA [Source:HGNC Symbol;Acc:HGNC:48569]	-	96	99	81	110	182	143	132	105	1.8193	2.01205	1.6974	2.12582	3.44863	3.31904	2.80106	2.34124
ENSG00000139263	290.134	353.947	323.463	322.324	492.328	407.832	474.277	379.765	322.467	438.551	-0.445309	0.000857609	0.0134871	LRIG3	12	58872149	58920522	-	5893	protein_coding	leucine rich repeats and immunoglobulin like domains 3 [Source:HGNC Symbol;Acc:HGNC:30991]	-	323	363	322	347	531	365	467	356	4.36886	5.26553	4.81603	4.78625	7.18129	6.04647	7.07291	5.66551
ENSG00000168610	1624.93	1695.63	1693.66	1736.09	2248.39	1908.43	2020	2065.24	1687.58	2060.51	-0.288475	0.000857733	0.0134871	STAT3	17	42313324	42388568	-	8812	protein_coding	signal transducer and activator of transcription 3 [Source:HGNC Symbol;Acc:HGNC:11364]	STAT	1809	1739	1686	1869	2425	1708	1989	1936	16.3631	16.8693	16.8637	17.24	21.9322	18.9216	20.1455	20.6042
ENSG00000152683	755.427	715.695	817.698	806.276	1188.63	926.282	1051.13	905.675	773.774	1017.93	-0.396485	0.000863723	0.0135683	SLC30A6	2	32165841	32224379	+	5410	protein_coding	solute carrier family 30 member 6 [Source:HGNC Symbol;Acc:HGNC:19305]	-	841	734	814	868	1282	829	1035	849	12.3908	11.5977	13.2616	13.0414	18.8858	14.959	17.075	14.7176
ENSG00000117906	3742.1	3254.76	3571.15	3384.87	7466.51	4178.88	4588.41	4502.77	3488.22	5184.14	-0.571762	0.000867082	0.013608	RCN2	15	76931619	76954392	+	10019	protein_coding	reticulocalbin 2 [Source:HGNC Symbol;Acc:HGNC:9935]	-	4166	3338	3555	3644	8053	3740	4518	4221	33.1434	28.4796	31.2741	29.5635	64.0586	36.4412	40.2476	39.5109
novel.10109	60.1827	49.7282	55.2499	52.9467	113.115	90.5052	81.2467	77.8731	54.5268	90.685	-0.735762	0.000874837	0.0137166	-	X	82757733	82861638	+	1734	-	- && sp|Q96CB5|CH044_HUMAN Putative uncharacterized protein C8orf44 OS=Homo sapiens OX=9606 GN=C8orf44 PE=2 SV=2 && -	-	67	51	55	57	122	81	80	73	3.07984	2.51416	2.79565	2.67195	5.60732	4.56017	4.11774	3.9482
ENSG00000214485	1642.9	2255.32	2370.72	2182.89	1290.62	1627.98	1587.36	1647.07	2112.96	1538.26	0.458091	0.000884955	0.013862	RPL7P1	5	150094302	150095048	+	747	processed_pseudogene	ribosomal protein L7 pseudogene 1 [Source:HGNC Symbol;Acc:HGNC:10367]	-	1829	2313	2360	2350	1392	1457	1563	1544	195.162	264.684	278.459	255.711	148.512	190.408	186.748	193.844
ENSG00000238035	56.5897	42.9027	45.2044	64.0933	21.3249	18.9949	28.4363	34.1362	52.1975	25.7231	1.02361	0.000888366	0.0139022	AC138035.1	5	181306502	181324685	+	1838	lincRNA	novel transcript	-	63	44	45	69	23	17	28	32	2.7321	2.04635	2.15793	3.05145	0.997302	0.902919	1.35966	1.63279
ENSG00000100814	622.486	634.765	635.876	656.724	558.157	413.419	478.34	494.974	637.463	486.223	0.389204	0.000898966	0.0140547	CCNB1IP1	14	20311368	20333312	-	3680	protein_coding	cyclin B1 interacting protein 1 [Source:HGNC Symbol;Acc:HGNC:19437]	-	693	651	633	707	602	370	471	464	15.0102	15.1219	15.1609	15.6162	13.0375	9.8152	11.4233	11.8249
ENSG00000040531	281.152	223.289	253.145	248.942	312.457	306.154	399.124	403.233	251.632	355.242	-0.496757	0.000900721	0.0140687	CTNS	17	3636468	3661542	+	3398	protein_coding	cystinosin, lysosomal cystine transporter [Source:HGNC Symbol;Acc:HGNC:2518]	-	313	229	252	268	337	274	393	378	7.34214	5.76082	6.53652	6.41083	7.90407	7.87177	10.3226	10.4326
ENSG00000158195	3063.93	3559.95	3585.21	3613.38	2026.8	2811.25	2596.85	2884.51	3455.62	2579.85	0.421911	0.000902526	0.0140701	WASF2	1	27404226	27490158	-	5676	protein_coding	WAS protein family member 2 [Source:HGNC Symbol;Acc:HGNC:12733]	-	3411	3651	3569	3890	2186	2516	2557	2704	47.9006	54.9847	55.4209	55.707	30.6939	43.2726	40.2074	44.6776
ENSG00000130255	988.972	1223.7	989.475	1012.49	561.866	912.874	680.441	792.599	1053.66	736.945	0.516734	0.000902443	0.0140701	RPL36	19	5674947	5691876	+	2272	protein_coding	ribosomal protein L36 [Source:HGNC Symbol;Acc:HGNC:13631]	-	1101	1255	985	1090	606	817	670	743	38.6261	47.218	38.2118	38.9961	21.2573	35.1042	26.3199	30.6695
ENSG00000166130	778.782	627.94	734.321	705.027	1239.63	857.006	919.103	914.209	711.517	982.487	-0.466156	0.000916453	0.0142737	IKBIP	12	98613405	98645113	-	4163	protein_coding	IKBKB interacting protein [Source:HGNC Symbol;Acc:HGNC:26430]	-	867	644	731	759	1337	767	905	857	16.6002	13.2237	15.4768	14.8197	25.5958	17.986	19.4026	19.3063
ENSG00000234851	149.109	180.386	252.14	264.733	63.9748	120.674	125.932	149.346	211.592	114.982	0.882136	0.000919082	0.0143011	RPL23AP42	3	161429127	161429597	-	471	processed_pseudogene	ribosomal protein L23a pseudogene 42 [Source:HGNC Symbol;Acc:HGNC:35942]	-	166	185	251	285	69	108	124	140	28.0924	33.5755	46.9702	49.1843	11.6754	22.3845	23.4973	27.8761
ENSG00000131238	2141.43	2467.88	2476.2	2547.01	2731.45	2972.15	3264.08	3109.59	2408.13	3019.32	-0.326308	0.000924198	0.0143671	PPT1	1	40071461	40097727	-	5088	protein_coding	palmitoyl-protein thioesterase 1 [Source:HGNC Symbol;Acc:HGNC:9325]	-	2384	2531	2465	2742	2946	2660	3214	2915	37.3474	42.5223	42.7011	43.8049	46.1456	51.0364	56.3789	53.73
ENSG00000250280	17.0667	16.5761	15.0681	25.08	60.2661	60.3368	40.6233	21.3351	18.4477	45.6403	-1.30634	0.000927648	0.0144071	AC026124.1	12	65281657	65286728	+	3457	sense_intronic	novel transcript	-	19	17	15	27	65	54	40	20	0.438083	0.42036	0.382438	0.634844	1.49851	1.52489	1.03271	0.542571
ENSG00000110013	202.106	221.339	235.063	248.013	280.006	321.796	293.504	342.428	226.63	309.434	-0.448513	0.000929784	0.0144266	SIAE	11	124633113	124695707	-	8139	protein_coding	sialic acid acetylesterase [Source:HGNC Symbol;Acc:HGNC:18187]	-	225	227	234	267	302	288	289	321	2.2035	2.38411	2.53404	2.66651	2.9572	3.45435	3.16916	3.69879
ENSG00000130309	1820.75	2121.73	2196.94	2312	2942.84	2529.68	2511.54	2852.5	2112.86	2709.14	-0.35889	0.000932593	0.0144565	COLGALT1	19	17555594	17583162	+	4900	protein_coding	collagen beta(1-O)galactosyltransferase 1 [Source:HGNC Symbol;Acc:HGNC:26182]	-	2027	2176	2187	2489	3174	2264	2473	2674	32.9731	37.9608	39.3389	41.2887	51.6244	45.1051	45.0449	51.1789
ENSG00000110756	312.591	289.593	310.404	318.609	532.196	385.485	394.046	391.499	307.799	425.807	-0.469661	0.000933614	0.0144587	HPS5	11	18278668	18322198	-	6433	protein_coding	HPS5, biogenesis of lysosomal organelles complex 2 subunit 2 [Source:HGNC Symbol;Acc:HGNC:17022]	-	348	297	309	343	574	345	388	367	4.31189	3.94653	4.23364	4.33394	7.1112	5.23541	5.38314	5.3503
ENSG00000213186	1110.24	1058.92	1181.34	1178.76	942.933	921.813	933.321	919.543	1132.31	929.402	0.284716	0.000938863	0.0145263	TRIM59	3	160432445	160485773	-	7865	protein_coding	tripartite motif containing 59 [Source:HGNC Symbol;Acc:HGNC:30834]	-	1236	1086	1176	1269	1017	825	919	862	12.5263	11.8033	13.1789	13.1149	10.3054	10.24	10.4288	10.2786
ENSG00000182551	343.131	387.1	327.481	326.969	747.3	465.934	465.137	426.702	346.17	526.268	-0.605632	0.000946467	0.0145885	ADI1	2	3497361	3519736	-	5560	protein_coding	acireductone dioxygenase 1 [Source:HGNC Symbol;Acc:HGNC:30576]	-	382	397	326	352	806	417	458	400	5.47634	6.10362	5.16788	5.14601	11.5533	7.32161	7.35205	6.747
ENSG00000113621	644.044	605.513	640.899	676.231	1096.84	798.904	808.404	779.798	641.672	870.987	-0.441622	0.000947318	0.0145885	TXNDC15	5	134873803	134901525	+	5265	protein_coding	thioredoxin domain containing 15 [Source:HGNC Symbol;Acc:HGNC:20652]	-	717	621	638	728	1183	715	796	731	10.8548	10.0824	10.6805	11.2392	17.9073	13.2572	13.4937	13.021
ENSG00000144320	1148.86	962.386	1109.02	1119.31	1685.6	1252.55	1457.36	1329.18	1084.89	1431.17	-0.400095	0.00094733	0.0145885	LNPK	2	175923892	176002839	-	9122	protein_coding	lunapark, ER junction formation factor [Source:HGNC Symbol;Acc:HGNC:21610]	-	1279	987	1104	1205	1818	1121	1435	1246	11.1759	9.24909	10.6671	10.7374	15.8836	11.9967	14.0404	12.8101
ENSG00000186815	411.398	427.077	431.954	431.004	582.264	524.037	519.979	521.643	425.358	536.98	-0.337175	0.000945688	0.0145885	TPCN1	12	113221050	113298585	+	8728	protein_coding	two pore segment channel 1 [Source:HGNC Symbol;Acc:HGNC:18182]	-	458	438	430	464	628	469	512	489	4.18266	4.28974	4.34233	4.32121	5.73442	5.2457	5.23568	5.25436
ENSG00000147202	530.865	469.005	482.181	505.316	415.373	384.368	372.719	382.965	496.842	388.856	0.35336	0.0009455	0.0145885	DIAPH2	X	96684663	97604997	+	9550	protein_coding	diaphanous related formin 2 [Source:HGNC Symbol;Acc:HGNC:2877]	-	591	481	480	544	448	344	367	359	4.93271	4.3054	4.43004	4.63018	3.73869	3.51642	3.42989	3.52547
ENSG00000117650	767.104	753.723	803.635	784.911	705.577	544.149	589.038	532.311	777.343	592.769	0.389663	0.000948783	0.0145972	NEK2	1	211658657	211675630	-	3095	protein_coding	NIMA related kinase 2 [Source:HGNC Symbol;Acc:HGNC:7745]	-	854	773	800	845	761	487	580	499	21.9937	21.3497	22.7824	22.1921	19.596	15.3608	16.7257	15.1205
ENSG00000100258	1038.38	1094.99	1153.22	1188.98	1339.76	1454.79	1304.01	1683.34	1118.89	1445.47	-0.369243	0.000954437	0.0146567	LMF2	22	50502949	50507691	-	3054	protein_coding	lipase maturation factor 2 [Source:HGNC Symbol;Acc:HGNC:25096]	-	1156	1123	1148	1280	1445	1302	1284	1578	30.1711	31.4328	33.1316	34.0678	37.7088	41.6186	37.5244	48.4578
ENSG00000137804	335.945	369.548	336.522	354.836	285.569	243.582	270.145	263.488	349.213	265.696	0.392749	0.000953782	0.0146567	NUSAP1	15	41332694	41381050	+	2875	protein_coding	nucleolar and spindle associated protein 1 [Source:HGNC Symbol;Acc:HGNC:18538]	-	374	379	335	382	308	218	266	247	10.369	11.2687	10.2701	10.8001	8.53802	7.40225	8.25775	8.05721
ENSG00000114770	803.933	892.182	786.557	984.622	1293.4	1083.83	1178.08	1014.48	866.823	1142.45	-0.398733	0.000956184	0.0146698	ABCC5	3	183919934	184018015	-	11441	protein_coding	ATP binding cassette subfamily C member 5 [Source:HGNC Symbol;Acc:HGNC:56]	-	895	915	783	1060	1395	970	1160	951	6.23535	6.83643	6.03208	7.53086	9.7175	8.27662	9.04923	7.79547
ENSG00000011028	1304.26	1613.73	1634.39	1691.51	3193.18	1943.07	1839.22	2289.26	1560.97	2316.18	-0.569662	0.000957827	0.0146813	MRC2	17	62627401	62693597	+	6860	protein_coding	mannose receptor C type 2 [Source:HGNC Symbol;Acc:HGNC:16875]	-	1452	1655	1627	1821	3444	1739	1811	2146	16.8711	20.6227	20.9042	21.5769	40.0114	24.7469	23.562	29.338
ENSG00000253304	254.204	224.264	278.258	285.169	366.233	343.026	318.893	389.366	260.474	354.379	-0.444185	0.000962261	0.0147355	TMEM200B	1	29119428	29123935	-	2639	protein_coding	transmembrane protein 200B [Source:HGNC Symbol;Acc:HGNC:33785]	-	283	230	277	307	395	307	314	365	8.54769	7.45007	9.25145	9.45587	11.9289	11.3565	10.6196	12.9712
ENSG00000168944	817.406	952.635	789.571	823.924	681.471	658.118	682.472	665.655	845.884	671.929	0.331862	0.000965927	0.0147779	CEP120	5	123344885	123423592	-	6057	protein_coding	centrosomal protein 120 [Source:HGNC Symbol;Acc:HGNC:26690]	-	910	977	786	887	735	589	672	624	11.9753	13.7882	11.4376	11.9033	9.67106	9.49299	9.90215	9.66168
ENSG00000028203	1161.44	1128.15	1169.29	1187.12	1403.74	1363.17	1481.74	1347.31	1161.5	1398.99	-0.268552	0.000975137	0.0149049	VEZT	12	95217746	95302790	+	8757	protein_coding	vezatin, adherens junctions transmembrane protein [Source:HGNC Symbol;Acc:HGNC:18258]	-	1293	1157	1164	1278	1514	1220	1459	1263	11.7691	11.2941	11.7157	11.8626	13.7789	13.6003	14.8702	13.5261
ENSG00000185896	1448.88	1829.22	1985.98	1834.56	2704.56	2110.67	2258.66	2391.66	1774.66	2366.39	-0.41559	0.000981428	0.0149871	LAMP1	13	113297241	113323672	+	5739	protein_coding	lysosomal associated membrane protein 1 [Source:HGNC Symbol;Acc:HGNC:6499]	-	1613	1876	1977	1975	2917	1889	2224	2242	22.4027	27.9427	30.3627	27.9726	40.5083	32.1322	34.5873	36.6374
ENSG00000272695	17.0667	18.5262	30.1363	22.2933	37.0868	50.2807	46.7168	45.8705	22.0056	44.9887	-1.03325	0.00098829	0.0150779	GAS6-DT	13	113864168	113866833	+	1952	lincRNA	GAS6 divergent transcript [Source:HGNC Symbol;Acc:HGNC:43694]	-	19	19	30	24	40	45	46	43	0.775846	0.832043	1.3546	0.999388	1.63314	2.25049	2.10327	2.06592
ENSG00000133065	1266.53	1581.55	1558.05	1549.39	1817.26	1834.69	1871.72	1992.7	1488.88	1879.09	-0.336003	0.00099195	0.0150916	SLC41A1	1	205789093	205813748	-	6357	protein_coding	solute carrier family 41 member 1 [Source:HGNC Symbol;Acc:HGNC:19429]	-	1410	1622	1551	1668	1960	1642	1843	1868	17.6794	21.8108	21.5045	21.3278	24.5724	25.2154	25.8756	27.5582
ENSG00000114738	664.704	746.897	762.448	653.009	503.454	506.159	500.683	630.452	706.765	535.187	0.401221	0.00099014	0.0150916	MAPKAPK3	3	50611520	50649297	+	3921	protein_coding	mitogen-activated protein kinase-activated protein kinase 3 [Source:HGNC Symbol;Acc:HGNC:6888]	-	740	766	759	703	543	453	493	591	15.0431	16.6995	17.0614	14.5734	11.0369	11.2784	11.2219	14.1357
ENSG00000142541	28360.4	32871.3	32881.7	31432.7	16025.2	23707.9	21804.6	27555.3	31386.5	22273.3	0.49486	0.000991188	0.0150916	RPL13A	19	49487554	49492308	+	2369	protein_coding	ribosomal protein L13a [Source:HGNC Symbol;Acc:HGNC:10304]	-	31573	33712	32733	33839	17284	21218	21470	25831	1062.31	1216.44	1217.84	1161.06	581.465	874.348	808.881	1022.59
ENSG00000109861	362.892	348.097	358.622	357.622	598.025	401.128	545.368	443.77	356.808	497.073	-0.479799	0.000999962	0.0151994	CTSC	11	88293592	88337787	-	11421	protein_coding	cathepsin C [Source:HGNC Symbol;Acc:HGNC:2528]	-	404	357	357	385	645	359	537	416	2.81955	2.672	2.75508	2.74005	4.50091	3.06857	4.19651	3.41598
ENSG00000152404	348.521	354.923	417.89	380.844	297.622	268.164	302.644	257.088	375.544	281.379	0.414775	0.00100977	0.0153343	CWF19L2	11	107326345	107457844	-	3581	protein_coding	CWF19 like cell cycle control factor 2 [Source:HGNC Symbol;Acc:HGNC:26508]	-	388	364	416	410	321	240	298	241	8.63633	8.68899	10.239	9.30641	7.14406	6.54263	7.42728	6.31158
ENSG00000162636	757.224	631.84	704.185	691.093	627.695	477.108	476.309	382.965	696.085	491.019	0.502375	0.0010156	0.0154086	FAM102B	1	108560089	108644900	+	9355	protein_coding	family with sequence similarity 102 member B [Source:HGNC Symbol;Acc:HGNC:27637]	-	843	648	701	744	677	427	469	359	7.18266	5.92111	6.60456	6.46445	5.76752	4.45584	4.47452	3.59895
ENSG00000164379	39.5229	44.8528	32.1454	24.1511	13.9076	11.1735	12.187	21.3351	35.1681	14.6508	1.26375	0.00101838	0.0154365	FOXQ1	6	1312440	1314748	+	2309	protein_coding	forkhead box Q1 [Source:HGNC Symbol;Acc:HGNC:20951]	Fork	44	46	32	26	15	10	12	20	1.5189	1.70297	1.22151	0.915276	0.51774	0.422787	0.463847	0.812328
ENSG00000144815	498.528	538.234	531.403	537.827	1187.71	667.057	750.516	627.252	526.498	808.133	-0.619164	0.0010208	0.0154589	NXPE3	3	101779202	101827392	+	8635	protein_coding	neurexophilin and PC-esterase domain family member 3 [Source:HGNC Symbol;Acc:HGNC:28238]	-	555	552	529	579	1281	597	739	588	5.1231	5.46448	5.39961	5.45028	11.8231	6.74928	7.63836	6.38617
ENSG00000137764	1310.54	1341.69	1255.68	1271.65	954.059	1127.4	993.24	1104.09	1294.89	1044.7	0.310514	0.00102353	0.015486	MAP2K5	15	67542709	67807123	+	5031	protein_coding	mitogen-activated protein kinase kinase 5 [Source:HGNC Symbol;Acc:HGNC:6845]	-	1459	1376	1250	1369	1029	1009	978	1035	23.1155	23.3796	21.899	22.1183	16.3007	19.5786	17.3501	19.2935
ENSG00000179632	777.883	984.812	796.603	747.756	561.866	658.118	552.477	682.723	826.764	613.796	0.430226	0.00102477	0.0154905	MAF1	8	144104499	144107611	+	2377	protein_coding	MAF1 homolog, negative regulator of RNA polymerase III [Source:HGNC Symbol;Acc:HGNC:24966]	-	866	1010	793	805	606	589	544	640	29.0396	36.3215	29.4045	27.5277	20.3183	24.1897	20.4262	25.2509
ENSG00000065613	1810.87	1639.08	1736.86	1708.23	1352.74	1425.74	1527.44	1359.05	1723.76	1416.24	0.283678	0.001035	0.0156307	SLK	10	103967201	104029233	+	7974	protein_coding	STE20 like kinase [Source:HGNC Symbol;Acc:HGNC:11088]	-	2016	1681	1729	1839	1459	1276	1504	1274	20.1519	18.0204	19.1112	18.746	14.5822	15.6214	16.8341	14.9837
ENSG00000135776	310.794	311.045	319.445	317.68	636.967	384.368	386.937	451.237	314.741	464.877	-0.564163	0.00103727	0.0156363	ABCB10	1	229516582	229558695	-	4256	protein_coding	ATP binding cassette subfamily B member 10 [Source:HGNC Symbol;Acc:HGNC:41]	-	346	319	318	342	687	344	381	423	6.48002	6.40709	6.58559	6.53171	12.8647	7.89045	7.9899	9.32104
ENSG00000100614	1309.65	1260.76	1284.81	1267	1148.77	997.792	1036.91	1001.68	1280.55	1046.29	0.290831	0.00103679	0.0156363	PPM1A	14	60245752	60299087	+	11860	protein_coding	protein phosphatase, Mg2+/Mn2+ dependent 1A [Source:HGNC Symbol;Acc:HGNC:9275]	-	1458	1293	1279	1364	1239	893	1021	939	9.79884	9.31936	9.50507	9.34829	8.32589	7.35042	7.6835	7.42517
ENSG00000058091	739.259	886.331	952.307	879.658	1282.28	1089.41	1106.99	1036.89	864.389	1128.89	-0.386047	0.00104429	0.0157276	CDK14	7	90466424	91210590	+	6841	protein_coding	cyclin dependent kinase 14 [Source:HGNC Symbol;Acc:HGNC:8883]	-	823	909	948	947	1383	975	1090	972	9.58919	11.3584	12.214	11.2521	16.1119	13.9133	14.2208	13.3252
ENSG00000164609	772.494	880.481	815.689	810.92	582.264	689.404	692.628	617.651	819.896	645.487	0.345542	0.0010504	0.0157907	SLU7	5	160401641	160421711	-	5082	protein_coding	SLU7 homolog, splicing factor [Source:HGNC Symbol;Acc:HGNC:16939]	-	860	903	812	873	628	617	682	579	13.4886	15.1889	14.0829	13.9631	9.84848	11.8521	11.9775	10.6849
ENSG00000162191	1134.49	1179.82	1159.24	1185.26	651.801	1012.32	831.763	924.876	1164.7	855.19	0.446658	0.00105013	0.0157907	UBXN1	11	62676498	62679117	-	2532	protein_coding	UBX domain protein 1 [Source:HGNC Symbol;Acc:HGNC:18402]	-	1263	1210	1154	1276	703	906	819	867	39.7595	40.8502	40.1709	40.9628	22.1277	34.9309	28.8694	32.113
ENSG00000196562	205.699	197.938	226.022	222.004	201.196	411.184	377.797	375.498	212.916	341.419	-0.679733	0.00105477	0.0158419	SULF2	20	47656348	47786616	-	6657	protein_coding	sulfatase 2 [Source:HGNC Symbol;Acc:HGNC:20392]	-	229	203	225	239	217	368	372	352	2.74194	2.60669	2.97902	2.91825	2.59792	5.39653	4.98749	4.95895
ENSG00000251095	59.2844	53.6284	49.2226	38.0844	82.5182	83.8012	82.2622	83.2069	50.055	82.9471	-0.727981	0.00105712	0.0158626	AC097478.1	4	89551356	89726752	+	6069	antisense	novel transcript	-	66	55	49	41	89	75	81	78	0.866819	0.774672	0.71162	0.549123	1.16874	1.20639	1.1912	1.20532
ENSG00000107331	2175.56	2265.07	2392.82	2566.52	3135.69	2810.13	2677.08	3098.92	2349.99	2930.46	-0.318604	0.00106277	0.0159327	ABCA2	9	137007227	137028922	-	11514	protein_coding	ATP binding cassette subfamily A member 2 [Source:HGNC Symbol;Acc:HGNC:32]	-	2422	2323	2382	2763	3382	2515	2636	2905	16.7668	17.2463	18.2341	19.5055	23.4095	21.3234	20.4332	23.6617
ENSG00000100281	1502.77	1442.12	1557.04	1643.2	1221.08	1302.83	1299.95	1234.24	1536.28	1264.52	0.281083	0.00106415	0.015939	HMGXB4	22	35257452	35295807	+	6006	protein_coding	HMG-box containing 4 [Source:HGNC Symbol;Acc:HGNC:5003]	HMG	1673	1479	1550	1769	1317	1166	1280	1157	22.203	21.0501	22.7466	23.9412	17.4761	18.9521	19.0214	18.0665
ENSG00000197774	185.039	244.741	176.8	176.489	429.28	286.041	282.332	240.02	195.767	309.418	-0.662312	0.00106904	0.0159975	EME2	16	1773207	1781708	+	6909	protein_coding	essential meiotic structure-specific endonuclease subunit 2 [Source:HGNC Symbol;Acc:HGNC:27289]	-	206	251	176	190	463	256	278	225	2.37659	3.10549	2.24526	2.23533	5.34085	3.61718	3.59126	3.05417
ENSG00000181222	5603.28	6148.74	5771.1	6196.62	3437.02	4968.85	4754.96	4720.39	5929.93	4470.31	0.407823	0.00107194	0.0160263	POLR2A	17	7484366	7514616	+	8355	protein_coding	RNA polymerase II subunit A [Source:HGNC Symbol;Acc:HGNC:9187]	-	6238	6306	5745	6671	3707	4447	4682	4425	59.5115	64.5178	60.6056	64.9004	35.3607	51.9596	50.0153	49.6698
ENSG00000165417	2093.82	2110.03	2256.2	2317.58	1507.58	1699.49	1812.82	1929.76	2194.41	1737.41	0.337171	0.00107381	0.0160397	GTF2A1	14	81175452	81221377	-	6819	protein_coding	general transcription factor IIA subunit 1 [Source:HGNC Symbol;Acc:HGNC:4646]	-	2331	2164	2246	2495	1626	1521	1785	1809	27.2473	27.1274	29.0308	29.7408	19.004	21.7748	23.3634	24.8796
ENSG00000037749	512.9	532.384	614.78	620.498	999.491	700.578	731.22	728.594	570.141	789.97	-0.471566	0.00108286	0.0161596	MFAP3	5	154038906	154220478	+	7795	protein_coding	microfibril associated protein 3 [Source:HGNC Symbol;Acc:HGNC:7034]	-	571	546	612	668	1078	627	720	683	5.83878	5.98754	6.91998	6.96567	11.0217	7.85229	8.24393	8.21732
ENSG00000180879	250.611	276.918	343.554	293.529	410.737	377.664	363.579	444.837	291.153	399.204	-0.456471	0.00108507	0.0161596	SSR4	X	153793516	153798505	+	4590	protein_coding	signal sequence receptor subunit 4 [Source:HGNC Symbol;Acc:HGNC:11326]	-	279	284	342	316	443	338	358	417	4.84499	5.28905	6.56724	5.59599	7.69193	7.18868	6.96126	8.52018
ENSG00000142166	1214.43	1044.29	975.411	1146.25	1866.4	1334.11	1516.27	1287.57	1095.1	1501.09	-0.455229	0.00108577	0.0161596	IFNAR1	21	33324477	33359862	+	6301	protein_coding	interferon alpha and beta receptor subunit 1 [Source:HGNC Symbol;Acc:HGNC:5432]	-	1352	1071	971	1234	2013	1194	1493	1207	17.1029	14.5295	13.5825	15.9187	25.4612	18.4986	21.1479	17.9648
ENSG00000163682	3701.68	4267.85	3851.42	4371.35	2432.9	3379.98	3251.9	3190.66	4048.07	3063.86	0.402125	0.00108454	0.0161596	RPL9	4	39452521	39458949	-	5022	protein_coding	ribosomal protein L9 [Source:HGNC Symbol;Acc:HGNC:10369]	-	4121	4377	3834	4706	2624	3025	3202	2991	65.4075	74.5027	67.2891	76.1689	41.642	58.8022	56.9066	55.8554
ENSG00000182158	1567.44	1702.46	1698.68	1812.26	1809.84	2317.38	2276.94	2288.19	1695.21	2173.09	-0.357979	0.00109398	0.016267	CREB3L2	7	137874979	138002067	-	8788	protein_coding	cAMP responsive element binding protein 3 like 2 [Source:HGNC Symbol;Acc:HGNC:23720]	TF_bZIP	1745	1746	1691	1951	1952	2074	2242	2145	15.8273	16.9835	16.9599	18.0455	17.7025	23.039	22.77	22.8909
ENSG00000142798	1638.41	1659.56	1619.32	2084.43	2157.53	2321.85	2133.74	2389.53	1750.43	2250.66	-0.3624	0.00109649	0.0162896	HSPG2	1	21822245	21937297	-	18104	protein_coding	heparan sulfate proteoglycan 2 [Source:HGNC Symbol;Acc:HGNC:5273]	-	1824	1702	1612	2244	2327	2078	2101	2240	8.03068	8.03632	7.84802	10.0751	10.2439	11.2051	10.3578	11.6038
ENSG00000122642	1329.41	1567.9	1461.61	1427.7	2515.42	1681.61	1789.46	1903.09	1446.66	1972.39	-0.447742	0.00110019	0.0163298	FKBP9	7	32957404	33006931	+	5170	protein_coding	FK506 binding protein 9 [Source:HGNC Symbol;Acc:HGNC:3725]	-	1480	1608	1455	1537	2713	1505	1762	1784	22.8178	26.5869	24.8051	24.165	41.8219	28.4178	30.4182	32.3616
ENSG00000068971	356.605	386.125	346.567	400.351	432.989	486.047	496.62	522.71	372.412	484.591	-0.378897	0.00111979	0.0166057	PPP2R5B	11	64917553	64934473	+	3376	protein_coding	protein phosphatase 2 regulatory subunit B'beta [Source:HGNC Symbol;Acc:HGNC:9310]	-	397	396	345	431	467	435	489	490	9.37324	10.0269	9.00712	10.3771	11.0245	12.5786	12.9278	13.6119
ENSG00000114416	2762.11	3279.13	3146.23	3239.96	2569.19	2716.27	2331.78	2315.92	3106.86	2483.29	0.323163	0.00112806	0.0167133	FXR1	3	180868141	180982753	+	12054	protein_coding	FMR1 autosomal homolog 1 [Source:HGNC Symbol;Acc:HGNC:4023]	-	3075	3363	3132	3488	2771	2431	2296	2171	20.3337	23.8489	22.9013	23.5206	18.321	19.6879	17.0004	16.891
ENSG00000124813	612.606	643.541	586.653	611.209	641.602	989.971	877.464	849.137	613.502	839.544	-0.451573	0.00113021	0.01673	RUNX2	6	45328157	45664349	+	8192	protein_coding	runt related transcription factor 2 [Source:HGNC Symbol;Acc:HGNC:10472]	Runt	682	660	584	658	692	886	864	796	6.63585	6.88694	6.28336	6.52888	6.73225	10.5582	9.41329	9.11273
ENSG00000173214	205.699	168.686	167.759	178.347	379.213	260.342	263.036	209.084	180.123	277.919	-0.626917	0.0011417	0.0168696	MFSD4B	6	111259348	111271167	+	5958	protein_coding	major facilitator superfamily domain containing 4B [Source:HGNC Symbol;Acc:HGNC:21053]	-	229	173	167	192	409	233	259	196	3.06363	2.48209	2.4705	2.61941	5.471	3.81769	3.87987	3.08518
novel.137	118.569	90.6808	110.5	128.187	148.347	169.837	164.524	177.081	111.984	164.948	-0.556148	0.00114081	0.0168696	-	1	50976660	51013454	+	5790	-	- && sp|Q6UX73|CP089_HUMAN UPF0764 protein C16orf89 OS=Homo sapiens OX=9606 GN=C16orf89 PE=1 SV=2 && -	-	132	93	110	138	160	152	162	166	1.81718	1.37302	1.67449	1.93733	2.20235	2.56277	2.49721	2.68878
novel.10497	47.6072	40.9526	35.159	49.2311	50.9944	103.913	83.2778	83.2069	43.2375	80.3481	-0.887512	0.00114637	0.0169234	-	X	82741166	82766620	-	1716	-	- && - && -	-	53	42	35	53	55	93	82	78	2.46184	2.0922	1.79771	2.51051	2.5544	5.29067	4.26495	4.26288
ENSG00000167635	922.501	974.087	932.216	961.4	762.135	798.904	795.202	779.798	947.551	784.01	0.273556	0.00114853	0.0169401	ZNF146	19	36214602	36238774	+	4146	protein_coding	zinc finger protein 146 [Source:HGNC Symbol;Acc:HGNC:12931]	zf-C2H2	1027	999	928	1035	822	715	783	731	19.7444	20.5972	19.7282	20.2915	15.8011	16.8353	16.8558	16.5354
ENSG00000012048	1611.46	1566.92	1691.65	1684.08	1435.26	1330.76	1280.65	1065.69	1638.53	1278.09	0.358026	0.0011516	0.0169701	BRCA1	17	43044295	43170245	-	9187	protein_coding	BRCA1, DNA repair associated [Source:HGNC Symbol;Acc:HGNC:1100]	-	1794	1607	1684	1813	1548	1191	1261	999	15.5651	14.9525	16.1561	16.0408	13.4289	12.6556	12.2507	10.1981
ENSG00000111752	591.048	663.042	760.439	694.809	401.465	539.679	536.228	518.443	677.334	498.954	0.441699	0.00115279	0.0169724	PHC1	12	8913896	8941467	+	6090	protein_coding	polyhomeotic homolog 1 [Source:HGNC Symbol;Acc:HGNC:3182]	-	658	680	757	748	433	483	528	486	8.61213	9.54473	10.9559	9.98359	5.6665	7.74239	7.7381	7.48419
ENSG00000116584	1550.38	2109.06	1849.36	1857.78	865.051	1366.52	1274.56	1529.73	1841.64	1258.96	0.549166	0.00115581	0.0170015	ARHGEF2	1	155946851	156007070	-	9135	protein_coding	Rho/Rac guanine nucleotide exchange factor 2 [Source:HGNC Symbol;Acc:HGNC:682]	-	1726	2163	1841	2000	933	1223	1255	1434	15.0603	20.2404	17.7629	17.7961	8.13987	13.0696	12.2618	14.722
ENSG00000065485	333.25	409.526	348.576	431.933	464.513	524.037	507.792	530.177	380.822	506.63	-0.411251	0.0011597	0.0170435	PDIA5	3	123067062	123225227	+	4030	protein_coding	protein disulfide isomerase family A member 5 [Source:HGNC Symbol;Acc:HGNC:24811]	-	371	420	347	465	501	469	500	497	7.33788	8.90874	7.58916	9.37887	9.90779	11.3609	11.0734	11.5658
ENSG00000064763	87.1301	90.6808	69.3135	70.5956	41.7227	45.8113	57.8882	41.6034	79.43	46.7564	0.765396	0.00116733	0.0171404	FAR2	12	29149103	29340980	+	5411	protein_coding	fatty acyl-CoA reductase 2 [Source:HGNC Symbol;Acc:HGNC:25531]	-	97	93	69	76	45	41	57	39	1.42888	1.46919	1.12393	1.14166	0.662795	0.739693	0.940189	0.675947
ENSG00000153822	20.6597	17.5511	24.109	22.2933	45.4314	48.046	35.5454	39.4699	21.1533	42.1232	-0.993906	0.00117629	0.0172565	KCNJ16	17	70053429	70135608	+	6340	protein_coding	potassium voltage-gated channel subfamily J member 16 [Source:HGNC Symbol;Acc:HGNC:6262]	-	23	18	24	24	49	43	35	37	0.289161	0.242692	0.33365	0.307698	0.615958	0.662101	0.492716	0.547316
ENSG00000118762	596.437	507.032	552.499	710.6	1066.25	729.629	808.404	759.529	591.642	840.952	-0.50777	0.0011811	0.0173115	PKD2	4	88007668	88077777	+	5498	protein_coding	polycystin 2, transient receptor potential cation channel [Source:HGNC Symbol;Acc:HGNC:9009]	-	664	520	550	765	1150	653	796	712	9.62643	8.08483	8.81713	11.3099	16.6701	11.5945	12.9219	12.1451
ENSG00000158246	157.194	149.184	122.554	137.476	355.107	197.771	170.618	221.885	141.602	236.345	-0.740512	0.00118393	0.0173376	TENT5B	1	27005020	27012836	-	2368	protein_coding	terminal nucleotidyltransferase 5B [Source:HGNC Symbol;Acc:HGNC:28273]	-	175	153	122	148	383	177	168	208	5.89058	5.52309	4.54096	5.08022	12.8903	7.29687	6.33207	8.23772
ENSG00000116237	1584.51	1984.25	1911.65	2126.23	3715.18	2280.51	2410.99	2567.68	1901.66	2743.59	-0.529129	0.00119174	0.0174364	ICMT	1	6221193	6235972	-	4910	protein_coding	isoprenylcysteine carboxyl methyltransferase [Source:HGNC Symbol;Acc:HGNC:5350]	-	1764	2035	1903	2289	4007	2041	2374	2407	28.6364	35.4287	34.1607	37.8937	65.0402	40.5795	43.1536	45.9748
ENSG00000174791	316.184	316.895	321.454	280.524	262.389	221.235	201.085	225.085	308.764	227.449	0.439233	0.00119419	0.0174567	RIN1	11	66330242	66336840	-	5469	protein_coding	Ras and Rab interactor 1 [Source:HGNC Symbol;Acc:HGNC:18749]	-	352	325	320	302	283	198	198	211	5.13023	5.07981	5.15717	4.4885	4.12404	3.53429	3.23128	3.61826
ENSG00000220842	97.0109	123.833	158.718	140.262	88.0813	52.5154	78.1999	88.5407	129.956	76.8343	0.753772	0.0012029	0.0175683	RPL21P16	10	120354701	120355183	-	483	processed_pseudogene	ribosomal protein L21 pseudogene 16 [Source:HGNC Symbol;Acc:HGNC:31396]	-	108	127	158	151	95	47	77	83	17.8229	22.4765	28.8323	25.4116	15.6755	9.49939	14.2286	16.116
ENSG00000168297	931.484	823.927	893.039	882.444	518.289	667.057	712.939	743.528	882.724	660.453	0.419495	0.00120863	0.0176363	PXK	3	58332880	58426126	+	5354	protein_coding	PX domain containing serine/threonine kinase like [Source:HGNC Symbol;Acc:HGNC:23326]	-	1037	845	889	950	559	597	702	697	15.4384	13.4912	14.635	14.4227	8.32104	10.8853	11.7024	12.209
novel.3277	50.3019	42.9027	30.1363	52.9467	123.314	61.4542	79.2155	73.6061	44.0719	84.3974	-0.93875	0.00121042	0.0176467	-	16	4299971	4308066	-	8096	-	- && sp|Q8N7I0|GVQW1_HUMAN Protein GVQW1 OS=Homo sapiens OX=9606 GN=GVQW1 PE=2 SV=1 && -	-	56	44	30	57	133	55	78	69	0.55134	0.464573	0.326603	0.572278	1.30926	0.663189	0.859888	0.79929
ENSG00000154309	56.5897	68.2543	66.2998	65.0222	85.2998	94.9746	108.667	115.21	64.0415	101.038	-0.6576	0.00121377	0.0176799	DISP1	1	222872271	223005995	+	5382	protein_coding	dispatched RND transporter family member 1 [Source:HGNC Symbol;Acc:HGNC:19711]	-	63	70	66	70	92	85	107	108	0.933037	1.1118	1.08086	1.0572	1.36235	1.54177	1.77443	1.88194
ENSG00000100147	123.06	140.409	143.65	167.2	236.429	197.771	192.961	195.216	143.58	205.594	-0.519747	0.0012194	0.0177462	CCDC134	22	41800679	41826299	+	1270	protein_coding	coiled-coil domain containing 134 [Source:HGNC Symbol;Acc:HGNC:26185]	-	137	144	143	180	255	177	190	183	8.59842	9.69239	9.92434	11.5205	16.0022	13.6055	13.3527	13.5137
ENSG00000165072	54.7932	61.4289	70.318	51.0889	140.93	89.3879	81.2467	96.0079	59.4072	101.893	-0.783461	0.00122273	0.0177658	MAMDC2	9	70043581	70226970	+	3854	protein_coding	MAM domain containing 2 [Source:HGNC Symbol;Acc:HGNC:23673]	-	61	63	70	55	152	80	80	90	1.26159	1.39734	1.60087	1.15999	3.14323	2.02639	1.85266	2.19006
ENSG00000197565	362.892	370.524	363.645	405.924	837.236	479.343	513.885	462.972	375.746	573.359	-0.610872	0.00122292	0.0177658	COL4A6	X	108155607	108439497	-	9282	protein_coding	collagen type IV alpha 6 chain [Source:HGNC Symbol;Acc:HGNC:2208]	-	404	380	362	437	903	429	506	434	3.4693	3.49957	3.43745	3.82686	7.75337	4.51191	4.86549	4.38504
ENSG00000049249	74.5546	50.7032	73.3317	46.4444	115.896	92.7399	101.558	97.0747	61.2585	101.817	-0.734799	0.00122781	0.0178212	TNFRSF9	1	7915894	7943165	-	6331	protein_coding	TNF receptor superfamily member 9 [Source:HGNC Symbol;Acc:HGNC:11924]	-	83	52	73	50	125	83	100	91	1.04498	0.702107	1.0163	0.641949	1.57356	1.27983	1.40976	1.34801
ENSG00000178691	1159.64	1146.67	1219.52	1205.7	923.463	970.976	1023.71	994.216	1182.88	978.091	0.274465	0.00123079	0.0178487	SUZ12	17	31937018	32001045	+	6547	protein_coding	SUZ12, polycomb repressive complex 2 subunit [Source:HGNC Symbol;Acc:HGNC:17101]	-	1291	1176	1214	1298	996	869	1008	932	15.7176	15.3545	16.3435	16.1152	12.1244	12.9575	13.7416	13.3506
ENSG00000131873	966.516	995.538	1004.54	979.978	1316.58	1170.98	1184.17	1141.43	986.644	1203.29	-0.287048	0.00123285	0.0178628	CHSY1	15	101175723	101251932	-	5555	protein_coding	chondroitin sulfate synthase 1 [Source:HGNC Symbol;Acc:HGNC:17198]	-	1076	1021	1000	1055	1420	1048	1166	1070	15.4394	15.7114	15.8667	15.4373	20.3727	18.4171	18.7341	18.0645
ENSG00000109819	23.3545	22.4264	23.1045	16.72	45.4314	44.6939	39.6077	38.4032	21.4013	42.0341	-0.975366	0.0012626	0.0182616	PPARGC1A	4	23755041	23904089	-	10870	protein_coding	PPARG coactivator 1 alpha [Source:HGNC Symbol;Acc:HGNC:9237]	-	26	23	23	18	49	40	39	36	0.190654	0.180872	0.186495	0.1346	0.359262	0.359233	0.320223	0.310598
ENSG00000012171	181.446	175.511	132.6	124.471	318.02	204.475	196.008	252.821	153.507	242.831	-0.662679	0.00126153	0.0182616	SEMA3B	3	50267558	50277546	+	5768	protein_coding	semaphorin 3B [Source:HGNC Symbol;Acc:HGNC:10724]	-	202	180	132	134	343	183	193	237	2.79144	2.66759	2.01706	1.88835	4.73929	3.09721	2.98641	3.85344
ENSG00000144554	2513.3	2346	2505.33	2599.03	2273.42	2006.76	1891.02	1826.28	2490.92	1999.37	0.316856	0.00127276	0.0183923	FANCD2	3	10026414	10101930	+	8378	protein_coding	FA complementation group D2 [Source:HGNC Symbol;Acc:HGNC:3585]	-	2798	2406	2494	2798	2452	1796	1862	1712	26.6201	24.5486	26.2377	27.1463	23.3251	20.9272	19.8361	19.1641
ENSG00000144677	775.189	756.648	878.975	830.427	1161.75	1098.35	941.446	956.879	810.31	1039.61	-0.359921	0.00127958	0.0184746	CTDSPL	3	37861960	37984469	+	5796	protein_coding	CTD small phosphatase like [Source:HGNC Symbol;Acc:HGNC:16890]	-	863	776	875	894	1253	983	927	897	11.8682	11.4447	13.306	12.5375	17.2293	16.5566	14.2748	14.5141
ENSG00000144959	697.041	656.217	724.276	650.222	892.866	755.328	940.43	870.472	681.939	864.774	-0.34338	0.00128335	0.0185128	NCEH1	3	172630249	172711218	-	4808	protein_coding	neutral cholesterol ester hydrolase 1 [Source:HGNC Symbol;Acc:HGNC:29260]	-	776	673	721	700	963	676	926	816	12.8647	11.9653	13.2172	11.8341	15.9627	13.7255	17.1895	15.9166
ENSG00000064102	1078.8	1056.97	1213.49	1143.46	536.832	878.236	865.277	874.739	1123.18	788.771	0.510699	0.00129228	0.0186252	INTS13	12	26905181	26938326	-	3345	protein_coding	integrator complex subunit 13 [Source:HGNC Symbol;Acc:HGNC:20174]	-	1201	1084	1208	1231	579	786	852	820	28.6186	27.7016	31.8303	29.9133	13.7952	22.9388	22.7332	22.9902
ENSG00000103522	16.1685	12.6758	13.0591	8.36	29.6695	26.8164	26.4052	35.2029	12.5658	29.5235	-1.23131	0.00129476	0.0186445	IL21R	16	27402162	27452042	+	5467	protein_coding	interleukin 21 receptor [Source:HGNC Symbol;Acc:HGNC:6006]	-	18	13	13	9	32	24	26	33	0.262437	0.203267	0.209587	0.133812	0.466493	0.428556	0.424465	0.566096
ENSG00000148835	319.777	313.97	331.499	379.916	249.409	283.807	238.662	227.219	336.29	249.774	0.429996	0.00130226	0.0187361	TAF5	10	103367967	103389065	+	3268	protein_coding	TATA-box binding protein associated factor 5 [Source:HGNC Symbol;Acc:HGNC:11539]	-	356	322	330	409	269	254	235	213	8.683	8.42259	8.90023	10.1729	6.56016	7.58747	6.41806	6.11256
ENSG00000176834	323.37	294.469	290.313	350.191	480.275	397.776	389.984	407.5	314.586	418.884	-0.413498	0.00131754	0.0189393	VSIG10	12	118063593	118136026	-	8350	protein_coding	V-set and immunoglobulin domain containing 10 [Source:HGNC Symbol;Acc:HGNC:26078]	-	360	302	289	377	518	356	384	382	3.43651	3.09167	3.05057	3.66993	4.9441	4.16206	4.10452	4.29045
ENSG00000184916	278.457	285.693	256.159	311.178	563.72	356.434	336.158	416.034	282.872	418.087	-0.564755	0.00132452	0.019023	JAG2	14	105140981	105168824	-	6397	protein_coding	jagged 2 [Source:HGNC Symbol;Acc:HGNC:6189]	-	310	293	255	335	608	319	331	390	3.86267	3.91528	3.51345	4.25668	7.57481	4.8681	4.61817	5.7176
ENSG00000115129	99.7056	147.234	97.4407	123.542	221.594	195.536	148.275	166.414	116.981	182.955	-0.646392	0.00133161	0.0191082	TP53I3	2	24077433	24085861	-	2312	protein_coding	tumor protein p53 inducible protein 3 [Source:HGNC Symbol;Acc:HGNC:19373]	-	111	151	97	133	239	175	146	156	3.82681	5.58292	3.69788	4.67591	8.23862	7.38917	5.63615	6.32794
ENSG00000181027	529.967	595.763	578.617	540.613	761.208	743.037	614.428	775.531	561.24	723.551	-0.366757	0.00133289	0.0191098	FKRP	19	46746046	46776988	+	5081	protein_coding	fukutin related protein [Source:HGNC Symbol;Acc:HGNC:17997]	-	590	611	576	582	821	665	605	727	9.2556	10.2793	9.99178	9.31057	12.8777	12.7767	10.6273	13.4187
ENSG00000198740	332.352	330.546	342.549	317.68	404.247	420.123	436.701	413.901	330.782	418.743	-0.340197	0.00133935	0.0191522	ZNF652	17	49289206	49362473	-	8810	protein_coding	zinc finger protein 652 [Source:HGNC Symbol;Acc:HGNC:29147]	zf-C2H2	370	339	341	342	436	376	430	388	3.34755	3.28924	3.41152	3.15539	3.94416	4.16636	4.35623	4.1303
ENSG00000119682	1170.42	1063.79	1227.55	1201.98	1606.79	1362.05	1431.97	1396.38	1165.94	1449.3	-0.314338	0.00133816	0.0191522	AREL1	14	74653437	74713115	-	7308	protein_coding	apoptosis resistant E3 ubiquitin protein ligase 1 [Source:HGNC Symbol;Acc:HGNC:20363]	-	1303	1091	1222	1294	1733	1219	1410	1309	14.2118	12.7614	14.7381	14.3926	18.8992	16.2836	17.2202	16.7984
ENSG00000197971	595.539	578.212	538.435	588.916	422.79	486.047	444.825	473.639	575.275	456.825	0.33407	0.00133841	0.0191522	MBP	18	76978827	77133683	-	18615	protein_coding	myelin basic protein [Source:HGNC Symbol;Acc:HGNC:6925]	-	663	593	536	634	456	435	438	444	2.83891	2.7231	2.53788	2.7684	1.9523	2.28124	2.10005	2.23689
ENSG00000162650	273.966	319.82	307.39	300.031	194.706	248.051	225.459	225.085	300.302	223.326	0.428809	0.00134139	0.0191648	ATXN7L2	1	109483479	109492804	+	5232	protein_coding	ataxin 7 like 2 [Source:HGNC Symbol;Acc:HGNC:28713]	-	305	328	306	323	210	222	222	211	4.64659	5.35893	5.15493	5.01808	3.19886	4.14219	3.78707	3.78216
ENSG00000105429	361.096	389.05	338.531	425.431	632.331	511.746	463.106	468.305	378.527	518.872	-0.455669	0.00134578	0.0192107	MEGF8	19	42325609	42378769	+	11372	protein_coding	multiple EGF like domains 8 [Source:HGNC Symbol;Acc:HGNC:3233]	-	402	399	337	458	682	458	456	439	2.81768	2.99922	2.61194	3.27364	4.7796	3.93164	3.57887	3.62037
ENSG00000145040	37.7264	36.0773	35.159	39.9422	71.3922	60.3368	77.1843	51.2042	37.2262	65.0294	-0.806551	0.00135109	0.0192531	UCN2	3	48561727	48563773	-	1481	protein_coding	urocortin 2 [Source:HGNC Symbol;Acc:HGNC:18414]	-	42	37	35	43	77	54	76	48	2.26046	2.13559	2.08297	2.36002	4.14362	3.55946	4.58011	3.03957
ENSG00000132005	276.661	293.494	295.336	305.604	197.487	243.582	225.459	214.418	292.774	220.237	0.412372	0.00135083	0.0192531	RFX1	19	13961538	14007039	-	5465	protein_coding	regulatory factor X1 [Source:HGNC Symbol;Acc:HGNC:9982]	RFX	308	301	294	329	213	218	222	201	4.49223	4.70813	4.74162	4.89337	3.10623	3.89414	3.62561	3.4493
novel.2533	40.4212	27.3017	39.1772	19.5067	14.8347	97.2093	131.01	137.611	31.6017	95.1664	-1.58892	0.00135458	0.0192861	-	14	20683277	20683636	+	360	-	- && - && -	-	45	28	39	21	16	87	129	129	9.9635	6.64856	9.54842	4.74154	3.54211	23.5918	31.982	33.6057
ENSG00000103196	245.222	214.514	227.027	201.569	255.899	281.572	359.516	412.834	222.083	327.455	-0.559313	0.00136037	0.0193199	CRISPLD2	16	84819984	84920768	+	7965	protein_coding	cysteine rich secretory protein LCCL domain containing 2 [Source:HGNC Symbol;Acc:HGNC:25248]	-	273	220	226	217	276	252	354	387	2.73199	2.36107	2.50088	2.2145	2.76164	3.08859	3.96675	4.5567
ENSG00000101109	1989.62	2153.91	2300.4	2314.79	1726.39	1787.76	1823.99	1868.95	2189.68	1801.77	0.281302	0.00136049	0.0193199	STK4	20	44966474	45079959	+	9075	protein_coding	serine/threonine kinase 4 [Source:HGNC Symbol;Acc:HGNC:11408]	-	2215	2209	2290	2492	1862	1600	1796	1752	19.4549	20.8076	22.2412	22.3205	16.3522	17.2115	17.6635	18.1056
ENSG00000148225	187.734	243.765	259.172	241.511	165.036	174.306	154.369	168.547	233.046	165.565	0.492624	0.00136042	0.0193199	WDR31	9	113313222	113340298	-	4933	protein_coding	WD repeat domain 31 [Source:HGNC Symbol;Acc:HGNC:21421]	-	209	250	258	260	178	156	152	158	3.37705	4.33212	4.60976	4.28415	2.87576	3.08716	2.75011	3.0038
ENSG00000141526	410.5	535.309	429.944	496.956	1124.66	646.945	530.134	680.59	468.177	745.582	-0.672114	0.00136711	0.0193972	SLC16A3	17	82228397	82261129	+	8995	protein_coding	solute carrier family 16 member 3 [Source:HGNC Symbol;Acc:HGNC:10924]	-	457	549	428	535	1213	579	522	638	4.04964	5.21727	4.19384	4.83454	10.7474	6.2838	5.17949	6.65189
ENSG00000033170	459.005	468.03	566.562	509.031	866.905	604.486	643.88	641.12	500.657	689.098	-0.46225	0.00137534	0.019497	FUT8	14	65410592	65744121	+	6700	protein_coding	fucosyltransferase 8 [Source:HGNC Symbol;Acc:HGNC:4019]	-	511	480	564	548	935	541	634	601	6.07922	6.12405	7.41948	6.64827	11.122	7.88257	8.44563	8.4125
ENSG00000152465	584.76	711.795	606.744	611.209	513.653	506.159	492.558	433.102	628.627	486.368	0.369528	0.00138105	0.0195524	NMT2	10	15102584	15168693	-	4700	protein_coding	N-myristoyltransferase 2 [Source:HGNC Symbol;Acc:HGNC:7858]	-	651	730	604	658	554	453	485	406	11.0404	13.2769	11.3268	11.3797	9.39412	9.40904	9.21004	8.10128
ENSG00000143458	237.138	234.99	251.136	264.733	183.58	198.888	180.774	173.881	246.999	184.281	0.423172	0.00138163	0.0195524	GABPB2	1	151070578	151125542	+	9189	protein_coding	GA binding protein transcription factor subunit beta 2 [Source:HGNC Symbol;Acc:HGNC:28441]	-	264	241	250	285	198	178	178	163	2.29001	2.24192	2.39796	2.52104	1.71728	1.89102	1.7289	1.66358
ENSG00000128050	3777.14	4261.02	4278.35	4326.76	3456.49	3639.2	3354.47	3410.42	4160.82	3465.15	0.263941	0.00139198	0.019682	PAICS	4	56435741	56464579	+	7517	protein_coding	phosphoribosylaminoimidazole carboxylase and phosphoribosylaminoimidazolesuccinocarboxamide synthase [Source:HGNC Symbol;Acc:HGNC:8587]	-	4205	4370	4259	4658	3728	3257	3303	3197	44.5885	49.6946	49.9382	50.3683	39.5253	42.2979	39.2177	39.8863
ENSG00000203761	64.6739	91.6558	68.3089	66.88	117.751	125.143	105.621	104.542	72.8797	113.264	-0.637166	0.00139787	0.0197482	MSTO2P	1	155745829	155750137	+	1709	unprocessed_pseudogene	misato family member 2, pseudogene [Source:HGNC Symbol;Acc:HGNC:26329]	-	72	94	68	72	127	112	104	98	3.35809	4.70173	3.507	3.42447	5.92251	6.39766	5.43137	5.37786
[truncated: 2,688 more rows]

## Sheet: Oleic vs Control GSEA Control
NAME	GS<br> follow link to MSigDB	GS DETAILS	SIZE	ES	NES	NOM p-val	FDR q-val	FWER p-val	RANK AT MAX	LEADING EDGE
[truncated: 3,985 more rows]

## Sheet: Oleic vs Control GSEA Oleic
NAME	GS<br> follow link to MSigDB	GS DETAILS	SIZE	ES	NES	NOM p-val	FDR q-val	FWER p-val	RANK AT MAX	LEADING EDGE
[truncated: 3,306 more rows]

[truncated: 4 more sheets: Garcinol vs Oleic DEG, Garcinol vs Oleic GSEA Oleic, Garcinol vs Oleic GSEA Garcinol, Reciprocal expression Fig S4]
